# Supplementary material for: Identification of Salmonella Bredeney Resistant to Third-Generation Cephalosporins in Saudi Arabia
Source: Front Cell Infect Microbiol. 2019 Nov 20;9:390. doi: 10.3389/fcimb.2019.00390 (PMC6879462; doi:10.3389/fcimb.2019.00390)
Supplement: Supplementary file 3 [file Table_3.xls]

## Sheet: genomes_proks
Supplementary Table 3. Salmonella enteritidis database
Organism/Name	BioSample	BioProject	Size (Mb)	GenBank FTP
Salmonella enterica subsp. enterica serovar Typhi str. CT18	SAMEA1705914	PRJNA236	5.13371	ftp://ftp.ncbi.nlm.nih.gov/genomes/all/GCA/000/195/995/GCA_000195995.1_ASM19599v1
Salmonella enterica subsp. enterica serovar Typhimurium str. LT2	SAMN02604315	PRJNA241	4.95138	ftp://ftp.ncbi.nlm.nih.gov/genomes/all/GCA/000/006/945/GCA_000006945.2_ASM694v2
Salmonella enterica subsp. enterica serovar Typhi str. Ty2	SAMN02604095	PRJNA371	4.79196	ftp://ftp.ncbi.nlm.nih.gov/genomes/all/GCA/000/007/545/GCA_000007545.1_ASM754v1
Salmonella enterica subsp. enterica serovar Choleraesuis str. SC-B67	SAMN02603109	PRJNA9618	4.944	ftp://ftp.ncbi.nlm.nih.gov/genomes/all/GCA/000/008/105/GCA_000008105.1_ASM810v1
Salmonella enterica subsp. enterica serovar Enteritidis str. P125109	SAMEA1705941	PRJEA30687	4.68585	ftp://ftp.ncbi.nlm.nih.gov/genomes/all/GCA/000/009/505/GCA_000009505.1_ASM950v1
Salmonella enterica subsp. enterica serovar Gallinarum str. 287/91	SAMEA1705927	PRJEA30689	4.6587	ftp://ftp.ncbi.nlm.nih.gov/genomes/all/GCA/000/009/525/GCA_000009525.1_ASM952v1
Salmonella enterica subsp. enterica serovar Paratyphi A str. ATCC 9150	SAMN02604316	PRJNA13086	4.58523	ftp://ftp.ncbi.nlm.nih.gov/genomes/all/GCA/000/011/885/GCA_000011885.1_ASM1188v1
Salmonella enterica subsp. enterica serovar Newport str. SL254	SAMN02604062	PRJNA18747	5.00772	ftp://ftp.ncbi.nlm.nih.gov/genomes/all/GCA/000/016/045/GCA_000016045.1_ASM1604v1
Salmonella enterica subsp. enterica serovar Paratyphi C str. RKS4594	SAMN02603245	PRJNA20993	4.88849	ftp://ftp.ncbi.nlm.nih.gov/genomes/all/GCA/000/018/385/GCA_000018385.1_ASM1838v1
Salmonella enterica subsp. arizonae serovar 62:z4,z23:-	SAMN02604141	PRJNA13030	4.6008	ftp://ftp.ncbi.nlm.nih.gov/genomes/all/GCA/000/018/625/GCA_000018625.1_ASM1862v1
Salmonella enterica subsp. enterica serovar Paratyphi B str. SPB7	SAMN02603951	PRJNA27803	4.85889	ftp://ftp.ncbi.nlm.nih.gov/genomes/all/GCA/000/018/705/GCA_000018705.1_ASM1870v1
Salmonella enterica subsp. enterica serovar Heidelberg str. SL476	SAMN02604067	PRJNA20045	4.98351	ftp://ftp.ncbi.nlm.nih.gov/genomes/all/GCA/000/020/705/GCA_000020705.1_ASM2070v1
Salmonella enterica subsp. enterica serovar Schwarzengrund str. CVM19633 reference	SAMN02604064	PRJNA19459	4.82389	ftp://ftp.ncbi.nlm.nih.gov/genomes/all/GCA/000/020/745/GCA_000020745.1_ASM2074v1
Salmonella enterica subsp. enterica serovar Agona str. SL483	SAMN02604068	PRJNA20063	4.83664	ftp://ftp.ncbi.nlm.nih.gov/genomes/all/GCA/000/020/885/GCA_000020885.1_ASM2088v1
Salmonella enterica subsp. enterica serovar Dublin str. CT_02021853	SAMN02604065	PRJNA19467	4.91746	ftp://ftp.ncbi.nlm.nih.gov/genomes/all/GCA/000/020/925/GCA_000020925.1_ASM2092v1
Salmonella enterica subsp. enterica serovar Typhimurium str. 14028S	SAMN02604137	PRJNA33067	4.9641	ftp://ftp.ncbi.nlm.nih.gov/genomes/all/GCA/000/022/165/GCA_000022165.1_ASM2216v1
Salmonella enterica subsp. enterica serovar Paratyphi A str. AKU_12601	SAMEA1705953	PRJEA30943	4.5818	ftp://ftp.ncbi.nlm.nih.gov/genomes/all/GCA/000/026/565/GCA_000026565.1_ASM2656v1
Salmonella enterica subsp. enterica serovar Typhimurium str. D23580	SAMEA2272777	PRJEA40625	4.8794	ftp://ftp.ncbi.nlm.nih.gov/genomes/all/GCA/000/027/025/GCA_000027025.1_ASM2702v1
Salmonella enterica subsp. enterica serovar Typhimurium str. ST4/74	SAMN02602988	PRJNA56087	5.06745	ftp://ftp.ncbi.nlm.nih.gov/genomes/all/GCA/000/188/735/GCA_000188735.1_ASM18873v1
Salmonella enterica subsp. enterica serovar Montevideo str. 507440-20	SAMN00710608	PRJNA50023	4.69437	ftp://ftp.ncbi.nlm.nih.gov/genomes/all/GCA/000/188/955/GCA_000188955.5_ASM18895v5
Salmonella enterica subsp. enterica serovar Typhimurium str. SL1344	SAMEA3138382	PRJNA50407	5.06745	ftp://ftp.ncbi.nlm.nih.gov/genomes/all/GCA/000/210/855/GCA_000210855.2_ASM21085v2
Salmonella enterica subsp. enterica serovar Typhimurium str. UK-1	SAMN02602986	PRJNA63211	4.91115	ftp://ftp.ncbi.nlm.nih.gov/genomes/all/GCA/000/213/635/GCA_000213635.1_ASM21363v1
Salmonella enterica subsp. enterica serovar Pomona str. ATCC 10729	SAMN00754430	PRJNA61431	4.67802	ftp://ftp.ncbi.nlm.nih.gov/genomes/all/GCA/000/240/905/GCA_000240905.3_ASM24090v3
Salmonella enterica subsp. enterica serovar Typhi str. P-stx-12	SAMN02603101	PRJNA80939	4.94978	ftp://ftp.ncbi.nlm.nih.gov/genomes/all/GCA/000/245/535/GCA_000245535.1_ASM24553v1
Salmonella enterica subsp. enterica serovar Typhimurium str. 798	SAMN02604223	PRJNA66023	4.9701	ftp://ftp.ncbi.nlm.nih.gov/genomes/all/GCA/000/252/875/GCA_000252875.1_ASM25287v1
Salmonella enterica subsp. enterica serovar Heidelberg str. B182	SAMN02603149	PRJNA88529	4.78805	ftp://ftp.ncbi.nlm.nih.gov/genomes/all/GCA/000/258/365/GCA_000258365.1_ASM25836v1
Salmonella enterica subsp. enterica serovar Newport str. Levine 1	SAMN05172397	PRJNA60529	4.84192	ftp://ftp.ncbi.nlm.nih.gov/genomes/all/GCA/000/271/885/GCA_000271885.2_ASM27188v2
Salmonella enterica subsp. enterica serovar Newport str. Levine 15	SAMN05172398	PRJNA60531	4.88371	ftp://ftp.ncbi.nlm.nih.gov/genomes/all/GCA/000/271/905/GCA_000271905.2_ASM27190v2
Salmonella enterica subsp. enterica serovar Newport str. CVM 21550	SAMN01765627	PRJNA49631	4.97852	ftp://ftp.ncbi.nlm.nih.gov/genomes/all/GCA/000/272/715/GCA_000272715.4_ASM27271v4
Salmonella enterica subsp. enterica serovar Newport str. CVM 22513	SAMN01805325	PRJNA49635	4.95111	ftp://ftp.ncbi.nlm.nih.gov/genomes/all/GCA/000/272/735/GCA_000272735.4_ASM27273v4
Salmonella enterica subsp. enterica serovar Newport str. CVM 21538	SAMN01765628	PRJNA49637	4.87594	ftp://ftp.ncbi.nlm.nih.gov/genomes/all/GCA/000/272/755/GCA_000272755.4_ASM27275v4
Salmonella enterica subsp. enterica serovar Newport str. CVM 22425	SAMN01813481	PRJNA49639	4.99113	ftp://ftp.ncbi.nlm.nih.gov/genomes/all/GCA/000/272/775/GCA_000272775.4_ASM27277v4
Salmonella enterica subsp. enterica serovar Newport str. CVM N18486	SAMN01816117	PRJNA49973	4.75584	ftp://ftp.ncbi.nlm.nih.gov/genomes/all/GCA/000/272/815/GCA_000272815.2_ASM27281v2
Salmonella enterica subsp. enterica serovar Newport str. CVM N1543	SAMN01816118	PRJNA49975	4.94654	ftp://ftp.ncbi.nlm.nih.gov/genomes/all/GCA/000/272/835/GCA_000272835.4_ASM27283v4
Salmonella enterica subsp. enterica serovar Newport str. CVM 22462	SAMN01813482	PRJNA49971	5.1212	ftp://ftp.ncbi.nlm.nih.gov/genomes/all/GCA/000/272/895/GCA_000272895.3_ASM27289v3
Salmonella enterica subsp. enterica serovar Enteritidis str. 77-1427	SAMN01041143	PRJNA60069	4.71868	ftp://ftp.ncbi.nlm.nih.gov/genomes/all/GCA/000/280/315/GCA_000280315.2_ASM28031v2
Salmonella enterica subsp. enterica serovar Typhimurium str. T000240	SAMD00000683	PRJNA45951	5.06999	ftp://ftp.ncbi.nlm.nih.gov/genomes/all/GCA/000/283/735/GCA_000283735.1_ASM28373v1
Salmonella enterica subsp. enterica serovar Enteritidis str. CDC_2010K_0968	SAMN01041170	PRJNA52491	4.73903	ftp://ftp.ncbi.nlm.nih.gov/genomes/all/GCA/000/329/365/GCA_000329365.2_ASM32936v2
Salmonella enterica subsp. enterica serovar Pullorum str. ATCC 9120	SAMN01805317	PRJNA66671	4.78149	ftp://ftp.ncbi.nlm.nih.gov/genomes/all/GCA/000/330/485/GCA_000330485.2_ASM33048v2
Salmonella enterica subsp. enterica serovar Enteritidis str. 18569	SAMN01041085	PRJNA41929	4.74533	ftp://ftp.ncbi.nlm.nih.gov/genomes/all/GCA/000/335/875/GCA_000335875.2_ASM33587v2
Salmonella enterica subsp. enterica serovar Gallinarum str. 9184	SAMN00811241	PRJNA41263	4.60991	ftp://ftp.ncbi.nlm.nih.gov/genomes/all/GCA/000/335/995/GCA_000335995.2_ASM33599v2
Salmonella enterica subsp. enterica serovar Javiana str. CFSAN001992	SAMN01832085	PRJNA183458	4.67527	ftp://ftp.ncbi.nlm.nih.gov/genomes/all/GCA/000/341/425/GCA_000341425.1_ASM34142v1
Salmonella enterica subsp. enterica serovar Typhimurium str. U288	SAMN02604233	PRJNA157919	5.01706	ftp://ftp.ncbi.nlm.nih.gov/genomes/all/GCA/000/380/325/GCA_000380325.1_ASM38032v1
Salmonella enterica subsp. enterica serovar Typhi str. Ty21a	SAMN02603210	PRJNA34855	4.79196	ftp://ftp.ncbi.nlm.nih.gov/genomes/all/GCA/000/385/905/GCA_000385905.1_ASM38590v1
Salmonella enterica subsp. enterica serovar Heidelberg str. CFSAN002069	SAMN01832089	PRJNA184142	4.93199	ftp://ftp.ncbi.nlm.nih.gov/genomes/all/GCA/000/430/085/GCA_000430085.2_ASM43008v2
Salmonella enterica subsp. enterica serovar Heidelberg str. 41578	SAMN01088008	PRJNA78477	4.95148	ftp://ftp.ncbi.nlm.nih.gov/genomes/all/GCA/000/430/105/GCA_000430105.1_ASM43010v1
Salmonella enterica subsp. enterica serovar Cubana str. CFSAN002050	SAMN01832088	PRJNA184141	5.26701	ftp://ftp.ncbi.nlm.nih.gov/genomes/all/GCA/000/430/125/GCA_000430125.1_ASM43012v1
Salmonella enterica subsp. enterica serovar Typhimurium var. 5- str. CFSAN001921	SAMN01832087	PRJNA184140	5.08922	ftp://ftp.ncbi.nlm.nih.gov/genomes/all/GCA/000/430/145/GCA_000430145.3_ASM43014v3
Salmonella enterica subsp. enterica serovar 4,[5],12:i:- str. 08-1736	SAMN02212496	PRJNA50689	4.82219	ftp://ftp.ncbi.nlm.nih.gov/genomes/all/GCA/000/430/165/GCA_000430165.1_ASM43016v1
Salmonella enterica subsp. enterica serovar Bareilly str. CFSAN000189	SAMN01823701	PRJNA159279	4.80881	ftp://ftp.ncbi.nlm.nih.gov/genomes/all/GCA/000/439/415/GCA_000439415.1_ASM43941v1
Salmonella enterica subsp. enterica serovar Newport str. USMARC-S3124.1	SAMN02297856	PRJNA51643	4.91596	ftp://ftp.ncbi.nlm.nih.gov/genomes/all/GCA/000/442/415/GCA_000442415.1_ASM44241v1
Salmonella enterica subsp. enterica serovar Gallinarum/pullorum str. CDC1983-67	SAMN01884234	PRJNA173203	4.62309	ftp://ftp.ncbi.nlm.nih.gov/genomes/all/GCA/000/462/995/GCA_000462995.1_ASM46299v1
Salmonella enterica subsp. enterica serovar Thompson str. RM6836	SAMN02604282	PRJNA70669	4.70765	ftp://ftp.ncbi.nlm.nih.gov/genomes/all/GCA/000/473/275/GCA_000473275.1_ASM47327v1
Salmonella enterica subsp. enterica serovar Newport str. WA_14882	SAMN02415193	PRJNA63695	4.71254	ftp://ftp.ncbi.nlm.nih.gov/genomes/all/GCA/000/483/715/GCA_000483715.2_ASM48371v2
Salmonella enterica subsp. enterica serovar Agona str. 460004 2-1	SAMN02415150	PRJNA78433	4.79717	ftp://ftp.ncbi.nlm.nih.gov/genomes/all/GCA/000/484/195/GCA_000484195.2_ASM48419v2
Salmonella enterica subsp. enterica serovar Heidelberg str. SARA35	SAMN01087969	PRJNA66675	4.75121	ftp://ftp.ncbi.nlm.nih.gov/genomes/all/GCA/000/486/045/GCA_000486045.2_ASM48604v2
Salmonella enterica subsp. enterica serovar Saintpaul str. SARA26	SAMN01805318	PRJNA42913	4.68679	ftp://ftp.ncbi.nlm.nih.gov/genomes/all/GCA/000/486/165/GCA_000486165.2_ASM48616v2
Salmonella enterica subsp. enterica serovar Typhimurium str. SARA13	SAMN01823705	PRJNA66667	4.91363	ftp://ftp.ncbi.nlm.nih.gov/genomes/all/GCA/000/486/345/GCA_000486345.2_ASM48634v2
Salmonella enterica subsp. enterica serovar Thompson str. ATCC 8391	SAMN01823736	PRJNA61153	4.69043	ftp://ftp.ncbi.nlm.nih.gov/genomes/all/GCA/000/486/365/GCA_000486365.2_ASM48636v2
Salmonella enterica subsp. enterica serovar Tennessee str. TXSC_TXSC08-19	SAMN01813424	PRJNA65249	4.86441	ftp://ftp.ncbi.nlm.nih.gov/genomes/all/GCA/000/486/405/GCA_000486405.2_ASM48640v2
Salmonella enterica subsp. enterica serovar Sloterdijk str. ATCC 15791	SAMN01805326	PRJNA61353	4.81779	ftp://ftp.ncbi.nlm.nih.gov/genomes/all/GCA/000/486/445/GCA_000486445.2_ASM48644v2
Salmonella enterica subsp. enterica serovar Rubislaw str. ATCC 10717	SAMN01823732	PRJNA61359	4.7698	ftp://ftp.ncbi.nlm.nih.gov/genomes/all/GCA/000/486/585/GCA_000486585.2_ASM48658v2
Salmonella enterica subsp. enterica serovar Paratyphi A str. ATCC 11511	SAMN01823726	PRJNA61433	4.58069	ftp://ftp.ncbi.nlm.nih.gov/genomes/all/GCA/000/486/725/GCA_000486725.2_ASM48672v2
Salmonella enterica subsp. enterica serovar Panama str. ATCC 7378	SAMN01805327	PRJNA78385	4.55558	ftp://ftp.ncbi.nlm.nih.gov/genomes/all/GCA/000/486/765/GCA_000486765.2_ASM48676v2
Salmonella enterica subsp. enterica serovar Oranienburg str. 0250	SAMN01805331	PRJNA63683	4.64888	ftp://ftp.ncbi.nlm.nih.gov/genomes/all/GCA/000/486/815/GCA_000486815.2_ASM48681v2
Salmonella enterica subsp. enterica serovar Minnesota str. ATCC 49284	SAMN01823721	PRJNA78459	4.59239	ftp://ftp.ncbi.nlm.nih.gov/genomes/all/GCA/000/486/855/GCA_000486855.2_ASM48685v2
Salmonella enterica subsp. enterica serovar Mbandaka str. ATCC 51958	SAMN01823720	PRJNA62843	4.90518	ftp://ftp.ncbi.nlm.nih.gov/genomes/all/GCA/000/486/915/GCA_000486915.2_ASM48691v2
Salmonella enterica subsp. enterica serovar Muenster str. 420	SAMN01813420	PRJNA78399	4.75601	ftp://ftp.ncbi.nlm.nih.gov/genomes/all/GCA/000/487/015/GCA_000487015.2_ASM48701v2
Salmonella enterica subsp. enterica serovar Muenster str. 0315	SAMN01805332	PRJNA78397	4.97282	ftp://ftp.ncbi.nlm.nih.gov/genomes/all/GCA/000/487/035/GCA_000487035.2_ASM48703v2
Salmonella enterica subsp. enterica serovar Inverness str. ATCC 10720	SAMN01823716	PRJNA61429	4.98988	ftp://ftp.ncbi.nlm.nih.gov/genomes/all/GCA/000/487/155/GCA_000487155.2_ASM48715v2
Salmonella enterica subsp. enterica serovar Chester str. ATCC 11997	SAMN01823711	PRJNA61435	4.66092	ftp://ftp.ncbi.nlm.nih.gov/genomes/all/GCA/000/487/255/GCA_000487255.2_ASM48725v2
Salmonella enterica subsp. enterica serovar Choleraesuis str. ATCC 10708	SAMN01823712	PRJNA61355	4.80168	ftp://ftp.ncbi.nlm.nih.gov/genomes/all/GCA/000/487/295/GCA_000487295.3_ASM48729v3
Salmonella enterica subsp. enterica serovar Albany str. ATCC 51960	SAMN01823708	PRJNA161323	4.80545	ftp://ftp.ncbi.nlm.nih.gov/genomes/all/GCA/000/487/515/GCA_000487515.2_ASM48751v2
Salmonella enterica subsp. enterica serovar Anatum str. ATCC BAA-1592	SAMN01813417	PRJNA62791	4.7061	ftp://ftp.ncbi.nlm.nih.gov/genomes/all/GCA/000/487/575/GCA_000487575.2_ASM48757v2
Salmonella enterica subsp. enterica serovar Abony str. 0014	SAMN01823751	PRJNA66687	4.73745	ftp://ftp.ncbi.nlm.nih.gov/genomes/all/GCA/000/487/615/GCA_000487615.2_ASM48761v2
Salmonella enterica subsp. enterica serovar Bredeney str. CFSAN001080 the closest related strain	SAMN01813431	PRJNA167391	4.60385	ftp://ftp.ncbi.nlm.nih.gov/genomes/all/GCA/000/487/775/GCA_000487775.2_ASM48777v2
Salmonella enterica subsp. enterica serovar Abaetetuba str. ATCC 35640	SAMN01813419	PRJNA170546	4.5476	ftp://ftp.ncbi.nlm.nih.gov/genomes/all/GCA/000/487/915/GCA_000487915.2_ASM48791v2
Salmonella enterica subsp. enterica serovar Stanleyville str. CFSAN000624	SAMN01823707	PRJNA167396	5.10298	ftp://ftp.ncbi.nlm.nih.gov/genomes/all/GCA/000/487/935/GCA_000487935.2_ASM48793v2
Salmonella enterica subsp. enterica serovar Poona str. ATCC BAA-1673	SAMN01805328	PRJNA78387	5.09183	ftp://ftp.ncbi.nlm.nih.gov/genomes/all/GCA/000/493/295/GCA_000493295.2_ASM49329v2
Salmonella enterica subsp. enterica serovar Typhimurium str. DT2	SAMEA2272227	PRJEB4149	4.90864	ftp://ftp.ncbi.nlm.nih.gov/genomes/all/GCA/000/493/535/GCA_000493535.2_DT2
Salmonella enterica subsp. enterica serovar Typhimurium str. DT104	SAMEA2272504	PRJEB1666	5.02766	ftp://ftp.ncbi.nlm.nih.gov/genomes/all/GCA/000/493/675/GCA_000493675.1_DT104
Salmonella enterica subsp. enterica serovar Agona str. 392869-2	SAMN02415169	PRJNA71289	4.79853	ftp://ftp.ncbi.nlm.nih.gov/genomes/all/GCA/000/494/385/GCA_000494385.2_ASM49438v2
Salmonella enterica subsp. enterica serovar Agona str. 24249	SAMN02641385	PRJNA222376	4.76284	ftp://ftp.ncbi.nlm.nih.gov/genomes/all/GCA/000/503/845/GCA_000503845.1_ASM50384v1
Salmonella enterica subsp. enterica serovar Cerro str. CFSAN001588	SAMN02383555	PRJNA224206	4.76824	ftp://ftp.ncbi.nlm.nih.gov/genomes/all/GCA/000/505/365/GCA_000505365.2_ASM50536v2
Salmonella enterica subsp. enterica serovar Heidelberg str. CFSAN002064	SAMN01933202	PRJNA191769	4.82156	ftp://ftp.ncbi.nlm.nih.gov/genomes/all/GCA/000/505/705/GCA_000505705.1_ASM50570v1
Salmonella enterica subsp. enterica serovar Enteritidis	SAMN02712059	PRJNA241513	4.7383	ftp://ftp.ncbi.nlm.nih.gov/genomes/all/GCA/000/612/325/GCA_000612325.1_ASM61232v1
Salmonella enterica subsp. enterica serovar Enteritidis str. EC20121175	SAMN02384313	PRJNA219482	4.67995	ftp://ftp.ncbi.nlm.nih.gov/genomes/all/GCA/000/623/055/GCA_000623055.2_ASM62305v2
Salmonella enterica subsp. enterica serovar Enteritidis str. EC20121178	SAMN02384316	PRJNA219482	4.68585	ftp://ftp.ncbi.nlm.nih.gov/genomes/all/GCA/000/623/095/GCA_000623095.2_ASM62309v2
Salmonella enterica subsp. enterica serovar Enteritidis str. EC20121179	SAMN02384317	PRJNA219482	4.68585	ftp://ftp.ncbi.nlm.nih.gov/genomes/all/GCA/000/623/115/GCA_000623115.2_ASM62311v2
Salmonella enterica subsp. enterica serovar Enteritidis str. EC20121180	SAMN02384318	PRJNA219482	4.68585	ftp://ftp.ncbi.nlm.nih.gov/genomes/all/GCA/000/623/135/GCA_000623135.2_ASM62313v2
Salmonella enterica subsp. enterica serovar Enteritidis str. EC20120005	SAMN02384189	PRJNA219482	4.67929	ftp://ftp.ncbi.nlm.nih.gov/genomes/all/GCA/000/623/195/GCA_000623195.2_ASM62319v2
Salmonella enterica subsp. enterica serovar Enteritidis str. EC20110361	SAMN02384167	PRJNA219482	4.68291	ftp://ftp.ncbi.nlm.nih.gov/genomes/all/GCA/000/623/275/GCA_000623275.1_ASM62327v1
Salmonella enterica subsp. enterica serovar Enteritidis str. EC20110360	SAMN02384166	PRJNA219482	4.67862	ftp://ftp.ncbi.nlm.nih.gov/genomes/all/GCA/000/623/295/GCA_000623295.1_ASM62329v1
Salmonella enterica subsp. enterica serovar Enteritidis str. EC20110359	SAMN02384164	PRJNA219482	4.71147	ftp://ftp.ncbi.nlm.nih.gov/genomes/all/GCA/000/623/315/GCA_000623315.1_ASM62331v1
Salmonella enterica subsp. enterica serovar Enteritidis str. EC20110358	SAMN02384163	PRJNA219482	4.67869	ftp://ftp.ncbi.nlm.nih.gov/genomes/all/GCA/000/623/335/GCA_000623335.1_ASM62333v1
Salmonella enterica subsp. enterica serovar Enteritidis str. EC20110357	SAMN02384162	PRJNA219482	4.67842	ftp://ftp.ncbi.nlm.nih.gov/genomes/all/GCA/000/623/355/GCA_000623355.1_ASM62335v1
Salmonella enterica subsp. enterica serovar Enteritidis str. EC20110356	SAMN02384161	PRJNA219482	4.68281	ftp://ftp.ncbi.nlm.nih.gov/genomes/all/GCA/000/623/375/GCA_000623375.1_ASM62337v1
Salmonella enterica subsp. enterica serovar Enteritidis str. SA19981857	SAMN02384207	PRJNA219482	4.68585	ftp://ftp.ncbi.nlm.nih.gov/genomes/all/GCA/000/623/395/GCA_000623395.2_ASM62339v2
Salmonella enterica subsp. enterica serovar Enteritidis str. SA19992322	SAMN02384169	PRJNA219482	4.68585	ftp://ftp.ncbi.nlm.nih.gov/genomes/all/GCA/000/623/455/GCA_000623455.2_ASM62345v2
Salmonella enterica subsp. enterica serovar Enteritidis str. SA19994216	SAMN02384220	PRJNA219482	4.68585	ftp://ftp.ncbi.nlm.nih.gov/genomes/all/GCA/000/623/475/GCA_000623475.2_ASM62347v2
Salmonella enterica subsp. enterica serovar Enteritidis str. SA19960848	SAMN02384208	PRJNA219482	4.68585	ftp://ftp.ncbi.nlm.nih.gov/genomes/all/GCA/000/623/615/GCA_000623615.2_ASM62361v2
Salmonella enterica subsp. enterica serovar Enteritidis str. SA19970510	SAMN02384194	PRJNA219482	4.68585	ftp://ftp.ncbi.nlm.nih.gov/genomes/all/GCA/000/623/655/GCA_000623655.2_ASM62365v2
Salmonella enterica subsp. enterica serovar Enteritidis str. SA19970769	SAMN02384195	PRJNA219482	4.68585	ftp://ftp.ncbi.nlm.nih.gov/genomes/all/GCA/000/623/675/GCA_000623675.2_ASM62367v2
Salmonella enterica subsp. enterica serovar Enteritidis str. SA19980677	SAMN02384193	PRJNA219482	4.68585	ftp://ftp.ncbi.nlm.nih.gov/genomes/all/GCA/000/623/715/GCA_000623715.2_ASM62371v2
Salmonella enterica subsp. enterica serovar Enteritidis str. SA19981522	SAMN02384206	PRJNA219482	4.68585	ftp://ftp.ncbi.nlm.nih.gov/genomes/all/GCA/000/623/735/GCA_000623735.2_ASM62373v2
Salmonella enterica subsp. enterica serovar Enteritidis str. SA20094352	SAMN02384212	PRJNA219482	4.68585	ftp://ftp.ncbi.nlm.nih.gov/genomes/all/GCA/000/624/055/GCA_000624055.2_ASM62405v2
Salmonella enterica subsp. enterica serovar Enteritidis str. EC20121177	SAMN02384315	PRJNA219482	4.68585	ftp://ftp.ncbi.nlm.nih.gov/genomes/all/GCA/000/624/175/GCA_000624175.2_ASM62417v2
Salmonella enterica subsp. enterica serovar Enteritidis str. EC20120002	SAMN02384187	PRJNA219482	4.67942	ftp://ftp.ncbi.nlm.nih.gov/genomes/all/GCA/000/624/395/GCA_000624395.2_ASM62439v2
Salmonella enterica subsp. enterica serovar Enteritidis str. SA20082034	SAMN02384209	PRJNA219482	4.68566	ftp://ftp.ncbi.nlm.nih.gov/genomes/all/GCA/000/625/855/GCA_000625855.2_ASM62585v2
Salmonella enterica subsp. enterica serovar Enteritidis str. EC20120200	SAMN02384250	PRJNA219482	4.68585	ftp://ftp.ncbi.nlm.nih.gov/genomes/all/GCA/000/626/095/GCA_000626095.2_ASM62609v2
Salmonella enterica subsp. enterica serovar Enteritidis str. EC20110354	SAMN02384160	PRJNA219482	4.71116	ftp://ftp.ncbi.nlm.nih.gov/genomes/all/GCA/000/626/175/GCA_000626175.1_ASM62617v1
Salmonella enterica subsp. enterica serovar Enteritidis str. EC20120008	SAMN02384191	PRJNA219482	4.71192	ftp://ftp.ncbi.nlm.nih.gov/genomes/all/GCA/000/626/195/GCA_000626195.1_ASM62619v1
Salmonella enterica subsp. enterica serovar Enteritidis str. EC20100101	SAMN02384178	PRJNA219482	4.65416	ftp://ftp.ncbi.nlm.nih.gov/genomes/all/GCA/000/626/215/GCA_000626215.1_ASM62621v1
Salmonella enterica subsp. enterica serovar Enteritidis str. EC20110221	SAMN02384174	PRJNA219482	4.70903	ftp://ftp.ncbi.nlm.nih.gov/genomes/all/GCA/000/626/235/GCA_000626235.1_ASM62623v1
Salmonella enterica subsp. enterica serovar Enteritidis str. EC20090698	SAMN02384173	PRJNA219482	4.681	ftp://ftp.ncbi.nlm.nih.gov/genomes/all/GCA/000/626/255/GCA_000626255.1_ASM62625v1
Salmonella enterica subsp. enterica serovar Enteritidis str. EC20090641	SAMN02384172	PRJNA219482	4.71231	ftp://ftp.ncbi.nlm.nih.gov/genomes/all/GCA/000/626/275/GCA_000626275.2_ASM62627v2
Salmonella enterica subsp. enterica serovar Enteritidis str. EC20110355	SAMN02384171	PRJNA219482	4.68184	ftp://ftp.ncbi.nlm.nih.gov/genomes/all/GCA/000/626/295/GCA_000626295.1_ASM62629v1
Salmonella enterica subsp. enterica serovar Enteritidis str. EC20111175	SAMN02384176	PRJNA219482	4.67981	ftp://ftp.ncbi.nlm.nih.gov/genomes/all/GCA/000/626/335/GCA_000626335.1_ASM62633v1
Salmonella enterica subsp. enterica serovar Enteritidis str. EC20111174	SAMN02384177	PRJNA219482	4.6838	ftp://ftp.ncbi.nlm.nih.gov/genomes/all/GCA/000/626/355/GCA_000626355.1_ASM62635v1
Salmonella enterica subsp. enterica serovar Enteritidis str. EC20111095	SAMN02384168	PRJNA219482	4.67995	ftp://ftp.ncbi.nlm.nih.gov/genomes/all/GCA/000/626/375/GCA_000626375.1_ASM62637v1
Salmonella enterica subsp. enterica serovar Enteritidis str. EC20100325	SAMN02384321	PRJNA219482	4.68585	ftp://ftp.ncbi.nlm.nih.gov/genomes/all/GCA/000/626/695/GCA_000626695.2_ASM62669v2
Salmonella enterica subsp. enterica serovar Typhimurium	SAMN02692256	PRJNA242139	5.02536	ftp://ftp.ncbi.nlm.nih.gov/genomes/all/GCA/000/636/135/GCA_000636135.1_ASM63613v1
Salmonella enterica subsp. enterica serovar Typhimurium	SAMN02798502	PRJNA242737	4.85739	ftp://ftp.ncbi.nlm.nih.gov/genomes/all/GCA/000/715/155/GCA_000715155.2_ASM71515v2
Salmonella enterica subsp. enterica serovar Choleraesuis	SAMN02741042	PRJNA245852	4.75159	ftp://ftp.ncbi.nlm.nih.gov/genomes/all/GCA/000/742/815/GCA_000742815.1_ASM74281v1
Salmonella enterica subsp. enterica serovar Typhimurium	SAMN02943517	PRJNA256479	4.83176	ftp://ftp.ncbi.nlm.nih.gov/genomes/all/GCA/000/743/055/GCA_000743055.1_ASM74305v1
Salmonella enterica subsp. enterica serovar Enteritidis	SAMN02941163	PRJNA256209	4.71094	ftp://ftp.ncbi.nlm.nih.gov/genomes/all/GCA/000/750/215/GCA_000750215.1_ASM75021v1
Salmonella enterica subsp. enterica serovar Enteritidis	SAMN02941164	PRJNA256209	4.66728	ftp://ftp.ncbi.nlm.nih.gov/genomes/all/GCA/000/750/255/GCA_000750255.1_ASM75025v1
Salmonella enterica subsp. enterica serovar Enteritidis	SAMN02941165	PRJNA256209	4.67126	ftp://ftp.ncbi.nlm.nih.gov/genomes/all/GCA/000/750/295/GCA_000750295.1_ASM75029v1
Salmonella enterica subsp. enterica serovar Enteritidis	SAMN02941166	PRJNA256209	4.70989	ftp://ftp.ncbi.nlm.nih.gov/genomes/all/GCA/000/750/335/GCA_000750335.1_ASM75033v1
Salmonella enterica subsp. enterica serovar Enteritidis	SAMN02941167	PRJNA256209	4.70274	ftp://ftp.ncbi.nlm.nih.gov/genomes/all/GCA/000/750/375/GCA_000750375.1_ASM75037v1
Salmonella enterica subsp. enterica serovar Enteritidis	SAMN02937349	PRJNA256209	4.67913	ftp://ftp.ncbi.nlm.nih.gov/genomes/all/GCA/000/750/395/GCA_000750395.2_ASM75039v2
Salmonella enterica subsp. enterica serovar Enteritidis	SAMN02937348	PRJNA256209	4.67913	ftp://ftp.ncbi.nlm.nih.gov/genomes/all/GCA/000/750/415/GCA_000750415.2_ASM75041v2
Salmonella enterica subsp. enterica serovar Enteritidis	SAMN02937350	PRJNA256209	4.67838	ftp://ftp.ncbi.nlm.nih.gov/genomes/all/GCA/000/750/435/GCA_000750435.1_ASM75043v1
Salmonella enterica subsp. enterica serovar Enteritidis	SAMN02937351	PRJNA256209	4.67857	ftp://ftp.ncbi.nlm.nih.gov/genomes/all/GCA/000/750/455/GCA_000750455.1_ASM75045v1
Salmonella enterica subsp. enterica serovar Enteritidis	SAMN02937347	PRJNA256209	4.67891	ftp://ftp.ncbi.nlm.nih.gov/genomes/all/GCA/000/750/475/GCA_000750475.1_ASM75047v1
Salmonella enterica subsp. enterica serovar Enteritidis	SAMN02937352	PRJNA256209	4.67762	ftp://ftp.ncbi.nlm.nih.gov/genomes/all/GCA/000/750/495/GCA_000750495.1_ASM75049v1
Salmonella enterica subsp. enterica serovar Enteritidis	SAMN02904629	PRJNA244356	4.7383	ftp://ftp.ncbi.nlm.nih.gov/genomes/all/GCA/000/754/375/GCA_000754375.1_ASM75437v1
Salmonella enterica subsp. arizonae serovar 62:z36:- str. RKS2983	SAMN03072812	PRJNA215272	4.57485	ftp://ftp.ncbi.nlm.nih.gov/genomes/all/GCA/000/756/465/GCA_000756465.1_ASM75646v1
Salmonella enterica	SAMN02934521	PRJNA231221	4.78658	ftp://ftp.ncbi.nlm.nih.gov/genomes/all/GCA/000/783/815/GCA_000783815.2_ASM78381v2
Salmonella enterica subsp. enterica serovar Paratyphi A	SAMN02909989	PRJNA255737	4.59902	ftp://ftp.ncbi.nlm.nih.gov/genomes/all/GCA/000/818/075/GCA_000818075.1_ASM81807v1
Salmonella enterica subsp. enterica serovar Paratyphi A	SAMN03076563	PRJNA261865	4.61237	ftp://ftp.ncbi.nlm.nih.gov/genomes/all/GCA/000/818/115/GCA_000818115.1_ASM81811v1
Salmonella enterica subsp. enterica serovar Typhimurium str. L-3553	SAMD00002684	PRJDA63645	5.18445	ftp://ftp.ncbi.nlm.nih.gov/genomes/all/GCA/000/828/595/GCA_000828595.1_ASM82859v1
Salmonella enterica subsp. enterica serovar Anatum str. CDC 06-0532	SAMN02712195	PRJNA236663	4.66771	ftp://ftp.ncbi.nlm.nih.gov/genomes/all/GCA/000/940/895/GCA_000940895.2_ASM94089v2
Salmonella enterica subsp. enterica serovar Newport str. USDA-ARS-USMARC-1927	SAMN02712196	PRJNA236689	4.69551	ftp://ftp.ncbi.nlm.nih.gov/genomes/all/GCA/000/940/935/GCA_000940935.2_ASM94093v2
Salmonella enterica subsp. enterica serovar Montevideo str. USDA-ARS-USMARC-1903	SAMN02712197	PRJNA236673	4.56546	ftp://ftp.ncbi.nlm.nih.gov/genomes/all/GCA/000/940/975/GCA_000940975.1_ASM94097v1
Salmonella enterica subsp. enterica serovar Typhimurium str. USDA-ARS-USMARC-1899	SAMN02712198	PRJNA236708	4.85644	ftp://ftp.ncbi.nlm.nih.gov/genomes/all/GCA/000/941/015/GCA_000941015.2_ASM94101v2
Salmonella enterica subsp. enterica serovar Infantis	SAMEA3106395	PRJEB7580	4.71068	ftp://ftp.ncbi.nlm.nih.gov/genomes/all/GCA/000/953/495/GCA_000953495.1_SINFA
Salmonella enterica subsp. enterica serovar Anatum str. USDA-ARS-USMARC-1175	SAMN02712199	PRJNA236661	4.7316	ftp://ftp.ncbi.nlm.nih.gov/genomes/all/GCA/000/963/535/GCA_000963535.2_ASM96353v2
Salmonella enterica subsp. enterica serovar Typhimurium str. CDC 2011K-0870	SAMN02712200	PRJNA236711	4.76947	ftp://ftp.ncbi.nlm.nih.gov/genomes/all/GCA/000/973/645/GCA_000973645.1_ASM97364v1
Salmonella enterica subsp. enterica serovar Montevideo str. CDC 86-0391	SAMN02716891	PRJNA236676	4.48837	ftp://ftp.ncbi.nlm.nih.gov/genomes/all/GCA/000/973/665/GCA_000973665.2_ASM97366v2
Salmonella enterica subsp. enterica serovar Newport str. CDC 2010K-2159	SAMN02716903	PRJNA236696	4.79039	ftp://ftp.ncbi.nlm.nih.gov/genomes/all/GCA/000/973/685/GCA_000973685.2_ASM97368v2
Salmonella enterica subsp. enterica serovar Anatum str. USDA-ARS-USMARC-1735	SAMN02716852	PRJNA236656	4.94553	ftp://ftp.ncbi.nlm.nih.gov/genomes/all/GCA/000/988/525/GCA_000988525.3_ASM98852v3
Salmonella enterica subsp. enterica serovar Typhimurium	SAMN03568791	PRJNA282346	4.75937	ftp://ftp.ncbi.nlm.nih.gov/genomes/all/GCA/000/993/725/GCA_000993725.1_ASM99372v1
Salmonella enterica subsp. enterica	SAMN03653812	PRJNA271539	5.19037	ftp://ftp.ncbi.nlm.nih.gov/genomes/all/GCA/001/006/525/GCA_001006525.1_ASM100652v1
Salmonella enterica subsp. enterica serovar Typhi	SAMEA2072815	PRJEB3215	4.75845	ftp://ftp.ncbi.nlm.nih.gov/genomes/all/GCA/001/048/035/GCA_001048035.2_ERL103914
Salmonella enterica subsp. enterica serovar Typhi	SAMEA2156512	PRJEB3215	4.79605	ftp://ftp.ncbi.nlm.nih.gov/genomes/all/GCA/001/048/375/GCA_001048375.2_M223
Salmonella enterica subsp. enterica serovar Typhi	SAMEA2056951	PRJEB3215	4.77149	ftp://ftp.ncbi.nlm.nih.gov/genomes/all/GCA/001/079/465/GCA_001079465.2_STyphi_1553_1
Salmonella enterica subsp. enterica serovar Typhi	SAMEA2072679	PRJEB3215	4.78615	ftp://ftp.ncbi.nlm.nih.gov/genomes/all/GCA/001/088/345/GCA_001088345.2_052042_2
Salmonella enterica subsp. enterica serovar Typhi	SAMEA2072817	PRJEB3215	4.7577	ftp://ftp.ncbi.nlm.nih.gov/genomes/all/GCA/001/095/585/GCA_001095585.2_ERL114000
Salmonella enterica subsp. enterica serovar Typhi	SAMEA2072798	PRJEB3215	4.77771	ftp://ftp.ncbi.nlm.nih.gov/genomes/all/GCA/001/104/165/GCA_001104165.2_E00-7866
Salmonella enterica subsp. enterica serovar Typhi	SAMEA2072799	PRJEB3215	4.78404	ftp://ftp.ncbi.nlm.nih.gov/genomes/all/GCA/001/104/885/GCA_001104885.3_10349_1_89_2
Salmonella enterica subsp. enterica serovar Typhi	SAMEA2067822	PRJEB3215	4.76555	ftp://ftp.ncbi.nlm.nih.gov/genomes/all/GCA/001/106/745/GCA_001106745.2_UI_2120
Salmonella enterica subsp. enterica serovar Typhi	SAMEA2150110	PRJEB3215	4.78147	ftp://ftp.ncbi.nlm.nih.gov/genomes/all/GCA/001/118/185/GCA_001118185.2_H12ESR00394-001A
Salmonella enterica subsp. enterica serovar Typhi	SAMEA1930246	PRJEB3215	4.76174	ftp://ftp.ncbi.nlm.nih.gov/genomes/all/GCA/001/119/245/GCA_001119245.2_76_1292
Salmonella enterica subsp. enterica serovar Typhi	SAMEA2072936	PRJEB3215	4.65363	ftp://ftp.ncbi.nlm.nih.gov/genomes/all/GCA/001/121/865/GCA_001121865.2_404Ty
Salmonella enterica subsp. enterica serovar Typhi	SAMEA2072498	PRJEB3215	4.80084	ftp://ftp.ncbi.nlm.nih.gov/genomes/all/GCA/001/127/485/GCA_001127485.2_ERL041834
Salmonella enterica subsp. enterica serovar Typhi	SAMEA2072503	PRJEB3215	4.7821	ftp://ftp.ncbi.nlm.nih.gov/genomes/all/GCA/001/135/805/GCA_001135805.2_ERL072973
Salmonella enterica subsp. enterica serovar Typhi	SAMEA2072494	PRJEB3215	4.63614	ftp://ftp.ncbi.nlm.nih.gov/genomes/all/GCA/001/148/125/GCA_001148125.2_ERL024120
Salmonella enterica subsp. enterica serovar Typhi	SAMEA2072647	PRJEB3215	4.7934	ftp://ftp.ncbi.nlm.nih.gov/genomes/all/GCA/001/148/305/GCA_001148305.2_ERL082356
Salmonella enterica subsp. enterica serovar Typhi	SAMEA2072789	PRJEB3215	4.91541	ftp://ftp.ncbi.nlm.nih.gov/genomes/all/GCA/001/157/245/GCA_001157245.2_ERL12148
Salmonella enterica subsp. enterica serovar Typhi	SAMEA2072794	PRJEB3215	4.84307	ftp://ftp.ncbi.nlm.nih.gov/genomes/all/GCA/001/163/025/GCA_001163025.2_H12ESR04734-001A
Salmonella enterica subsp. enterica serovar Typhi	SAMEA2072495	PRJEB3215	4.78102	ftp://ftp.ncbi.nlm.nih.gov/genomes/all/GCA/001/165/785/GCA_001165785.2_ERL024919
Salmonella enterica subsp. enterica serovar Enteritidis	SAMN03465493	PRJNA280705	4.67837	ftp://ftp.ncbi.nlm.nih.gov/genomes/all/GCA/001/185/215/GCA_001185215.1_ASM118521v1
Salmonella enterica subsp. enterica serovar Enteritidis	SAMN03468068	PRJNA280707	4.67783	ftp://ftp.ncbi.nlm.nih.gov/genomes/all/GCA/001/185/245/GCA_001185245.1_ASM118524v1
Salmonella enterica subsp. enterica	SAMN03255434	PRJNA231221	4.75128	ftp://ftp.ncbi.nlm.nih.gov/genomes/all/GCA/001/188/125/GCA_001188125.2_ASM118812v2
Salmonella enterica subsp. enterica serovar Typhi	SAMEA2155565	PRJEB3215	5.09192	ftp://ftp.ncbi.nlm.nih.gov/genomes/all/GCA/001/240/865/GCA_001240865.2_Ty3_193
Salmonella enterica subsp. enterica serovar Newport	SAMN03744303	PRJNA285350	4.51284	ftp://ftp.ncbi.nlm.nih.gov/genomes/all/GCA/001/278/315/GCA_001278315.1_ASM127831v1
Salmonella enterica subsp. enterica serovar Typhimurium	SAMN03795193	PRJNA288148	5.08819	ftp://ftp.ncbi.nlm.nih.gov/genomes/all/GCA/001/293/505/GCA_001293505.1_ASM129350v1
Salmonella enterica subsp. enterica serovar Typhi	SAMN03765654	PRJNA286155	4.79355	ftp://ftp.ncbi.nlm.nih.gov/genomes/all/GCA/001/302/605/GCA_001302605.1_ASM130260v1
Salmonella enterica subsp. enterica serovar Enteritidis	SAMN03140319	PRJNA262006	4.78191	ftp://ftp.ncbi.nlm.nih.gov/genomes/all/GCA/001/305/235/GCA_001305235.1_ASM130523v1
Salmonella enterica subsp. enterica serovar Thompson	SAMN03959817	PRJNA292003	4.70871	ftp://ftp.ncbi.nlm.nih.gov/genomes/all/GCA/001/305/815/GCA_001305815.1_ASM130581v1
Salmonella enterica subsp. enterica serovar Thompson	SAMN03959818	PRJNA292007	4.70136	ftp://ftp.ncbi.nlm.nih.gov/genomes/all/GCA/001/305/835/GCA_001305835.1_ASM130583v1
Salmonella enterica subsp. enterica serovar Typhi	SAMEA1903846	PRJEB3215	4.80779	ftp://ftp.ncbi.nlm.nih.gov/genomes/all/GCA/001/356/455/GCA_001356455.2_1016889
Salmonella enterica subsp. enterica serovar Typhi	SAMEA1930249	PRJEB3215	4.99472	ftp://ftp.ncbi.nlm.nih.gov/genomes/all/GCA/001/357/935/GCA_001357935.2_80_2002
Salmonella enterica subsp. enterica serovar Typhi	SAMEA2055444	PRJEB3215	4.84722	ftp://ftp.ncbi.nlm.nih.gov/genomes/all/GCA/001/359/015/GCA_001359015.2_129_0238
Salmonella enterica subsp. enterica serovar Typhi	SAMEA2058419	PRJEB3215	4.78344	ftp://ftp.ncbi.nlm.nih.gov/genomes/all/GCA/001/360/555/GCA_001360555.2_2010_7898
Salmonella enterica subsp. enterica serovar Typhi	SAMEA2059020	PRJEB3215	4.90255	ftp://ftp.ncbi.nlm.nih.gov/genomes/all/GCA/001/361/075/GCA_001361075.2_Ty585
Salmonella enterica subsp. enterica serovar Typhi	SAMEA2072676	PRJEB3215	4.83568	ftp://ftp.ncbi.nlm.nih.gov/genomes/all/GCA/001/362/095/GCA_001362095.2_034151_4
Salmonella enterica subsp. enterica serovar Typhi	SAMEA2072788	PRJEB3215	4.75992	ftp://ftp.ncbi.nlm.nih.gov/genomes/all/GCA/001/362/135/GCA_001362135.2_11909_3
Salmonella enterica subsp. enterica serovar Typhi	SAMEA2072792	PRJEB3215	4.91435	ftp://ftp.ncbi.nlm.nih.gov/genomes/all/GCA/001/362/175/GCA_001362175.2_ERL12960
Salmonella enterica subsp. enterica serovar Typhi	SAMEA2072793	PRJEB3215	4.78772	ftp://ftp.ncbi.nlm.nih.gov/genomes/all/GCA/001/362/195/GCA_001362195.2_H12ESR00755-001A
Salmonella enterica subsp. enterica serovar Typhi	SAMEA2072934	PRJEB3215	4.77228	ftp://ftp.ncbi.nlm.nih.gov/genomes/all/GCA/001/362/335/GCA_001362335.2_Ty2
Salmonella enterica subsp. enterica serovar Typhi	SAMEA2149950	PRJEB3215	4.87935	ftp://ftp.ncbi.nlm.nih.gov/genomes/all/GCA/001/364/695/GCA_001364695.2_Ty3_243
Salmonella enterica subsp. enterica serovar Weltevreden	SAMEA1904377	PRJEB1397	5.16169	ftp://ftp.ncbi.nlm.nih.gov/genomes/all/GCA/001/409/135/GCA_001409135.1_10259
Salmonella enterica subsp. enterica serovar Weltevreden	SAMEA2336231	PRJEB1397	4.95753	ftp://ftp.ncbi.nlm.nih.gov/genomes/all/GCA/001/409/155/GCA_001409155.1_98_11262
Salmonella enterica subsp. enterica serovar Weltevreden	SAMEA2336232	PRJEB1397	5.09911	ftp://ftp.ncbi.nlm.nih.gov/genomes/all/GCA/001/409/175/GCA_001409175.1_99_3134
Salmonella enterica subsp. enterica serovar Weltevreden	SAMEA1904401	PRJEB1397	5.22862	ftp://ftp.ncbi.nlm.nih.gov/genomes/all/GCA/001/409/195/GCA_001409195.1_C2346
Salmonella enterica subsp. enterica serovar Heidelberg	SAMN04156749	PRJNA298211	4.88816	ftp://ftp.ncbi.nlm.nih.gov/genomes/all/GCA/001/441/205/GCA_001441205.1_ASM144120v1
Salmonella enterica subsp. enterica serovar Heidelberg	SAMN04156727	PRJNA298211	4.99246	ftp://ftp.ncbi.nlm.nih.gov/genomes/all/GCA/001/441/225/GCA_001441225.1_ASM144122v1
Salmonella enterica subsp. enterica serovar Heidelberg	SAMN04156715	PRJNA298211	5.15749	ftp://ftp.ncbi.nlm.nih.gov/genomes/all/GCA/001/441/245/GCA_001441245.1_ASM144124v1
Salmonella enterica subsp. enterica serovar Anatum	SAMN04274532	PRJNA302481	4.94615	ftp://ftp.ncbi.nlm.nih.gov/genomes/all/GCA/001/447/095/GCA_001447095.1_ASM144709v1
Salmonella enterica subsp. enterica serovar Anatum	SAMN04274533	PRJNA302481	4.99536	ftp://ftp.ncbi.nlm.nih.gov/genomes/all/GCA/001/447/115/GCA_001447115.1_ASM144711v1
Salmonella enterica subsp. enterica serovar Kentucky str. SA20030505	SAMN03485833	PRJNA177315	4.85098	ftp://ftp.ncbi.nlm.nih.gov/genomes/all/GCA/001/448/485/GCA_001448485.2_ASM144848v2
Salmonella enterica subsp. enterica serovar Gaminara str. SA20063285	SAMN03470707	PRJNA177212	4.95799	ftp://ftp.ncbi.nlm.nih.gov/genomes/all/GCA/001/448/665/GCA_001448665.2_ASM144866v2
Salmonella enterica subsp. enterica serovar Hvittingfoss str. SA20014981	SAMN03470763	PRJNA177216	4.94024	ftp://ftp.ncbi.nlm.nih.gov/genomes/all/GCA/001/448/705/GCA_001448705.2_ASM144870v2
Salmonella enterica subsp. enterica serovar Milwaukee str. SA19950795	SAMN03485849	PRJNA177577	5.10244	ftp://ftp.ncbi.nlm.nih.gov/genomes/all/GCA/001/448/785/GCA_001448785.2_ASM144878v2
Salmonella enterica subsp. enterica serovar Typhimurium	SAMN03839051	PRJNA288835	4.79979	ftp://ftp.ncbi.nlm.nih.gov/genomes/all/GCA/001/454/965/GCA_001454965.1_ASM145496v1
Salmonella enterica subsp. enterica serovar Senftenberg	SAMEA2517359	PRJEB6403	4.76309	ftp://ftp.ncbi.nlm.nih.gov/genomes/all/GCA/001/457/675/GCA_001457675.1_NCTC10384
Salmonella enterica subsp. enterica serovar Enteritidis	SAMN03837761	PRJNA288744	4.7357	ftp://ftp.ncbi.nlm.nih.gov/genomes/all/GCA/001/484/025/GCA_001484025.1_ASM148402v1
Salmonella enterica subsp. enterica serovar Tennessee	SAMN02261218	PRJNA183850	4.94397	ftp://ftp.ncbi.nlm.nih.gov/genomes/all/GCA/001/535/315/GCA_001535315.2_ASM153531v2
Salmonella enterica subsp. enterica serovar Typhimurium	SAMEA3506109	PRJEB10340	5.03724	ftp://ftp.ncbi.nlm.nih.gov/genomes/all/GCA/001/540/845/GCA_001540845.1_SO4698_09
Salmonella enterica	SAMN03996249	PRJNA231221	4.95142	ftp://ftp.ncbi.nlm.nih.gov/genomes/all/GCA/001/558/355/GCA_001558355.2_ASM155835v2
Salmonella enterica subsp. enterica serovar Typhimurium	SAMN03795199	PRJNA288151	5.02765	ftp://ftp.ncbi.nlm.nih.gov/genomes/all/GCA/001/576/255/GCA_001576255.1_ASM157625v1
Salmonella enterica subsp. enterica serovar Typhimurium	SAMN03798428	PRJNA288330	5.01001	ftp://ftp.ncbi.nlm.nih.gov/genomes/all/GCA/001/576/275/GCA_001576275.1_ASM157627v1
Salmonella enterica subsp. enterica serovar Typhimurium	SAMN04296382	PRJNA304181	5.0068	ftp://ftp.ncbi.nlm.nih.gov/genomes/all/GCA/001/577/505/GCA_001577505.1_ASM157750v1
Salmonella enterica subsp. enterica serovar Weltevreden str. 1655	SAMN02568587	PRJNA161807	5.12906	ftp://ftp.ncbi.nlm.nih.gov/genomes/all/GCA/001/612/515/GCA_001612515.1_ASM161251v1
Salmonella enterica subsp. enterica serovar Typhimurium	SAMN04038553	PRJNA245324	5.05218	ftp://ftp.ncbi.nlm.nih.gov/genomes/all/GCA/001/617/585/GCA_001617585.1_ASM161758v1
Salmonella enterica subsp. enterica serovar Anatum str. USDA-ARS-USMARC-1736	SAMN02716853	PRJNA236657	4.8646	ftp://ftp.ncbi.nlm.nih.gov/genomes/all/GCA/001/620/115/GCA_001620115.1_ASM162011v1
Salmonella enterica subsp. enterica serovar Anatum str. USDA-ARS-USMARC-1765	SAMN02716855	PRJNA236664	4.95472	ftp://ftp.ncbi.nlm.nih.gov/genomes/all/GCA/001/620/135/GCA_001620135.2_ASM162013v2
Salmonella enterica subsp. enterica serovar Anatum str. USDA-ARS-USMARC-1783	SAMN02716860	PRJNA236652	4.8047	ftp://ftp.ncbi.nlm.nih.gov/genomes/all/GCA/001/620/155/GCA_001620155.1_ASM162015v1
Salmonella enterica subsp. enterica serovar Anatum str. USDA-ARS-USMARC-1727	SAMN02716850	PRJNA236655	4.98054	ftp://ftp.ncbi.nlm.nih.gov/genomes/all/GCA/001/620/205/GCA_001620205.2_ASM162020v2
Salmonella enterica subsp. enterica serovar Anatum str. USDA-ARS-USMARC-1676	SAMN02716848	PRJNA236658	4.67696	ftp://ftp.ncbi.nlm.nih.gov/genomes/all/GCA/001/620/225/GCA_001620225.1_ASM162022v1
Salmonella enterica subsp. enterica serovar Anatum str. USDA-ARS-USMARC-1677	SAMN02716849	PRJNA236659	4.83639	ftp://ftp.ncbi.nlm.nih.gov/genomes/all/GCA/001/623/545/GCA_001623545.2_ASM162354v2
Salmonella enterica subsp. enterica serovar Anatum str. USDA-ARS-USMARC-1728	SAMN02716851	PRJNA236660	4.78349	ftp://ftp.ncbi.nlm.nih.gov/genomes/all/GCA/001/623/585/GCA_001623585.1_ASM162358v1
Salmonella enterica subsp. enterica serovar Anatum str. USDA-ARS-USMARC-1766	SAMN02716856	PRJNA236665	4.75103	ftp://ftp.ncbi.nlm.nih.gov/genomes/all/GCA/001/623/625/GCA_001623625.1_ASM162362v1
Salmonella enterica subsp. enterica serovar Typhimurium str. CDC 2010K-1587	SAMN02716879	PRJNA236710	5.01619	ftp://ftp.ncbi.nlm.nih.gov/genomes/all/GCA/001/623/645/GCA_001623645.2_ASM162364v2
Salmonella enterica subsp. enterica serovar Anatum str. USDA-ARS-USMARC-1781	SAMN02716858	PRJNA236667	4.6357	ftp://ftp.ncbi.nlm.nih.gov/genomes/all/GCA/001/623/665/GCA_001623665.2_ASM162366v2
Salmonella enterica subsp. enterica serovar Typhimurium str. CDC 2011K-1702	SAMN02716880	PRJNA236712	5.00034	ftp://ftp.ncbi.nlm.nih.gov/genomes/all/GCA/001/623/685/GCA_001623685.1_ASM162368v1
Salmonella enterica subsp. enterica serovar Typhimurium str. USDA-ARS-USMARC-1880	SAMN02716867	PRJNA236703	4.81521	ftp://ftp.ncbi.nlm.nih.gov/genomes/all/GCA/001/623/705/GCA_001623705.1_ASM162370v1
Salmonella enterica subsp. enterica serovar Typhimurium str. USDA-ARS-USMARC-1808	SAMN02716861	PRJNA236699	5.03091	ftp://ftp.ncbi.nlm.nih.gov/genomes/all/GCA/001/623/725/GCA_001623725.1_ASM162372v1
Salmonella enterica subsp. enterica serovar Typhimurium str. USDA-ARS-USMARC-1810	SAMN02716863	PRJNA236651	4.92715	ftp://ftp.ncbi.nlm.nih.gov/genomes/all/GCA/001/623/745/GCA_001623745.2_ASM162374v2
Salmonella enterica subsp. enterica serovar Typhimurium str. USDA-ARS-USMARC-1898	SAMN02716871	PRJNA236707	5.01008	ftp://ftp.ncbi.nlm.nih.gov/genomes/all/GCA/001/623/765/GCA_001623765.2_ASM162376v2
Salmonella enterica subsp. enterica serovar Typhimurium str. CDC 2009K-2059	SAMN02716878	PRJNA236714	4.82379	ftp://ftp.ncbi.nlm.nih.gov/genomes/all/GCA/001/623/775/GCA_001623775.1_ASM162377v1
Salmonella enterica subsp. enterica serovar Typhimurium str. CDC 2009K-1640	SAMN02716877	PRJNA236713	5.02773	ftp://ftp.ncbi.nlm.nih.gov/genomes/all/GCA/001/623/805/GCA_001623805.1_ASM162380v1
Salmonella enterica subsp. enterica serovar Typhimurium str. CDC H2662	SAMN02716865	PRJNA236709	4.97843	ftp://ftp.ncbi.nlm.nih.gov/genomes/all/GCA/001/623/825/GCA_001623825.2_ASM162382v2
Salmonella enterica subsp. enterica serovar Typhimurium str. USDA-ARS-USMARC-1896	SAMN02716869	PRJNA236705	5.00374	ftp://ftp.ncbi.nlm.nih.gov/genomes/all/GCA/001/623/845/GCA_001623845.1_ASM162384v1
Salmonella enterica subsp. diarizonae	SAMN03371466	PRJNA276399	4.77935	ftp://ftp.ncbi.nlm.nih.gov/genomes/all/GCA/001/628/755/GCA_001628755.1_ASM162875v1
Salmonella enterica subsp. diarizonae	SAMN03371464	PRJNA276399	4.86945	ftp://ftp.ncbi.nlm.nih.gov/genomes/all/GCA/001/629/755/GCA_001629755.1_ASM162975v1
Salmonella enterica subsp. diarizonae	SAMN03371465	PRJNA276399	4.8694	ftp://ftp.ncbi.nlm.nih.gov/genomes/all/GCA/001/629/775/GCA_001629775.1_ASM162977v1
Salmonella enterica subsp. enterica serovar Enteritidis	SAMN03328998	PRJNA274686	4.74433	ftp://ftp.ncbi.nlm.nih.gov/genomes/all/GCA/001/647/045/GCA_001647045.1_ASM164704v1
Salmonella enterica	SAMN04961653	PRJNA320977	5.00183	ftp://ftp.ncbi.nlm.nih.gov/genomes/all/GCA/001/647/755/GCA_001647755.1_ASM164775v1
Salmonella enterica subsp. enterica serovar Heidelberg	SAMN04334633	PRJNA305824	4.79124	ftp://ftp.ncbi.nlm.nih.gov/genomes/all/GCA/001/689/935/GCA_001689935.1_ASM168993v1
Salmonella enterica subsp. enterica serovar Heidelberg	SAMN04334629	PRJNA305824	4.79124	ftp://ftp.ncbi.nlm.nih.gov/genomes/all/GCA/001/690/005/GCA_001690005.1_ASM169000v1
Salmonella enterica subsp. enterica serovar Heidelberg	SAMN04334672	PRJNA305824	4.79396	ftp://ftp.ncbi.nlm.nih.gov/genomes/all/GCA/001/690/035/GCA_001690035.1_ASM169003v1
Salmonella enterica subsp. enterica serovar Heidelberg	SAMN05263553	PRJNA298211	4.88814	ftp://ftp.ncbi.nlm.nih.gov/genomes/all/GCA/001/690/055/GCA_001690055.1_ASM169005v1
Salmonella enterica subsp. enterica serovar Heidelberg	SAMN05263538	PRJNA298211	4.888	ftp://ftp.ncbi.nlm.nih.gov/genomes/all/GCA/001/690/075/GCA_001690075.1_ASM169007v1
Salmonella enterica subsp. enterica serovar Heidelberg	SAMN05263504	PRJNA298211	4.88537	ftp://ftp.ncbi.nlm.nih.gov/genomes/all/GCA/001/690/095/GCA_001690095.1_ASM169009v1
Salmonella enterica subsp. enterica serovar Heidelberg	SAMN05263513	PRJNA298211	4.89199	ftp://ftp.ncbi.nlm.nih.gov/genomes/all/GCA/001/690/115/GCA_001690115.1_ASM169011v1
Salmonella enterica subsp. enterica serovar Heidelberg	SAMN05263546	PRJNA298211	5.06248	ftp://ftp.ncbi.nlm.nih.gov/genomes/all/GCA/001/690/135/GCA_001690135.1_ASM169013v1
Salmonella enterica subsp. enterica serovar Heidelberg	SAMN05277890	PRJNA298211	4.78892	ftp://ftp.ncbi.nlm.nih.gov/genomes/all/GCA/001/692/495/GCA_001692495.1_ASM169249v1
Salmonella enterica subsp. enterica serovar Heidelberg	SAMN05263516	PRJNA298211	4.7914	ftp://ftp.ncbi.nlm.nih.gov/genomes/all/GCA/001/692/515/GCA_001692515.1_ASM169251v1
Salmonella enterica subsp. enterica serovar Heidelberg	SAMN04334642	PRJNA305824	4.78803	ftp://ftp.ncbi.nlm.nih.gov/genomes/all/GCA/001/692/535/GCA_001692535.1_ASM169253v1
Salmonella enterica subsp. enterica serovar Heidelberg	SAMN05277889	PRJNA298211	4.78892	ftp://ftp.ncbi.nlm.nih.gov/genomes/all/GCA/001/692/555/GCA_001692555.1_ASM169255v1
Salmonella enterica subsp. enterica serovar Heidelberg	SAMN05263515	PRJNA298211	4.89069	ftp://ftp.ncbi.nlm.nih.gov/genomes/all/GCA/001/692/575/GCA_001692575.1_ASM169257v1
Salmonella enterica subsp. enterica serovar Heidelberg	SAMN05263514	PRJNA298211	4.8904	ftp://ftp.ncbi.nlm.nih.gov/genomes/all/GCA/001/692/595/GCA_001692595.1_ASM169259v1
Salmonella enterica subsp. enterica serovar Heidelberg	SAMN05263517	PRJNA298211	4.7914	ftp://ftp.ncbi.nlm.nih.gov/genomes/all/GCA/001/692/615/GCA_001692615.1_ASM169261v1
Salmonella enterica subsp. enterica serovar Heidelberg	SAMN04334640	PRJNA305824	4.78803	ftp://ftp.ncbi.nlm.nih.gov/genomes/all/GCA/001/692/635/GCA_001692635.1_ASM169263v1
Salmonella enterica subsp. enterica serovar Heidelberg	SAMN04334653	PRJNA305824	4.89344	ftp://ftp.ncbi.nlm.nih.gov/genomes/all/GCA/001/692/655/GCA_001692655.1_ASM169265v1
Salmonella enterica	SAMN03896006	PRJNA290698	4.79769	ftp://ftp.ncbi.nlm.nih.gov/genomes/all/GCA/001/705/055/GCA_001705055.1_ASM170505v1
Salmonella enterica subsp. enterica serovar Typhimurium	SAMN04600271	PRJNA317167	4.94013	ftp://ftp.ncbi.nlm.nih.gov/genomes/all/GCA/001/705/365/GCA_001705365.1_ASM170536v1
Salmonella enterica subsp. enterica serovar Typhimurium	SAMN05356919	PRJNA327740	5.17249	ftp://ftp.ncbi.nlm.nih.gov/genomes/all/GCA/001/729/225/GCA_001729225.1_ASM172922v1
Salmonella enterica subsp. enterica serovar Typhimurium	SAMN05832872	PRJNA344760	4.90056	ftp://ftp.ncbi.nlm.nih.gov/genomes/all/GCA/001/887/015/GCA_001887015.1_ASM188701v1
Salmonella enterica subsp. enterica serovar Newport	SAMN05172400	PRJNA186035	4.90172	ftp://ftp.ncbi.nlm.nih.gov/genomes/all/GCA/001/890/165/GCA_001890165.1_ASM189016v1
Salmonella enterica subsp. enterica serovar Newport	SAMN05172402	PRJNA186035	5.0281	ftp://ftp.ncbi.nlm.nih.gov/genomes/all/GCA/001/890/185/GCA_001890185.1_ASM189018v1
Salmonella enterica subsp. enterica serovar Newport	SAMN05172401	PRJNA186035	4.74697	ftp://ftp.ncbi.nlm.nih.gov/genomes/all/GCA/001/890/445/GCA_001890445.1_ASM189044v1
Salmonella enterica subsp. enterica serovar Newport	SAMN03744300	PRJNA285350	4.84674	ftp://ftp.ncbi.nlm.nih.gov/genomes/all/GCA/001/922/165/GCA_001922165.1_ASM192216v1
Salmonella enterica subsp. enterica serovar Typhimurium	SAMN04125698	PRJNA245322	4.85646	ftp://ftp.ncbi.nlm.nih.gov/genomes/all/GCA/001/922/185/GCA_001922185.1_ASM192218v1
Salmonella enterica subsp. enterica serovar Infantis	SAMN04285042	PRJNA292666	5.05025	ftp://ftp.ncbi.nlm.nih.gov/genomes/all/GCA/001/931/555/GCA_001931555.1_ASM193155v1
Salmonella enterica subsp. enterica serovar Infantis	SAMN04364590	PRJNA292666	5.05063	ftp://ftp.ncbi.nlm.nih.gov/genomes/all/GCA/001/931/575/GCA_001931575.1_ASM193157v1
Salmonella enterica subsp. enterica serovar Infantis	SAMN03988471	PRJNA292661	5.04393	ftp://ftp.ncbi.nlm.nih.gov/genomes/all/GCA/001/931/595/GCA_001931595.1_ASM193159v1
Salmonella enterica subsp. enterica serovar Infantis	SAMN05255999	PRJNA242614	5.04324	ftp://ftp.ncbi.nlm.nih.gov/genomes/all/GCA/001/931/615/GCA_001931615.1_ASM193161v1
Salmonella enterica subsp. enterica serovar Cerro	SAMN02910521	PRJNA252640	4.60244	ftp://ftp.ncbi.nlm.nih.gov/genomes/all/GCA/001/941/405/GCA_001941405.1_ASM194140v1
Salmonella enterica subsp. enterica serovar Saintpaul	SAMN05915911	PRJNA186035	4.859	ftp://ftp.ncbi.nlm.nih.gov/genomes/all/GCA/001/952/995/GCA_001952995.1_ASM195299v1
Salmonella enterica subsp. enterica serovar Thompson	SAMN06192066	PRJNA186035	4.7107	ftp://ftp.ncbi.nlm.nih.gov/genomes/all/GCA/001/953/015/GCA_001953015.1_ASM195301v1
Salmonella enterica subsp. enterica serovar Dublin str. ATCC 39184	SAMN01041081	PRJNA41463	4.91714	ftp://ftp.ncbi.nlm.nih.gov/genomes/all/GCA/001/953/035/GCA_001953035.1_ASM195303v1
Salmonella enterica subsp. enterica serovar Saintpaul	SAMN05915913	PRJNA186035	4.859	ftp://ftp.ncbi.nlm.nih.gov/genomes/all/GCA/001/953/675/GCA_001953675.1_ASM195367v1
Salmonella enterica subsp. enterica serovar Saintpaul	SAMN05915912	PRJNA186035	4.859	ftp://ftp.ncbi.nlm.nih.gov/genomes/all/GCA/001/953/695/GCA_001953695.1_ASM195369v1
Salmonella enterica subsp. enterica serovar Antsalova str. S01-0511	SAMN04160831	PRJNA177204	4.64809	ftp://ftp.ncbi.nlm.nih.gov/genomes/all/GCA/001/956/735/GCA_001956735.1_ASM195673v1
Salmonella enterica subsp. enterica serovar Senftenberg	SAMN05514141	PRJNA337942	5.26203	ftp://ftp.ncbi.nlm.nih.gov/genomes/all/GCA/001/969/425/GCA_001969425.1_ASM196942v1
Salmonella enterica subsp. enterica serovar Enteritidis	SAMN05414452	PRJNA186035	4.73849	ftp://ftp.ncbi.nlm.nih.gov/genomes/all/GCA/001/973/275/GCA_001973275.2_ASM197327v2
Salmonella enterica subsp. enterica serovar Crossness str. 1422-74	SAMN04160812	PRJNA177207	4.84747	ftp://ftp.ncbi.nlm.nih.gov/genomes/all/GCA/001/975/245/GCA_001975245.1_ASM197524v1
Salmonella enterica subsp. enterica serovar Blegdam str. S-1824	SAMN04160822	PRJNA177073	4.69398	ftp://ftp.ncbi.nlm.nih.gov/genomes/all/GCA/001/975/265/GCA_001975265.1_ASM197526v1
Salmonella enterica subsp. enterica serovar Apapa str. SA20060561	SAMN04160810	PRJNA177205	4.80166	ftp://ftp.ncbi.nlm.nih.gov/genomes/all/GCA/001/975/285/GCA_001975285.1_ASM197528v1
Salmonella enterica subsp. enterica serovar Bardo	SAMN04160803	PRJNA242810	4.84914	ftp://ftp.ncbi.nlm.nih.gov/genomes/all/GCA/001/975/305/GCA_001975305.1_ASM197530v1
Salmonella enterica subsp. enterica serovar Bergen str. ST350	SAMN04160814	PRJNA177119	4.80183	ftp://ftp.ncbi.nlm.nih.gov/genomes/all/GCA/001/975/325/GCA_001975325.1_ASM197532v1
Salmonella enterica subsp. enterica serovar Borreze str. SA20041063	SAMN04160805	PRJNA177206	4.77756	ftp://ftp.ncbi.nlm.nih.gov/genomes/all/GCA/001/975/345/GCA_001975345.1_ASM197534v1
Salmonella enterica subsp. enterica serovar Djakarta str. S-1087	SAMN04160823	PRJNA177208	4.66886	ftp://ftp.ncbi.nlm.nih.gov/genomes/all/GCA/001/975/365/GCA_001975365.1_ASM197536v1
Salmonella enterica subsp. enterica serovar Hillingdon str. N1529-D3	SAMN04160821	PRJNA177215	4.61806	ftp://ftp.ncbi.nlm.nih.gov/genomes/all/GCA/001/975/385/GCA_001975385.1_ASM197538v1
Salmonella enterica subsp. enterica serovar Johannesburg str. ST203	SAMN04160815	PRJNA177234	4.65179	ftp://ftp.ncbi.nlm.nih.gov/genomes/all/GCA/001/975/405/GCA_001975405.1_ASM197540v1
Salmonella enterica subsp. enterica serovar Koessen str. S-1501	SAMN04160824	PRJNA177317	4.56617	ftp://ftp.ncbi.nlm.nih.gov/genomes/all/GCA/001/975/425/GCA_001975425.1_ASM197542v1
Salmonella enterica subsp. enterica serovar Krefeld str. SA20030536	SAMN04160800	PRJNA177321	4.94227	ftp://ftp.ncbi.nlm.nih.gov/genomes/all/GCA/001/975/445/GCA_001975445.1_ASM197544v1
Salmonella enterica subsp. enterica serovar Manchester str. ST278	SAMN04160817	PRJNA177327	4.53275	ftp://ftp.ncbi.nlm.nih.gov/genomes/all/GCA/001/975/515/GCA_001975515.1_ASM197551v1
Salmonella enterica subsp. enterica serovar Moscow str. S-1843	SAMN04160826	PRJNA177578	4.6904	ftp://ftp.ncbi.nlm.nih.gov/genomes/all/GCA/001/975/555/GCA_001975555.1_ASM197555v1
Salmonella enterica subsp. enterica serovar Nitra	SAMN04160827	PRJNA294451	4.69181	ftp://ftp.ncbi.nlm.nih.gov/genomes/all/GCA/001/975/605/GCA_001975605.1_ASM197560v1
Salmonella enterica subsp. enterica serovar Wandsworth str. SA20092095	SAMN04160802	PRJNA177599	4.91604	ftp://ftp.ncbi.nlm.nih.gov/genomes/all/GCA/001/975/625/GCA_001975625.1_ASM197562v1
Salmonella enterica subsp. enterica serovar Yovokome str. S-1850	SAMN04160829	PRJNA177608	4.64093	ftp://ftp.ncbi.nlm.nih.gov/genomes/all/GCA/001/975/645/GCA_001975645.1_ASM197564v1
Salmonella enterica subsp. enterica serovar Typhimurium	SAMN06185755	PRJNA358799	5.29322	ftp://ftp.ncbi.nlm.nih.gov/genomes/all/GCA/001/989/635/GCA_001989635.1_ASM198963v1
Salmonella enterica subsp. enterica serovar Typhimurium	SAMN04125827	PRJNA294303	4.98363	ftp://ftp.ncbi.nlm.nih.gov/genomes/all/GCA/002/009/155/GCA_002009155.1_ASM200915v1
Salmonella enterica	SAMN04932651	PRJNA320341	4.93808	ftp://ftp.ncbi.nlm.nih.gov/genomes/all/GCA/002/119/485/GCA_002119485.1_ASM211948v1
Salmonella enterica subsp. enterica	SAMN03702839	PRJNA242847	4.73876	ftp://ftp.ncbi.nlm.nih.gov/genomes/all/GCA/002/128/365/GCA_002128365.1_ASM212836v1
Salmonella enterica subsp. enterica	SAMN03702837	PRJNA242847	4.73844	ftp://ftp.ncbi.nlm.nih.gov/genomes/all/GCA/002/128/385/GCA_002128385.1_ASM212838v1
Salmonella enterica subsp. enterica	SAMN06646159	PRJNA380521	5.0647	ftp://ftp.ncbi.nlm.nih.gov/genomes/all/GCA/002/163/995/GCA_002163995.1_ASM216399v1
Salmonella enterica subsp. enterica serovar Minnesota	SAMN02800603	PRJNA186035	5.00483	ftp://ftp.ncbi.nlm.nih.gov/genomes/all/GCA/002/196/535/GCA_002196535.1_ASM219653v1
Salmonella enterica subsp. enterica	SAMN06622672	PRJNA387390	4.86186	ftp://ftp.ncbi.nlm.nih.gov/genomes/all/GCA/002/201/855/GCA_002201855.1_ASM220185v1
Salmonella enterica subsp. enterica serovar Onderstepoort str. SA20060086	SAMN04160808	PRJNA177585	5.00542	ftp://ftp.ncbi.nlm.nih.gov/genomes/all/GCA/002/208/255/GCA_002208255.1_ASM220825v1
Salmonella enterica subsp. enterica serovar Quebec str. S-1267	SAMN04160828	PRJNA177594	4.64531	ftp://ftp.ncbi.nlm.nih.gov/genomes/all/GCA/002/208/315/GCA_002208315.1_ASM220831v1
Salmonella enterica	SAMN06173325	PRJNA231221	5.21384	ftp://ftp.ncbi.nlm.nih.gov/genomes/all/GCA/002/208/965/GCA_002208965.2_ASM220896v2
Salmonella enterica	SAMN06173326	PRJNA231221	4.94423	ftp://ftp.ncbi.nlm.nih.gov/genomes/all/GCA/002/209/205/GCA_002209205.2_ASM220920v2
Salmonella enterica subsp. enterica serovar Typhimurium	SAMN06173334	PRJNA231221	5.0207	ftp://ftp.ncbi.nlm.nih.gov/genomes/all/GCA/002/209/225/GCA_002209225.2_ASM220922v2
Salmonella enterica subsp. enterica serovar Typhimurium	SAMN06309456	PRJNA371529	5.27975	ftp://ftp.ncbi.nlm.nih.gov/genomes/all/GCA/002/210/025/GCA_002210025.1_ASM221002v1
Salmonella enterica subsp. enterica serovar Ouakam str. SA20034636	SAMN04160801	PRJNA177587	4.87491	ftp://ftp.ncbi.nlm.nih.gov/genomes/all/GCA/002/211/565/GCA_002211565.1_ASM221156v1
Salmonella enterica subsp. enterica serovar Macclesfield str. S-1643	SAMN04160825	PRJNA177326	5.26861	ftp://ftp.ncbi.nlm.nih.gov/genomes/all/GCA/002/211/585/GCA_002211585.1_ASM221158v1
Salmonella enterica subsp. diarizonae serovar 65:c:z str. SA20044251	SAMN04160806	PRJNA177620	5.06609	ftp://ftp.ncbi.nlm.nih.gov/genomes/all/GCA/002/211/825/GCA_002211825.1_ASM221182v1
Salmonella enterica subsp. enterica serovar Waycross	SAMN04160804	PRJNA316728	4.81289	ftp://ftp.ncbi.nlm.nih.gov/genomes/all/GCA/002/211/845/GCA_002211845.1_ASM221184v1
Salmonella enterica subsp. salamae serovar 55:k:z39 str. 1315K	SAMN04160813	PRJNA177609	5.05144	ftp://ftp.ncbi.nlm.nih.gov/genomes/all/GCA/002/211/865/GCA_002211865.1_ASM221186v1
Salmonella enterica subsp. diarizonae serovar 50:k:z str. MZ0080	SAMN04160830	PRJNA177617	5.07695	ftp://ftp.ncbi.nlm.nih.gov/genomes/all/GCA/002/211/965/GCA_002211965.1_ASM221196v1
Salmonella enterica subsp. enterica serovar Enteritidis	SAMN05363482	PRJNA328055	4.68625	ftp://ftp.ncbi.nlm.nih.gov/genomes/all/GCA/002/220/345/GCA_002220345.1_ASM222034v1
Salmonella enterica subsp. enterica serovar Indiana	SAMN07344413	PRJNA393900	5.11939	ftp://ftp.ncbi.nlm.nih.gov/genomes/all/GCA/002/224/405/GCA_002224405.1_ASM222440v1
Salmonella enterica subsp. salamae serovar 57:z29:z42	SAMN04160816	PRJNA294448	4.71938	ftp://ftp.ncbi.nlm.nih.gov/genomes/all/GCA/002/234/475/GCA_002234475.1_ASM223447v1
Salmonella enterica subsp. enterica serovar Mbandaka	SAMN06044996	PRJNA354244	4.79629	ftp://ftp.ncbi.nlm.nih.gov/genomes/all/GCA/002/234/515/GCA_002234515.1_ASM223451v1
Salmonella enterica subsp. enterica serovar Saintpaul	SAMN06045033	PRJNA354244	4.90689	ftp://ftp.ncbi.nlm.nih.gov/genomes/all/GCA/002/234/735/GCA_002234735.2_ASM223473v2
Salmonella enterica subsp. enterica serovar Derby	SAMN06045055	PRJNA354244	5.08689	ftp://ftp.ncbi.nlm.nih.gov/genomes/all/GCA/002/234/755/GCA_002234755.2_ASM223475v2
Salmonella enterica subsp. enterica serovar Braenderup	SAMN06044997	PRJNA354244	4.73488	ftp://ftp.ncbi.nlm.nih.gov/genomes/all/GCA/002/234/775/GCA_002234775.1_ASM223477v1
Salmonella enterica subsp. enterica serovar Manhattan	SAMN06045126	PRJNA354244	4.8026	ftp://ftp.ncbi.nlm.nih.gov/genomes/all/GCA/002/234/795/GCA_002234795.1_ASM223479v1
Salmonella enterica subsp. enterica	SAMN06645218	PRJNA380613	5.07091	ftp://ftp.ncbi.nlm.nih.gov/genomes/all/GCA/002/238/275/GCA_002238275.1_ASM223827v1
Salmonella enterica subsp. enterica serovar Saintpaul	SAMN07594151	PRJNA401082	5.04643	ftp://ftp.ncbi.nlm.nih.gov/genomes/all/GCA/002/290/205/GCA_002290205.1_ASM229020v1
Salmonella enterica	SAMN05756207	PRJNA342395	4.77664	ftp://ftp.ncbi.nlm.nih.gov/genomes/all/GCA/002/313/085/GCA_002313085.1_ASM231308v1
Salmonella enterica	SAMN05631013	PRJNA340047	4.7456	ftp://ftp.ncbi.nlm.nih.gov/genomes/all/GCA/002/313/105/GCA_002313105.1_ASM231310v1
Salmonella enterica subsp. enterica serovar Typhimurium	SAMN07267217	PRJNA391357	5.14278	ftp://ftp.ncbi.nlm.nih.gov/genomes/all/GCA/002/313/125/GCA_002313125.1_ASM231312v1
Salmonella enterica subsp. enterica serovar Paratyphi A	SAMN07312412	PRJNA231221	4.588	ftp://ftp.ncbi.nlm.nih.gov/genomes/all/GCA/002/386/165/GCA_002386165.1_ASM238616v1
Salmonella enterica subsp. enterica serovar Saintpaul	SAMN07312417	PRJNA231221	4.8381	ftp://ftp.ncbi.nlm.nih.gov/genomes/all/GCA/002/386/325/GCA_002386325.1_ASM238632v1
Salmonella enterica subsp. enterica	SAMN07334225	PRJNA393473	5.26752	ftp://ftp.ncbi.nlm.nih.gov/genomes/all/GCA/002/504/105/GCA_002504105.1_ASM250410v1
Salmonella enterica subsp. enterica	SAMN07334224	PRJNA393473	5.25326	ftp://ftp.ncbi.nlm.nih.gov/genomes/all/GCA/002/504/125/GCA_002504125.1_ASM250412v1
Salmonella enterica subsp. enterica serovar Gaminara	SAMN07795410	PRJNA414243	5.03015	ftp://ftp.ncbi.nlm.nih.gov/genomes/all/GCA/002/741/885/GCA_002741885.1_ASM274188v1
Salmonella enterica subsp. enterica serovar Tennessee	SAMN07795414	PRJNA414243	4.81355	ftp://ftp.ncbi.nlm.nih.gov/genomes/all/GCA/002/741/905/GCA_002741905.1_ASM274190v1
Salmonella enterica	SAMN04323527	PRJNA186035	4.86031	ftp://ftp.ncbi.nlm.nih.gov/genomes/all/GCA/002/741/925/GCA_002741925.1_ASM274192v1
Salmonella enterica subsp. enterica serovar Enteritidis	SAMN06050726	PRJNA354706	4.73749	ftp://ftp.ncbi.nlm.nih.gov/genomes/all/GCA/002/760/915/GCA_002760915.1_ASM276091v1
Salmonella enterica subsp. enterica serovar Enteritidis	SAMN06050728	PRJNA354706	4.73891	ftp://ftp.ncbi.nlm.nih.gov/genomes/all/GCA/002/760/935/GCA_002760935.1_ASM276093v1
Salmonella enterica subsp. enterica serovar Enteritidis	SAMN06050729	PRJNA354706	4.81687	ftp://ftp.ncbi.nlm.nih.gov/genomes/all/GCA/002/760/955/GCA_002760955.1_ASM276095v1
Salmonella enterica subsp. enterica serovar Enteritidis	SAMN06050730	PRJNA354706	4.68609	ftp://ftp.ncbi.nlm.nih.gov/genomes/all/GCA/002/760/975/GCA_002760975.1_ASM276097v1
Salmonella enterica subsp. enterica serovar Enteritidis	SAMN06050731	PRJNA354706	4.7397	ftp://ftp.ncbi.nlm.nih.gov/genomes/all/GCA/002/760/995/GCA_002760995.1_ASM276099v1
Salmonella enterica subsp. enterica serovar Enteritidis	SAMN06050732	PRJNA354706	4.69976	ftp://ftp.ncbi.nlm.nih.gov/genomes/all/GCA/002/761/015/GCA_002761015.1_ASM276101v1
Salmonella enterica subsp. enterica serovar Enteritidis	SAMN06050735	PRJNA354706	4.94401	ftp://ftp.ncbi.nlm.nih.gov/genomes/all/GCA/002/761/035/GCA_002761035.1_ASM276103v1
Salmonella enterica subsp. enterica serovar Enteritidis	SAMN06050736	PRJNA354706	5.02855	ftp://ftp.ncbi.nlm.nih.gov/genomes/all/GCA/002/761/055/GCA_002761055.1_ASM276105v1
Salmonella enterica subsp. enterica serovar Enteritidis	SAMN06050737	PRJNA354706	4.73868	ftp://ftp.ncbi.nlm.nih.gov/genomes/all/GCA/002/761/075/GCA_002761075.1_ASM276107v1
Salmonella enterica subsp. enterica serovar Enteritidis	SAMN06050738	PRJNA354706	4.79096	ftp://ftp.ncbi.nlm.nih.gov/genomes/all/GCA/002/761/095/GCA_002761095.1_ASM276109v1
Salmonella enterica subsp. enterica serovar Enteritidis	SAMN06050725	PRJNA354706	4.75472	ftp://ftp.ncbi.nlm.nih.gov/genomes/all/GCA/002/761/115/GCA_002761115.1_ASM276111v1
Salmonella enterica subsp. enterica serovar Enteritidis	SAMN06050727	PRJNA354706	4.84599	ftp://ftp.ncbi.nlm.nih.gov/genomes/all/GCA/002/761/135/GCA_002761135.1_ASM276113v1
Salmonella enterica subsp. enterica serovar Enteritidis	SAMN06050733	PRJNA354706	4.80288	ftp://ftp.ncbi.nlm.nih.gov/genomes/all/GCA/002/761/155/GCA_002761155.1_ASM276115v1
Salmonella enterica subsp. enterica serovar Montevideo str. USDA-ARS-USMARC-1900	SAMN02716872	PRJNA236669	4.59303	ftp://ftp.ncbi.nlm.nih.gov/genomes/all/GCA/002/761/335/GCA_002761335.1_ASM276133v1
Salmonella enterica subsp. enterica serovar Montevideo str. USDA-ARS-USMARC-1901	SAMN02716873	PRJNA236653	4.5872	ftp://ftp.ncbi.nlm.nih.gov/genomes/all/GCA/002/761/355/GCA_002761355.1_ASM276135v1
Salmonella enterica subsp. enterica serovar Montevideo str. USDA-ARS-USMARC-1904	SAMN02716875	PRJNA236674	4.59821	ftp://ftp.ncbi.nlm.nih.gov/genomes/all/GCA/002/761/375/GCA_002761375.1_ASM276137v1
Salmonella enterica subsp. enterica serovar Montevideo str. USDA-ARS-USMARC-1912	SAMN02716882	PRJNA236670	4.54797	ftp://ftp.ncbi.nlm.nih.gov/genomes/all/GCA/002/761/395/GCA_002761395.1_ASM276139v1
Salmonella enterica subsp. enterica serovar Montevideo str. CDC 07-0954	SAMN02716884	PRJNA236677	4.77338	ftp://ftp.ncbi.nlm.nih.gov/genomes/all/GCA/002/761/415/GCA_002761415.1_ASM276141v1
Salmonella enterica subsp. enterica serovar Montevideo str. CDC 08-1942	SAMN02716885	PRJNA236678	4.70095	ftp://ftp.ncbi.nlm.nih.gov/genomes/all/GCA/002/761/435/GCA_002761435.1_ASM276143v1
Salmonella enterica subsp. enterica serovar Montevideo str. CDC 2011K-1674	SAMN02716887	PRJNA236680	4.69386	ftp://ftp.ncbi.nlm.nih.gov/genomes/all/GCA/002/761/455/GCA_002761455.1_ASM276145v1
Salmonella enterica subsp. enterica serovar Montevideo str. CDC 2012K-1544	SAMN02716888	PRJNA236681	4.72614	ftp://ftp.ncbi.nlm.nih.gov/genomes/all/GCA/002/761/475/GCA_002761475.1_ASM276147v1
Salmonella enterica subsp. enterica serovar Montevideo str. CDC 2013K-0218	SAMN02716889	PRJNA236682	4.65522	ftp://ftp.ncbi.nlm.nih.gov/genomes/all/GCA/002/761/495/GCA_002761495.1_ASM276149v1
Salmonella enterica subsp. enterica serovar Typhimurium	SAMN07945789	PRJNA416238	5.19306	ftp://ftp.ncbi.nlm.nih.gov/genomes/all/GCA/002/762/135/GCA_002762135.3_ASM276213v3
Salmonella enterica subsp. enterica serovar Enteritidis	SAMN06050734	PRJNA354706	4.99161	ftp://ftp.ncbi.nlm.nih.gov/genomes/all/GCA/002/763/415/GCA_002763415.1_ASM276341v1
Salmonella enterica subsp. enterica serovar Hayindogo	SAMN04992706	PRJNA186035	4.76572	ftp://ftp.ncbi.nlm.nih.gov/genomes/all/GCA/002/777/175/GCA_002777175.1_ASM277717v1
Salmonella enterica subsp. diarizonae	SAMN07633032	PRJNA406863	5.08737	ftp://ftp.ncbi.nlm.nih.gov/genomes/all/GCA/002/794/415/GCA_002794415.1_ASM279441v1
Salmonella enterica subsp. enterica serovar Typhimurium	SAMN06161238	PRJNA357860	4.67389	ftp://ftp.ncbi.nlm.nih.gov/genomes/all/GCA/002/813/935/GCA_002813935.1_ASM281393v1
Salmonella enterica subsp. enterica serovar Enteritidis	SAMN04924824	PRJNA320034	4.73936	ftp://ftp.ncbi.nlm.nih.gov/genomes/all/GCA/002/813/975/GCA_002813975.1_ASM281397v1
Salmonella enterica subsp. enterica serovar Enteritidis	SAMN04924825	PRJNA320034	4.73916	ftp://ftp.ncbi.nlm.nih.gov/genomes/all/GCA/002/813/995/GCA_002813995.1_ASM281399v1
Salmonella enterica subsp. enterica serovar Give	SAMN03069713	PRJNA186035	4.90006	ftp://ftp.ncbi.nlm.nih.gov/genomes/all/GCA/002/863/765/GCA_002863765.1_ASM286376v1
Salmonella enterica subsp. enterica serovar Infantis	SAMN03463818	PRJNA186035	4.71613	ftp://ftp.ncbi.nlm.nih.gov/genomes/all/GCA/002/863/785/GCA_002863785.1_ASM286378v1
Salmonella enterica	SAMN08272061	PRJNA427756	4.74294	ftp://ftp.ncbi.nlm.nih.gov/genomes/all/GCA/002/900/325/GCA_002900325.1_ASM290032v1
Salmonella enterica subsp. enterica serovar Derby	SAMN08470240	PRJNA391404	4.84682	ftp://ftp.ncbi.nlm.nih.gov/genomes/all/GCA/002/946/375/GCA_002946375.1_ASM294637v1
Salmonella enterica	SAMN08323710	PRJNA427756	4.77664	ftp://ftp.ncbi.nlm.nih.gov/genomes/all/GCA/002/946/675/GCA_002946675.1_ASM294667v1
Salmonella enterica subsp. enterica serovar Typhimurium	SAMN04014872	PRJNA292901	4.96409	ftp://ftp.ncbi.nlm.nih.gov/genomes/all/GCA/002/947/135/GCA_002947135.1_ASM294713v1
Salmonella enterica subsp. enterica serovar Kentucky	SAMN08322104	PRJNA428776	4.90033	ftp://ftp.ncbi.nlm.nih.gov/genomes/all/GCA/002/952/975/GCA_002952975.1_ASM295297v1
Salmonella enterica subsp. enterica serovar Enteritidis	SAMN06311389	PRJNA371723	4.68572	ftp://ftp.ncbi.nlm.nih.gov/genomes/all/GCA/002/982/095/GCA_002982095.1_ASM298209v1
Salmonella enterica subsp. enterica	SAMN06173333	PRJNA231221	5.03706	ftp://ftp.ncbi.nlm.nih.gov/genomes/all/GCA/002/983/965/GCA_002983965.1_ASM298396v1
Salmonella enterica	SAMN06173332	PRJNA231221	5.00876	ftp://ftp.ncbi.nlm.nih.gov/genomes/all/GCA/002/984/035/GCA_002984035.1_ASM298403v1
Salmonella enterica subsp. enterica	SAMN06173330	PRJNA231221	5.19285	ftp://ftp.ncbi.nlm.nih.gov/genomes/all/GCA/002/984/285/GCA_002984285.1_ASM298428v1
Salmonella enterica subsp. enterica	SAMN08475067	PRJNA348571	5.00962	ftp://ftp.ncbi.nlm.nih.gov/genomes/all/GCA/002/999/175/GCA_002999175.1_ASM299917v1
Salmonella enterica	SAMN08663433	PRJNA186035	5.12328	ftp://ftp.ncbi.nlm.nih.gov/genomes/all/GCA/003/030/105/GCA_003030105.1_ASM303010v1
Salmonella enterica	SAMN08663434	PRJNA186035	4.72656	ftp://ftp.ncbi.nlm.nih.gov/genomes/all/GCA/003/030/125/GCA_003030125.1_ASM303012v1
Salmonella enterica subsp. enterica serovar Concord	SAMN08663446	PRJNA186035	5.27762	ftp://ftp.ncbi.nlm.nih.gov/genomes/all/GCA/003/030/265/GCA_003030265.1_ASM303026v1
Salmonella enterica subsp. enterica serovar Typhimurium	SAMN08663444	PRJNA186035	4.95149	ftp://ftp.ncbi.nlm.nih.gov/genomes/all/GCA/003/030/285/GCA_003030285.1_ASM303028v1
Salmonella enterica subsp. enterica serovar Typhimurium	SAMN06660623	PRJNA380989	4.69856	ftp://ftp.ncbi.nlm.nih.gov/genomes/all/GCA/003/031/835/GCA_003031835.1_ASM303183v1
Salmonella enterica subsp. enterica serovar Tennessee	SAMN08125530	PRJNA420913	4.84081	ftp://ftp.ncbi.nlm.nih.gov/genomes/all/GCA/003/031/855/GCA_003031855.1_ASM303185v1
Salmonella enterica subsp. enterica serovar Tennessee	SAMN08125528	PRJNA420913	4.77455	ftp://ftp.ncbi.nlm.nih.gov/genomes/all/GCA/003/031/875/GCA_003031875.1_ASM303187v1
Salmonella enterica subsp. enterica serovar Enteritidis	SAMN08125532	PRJNA420913	4.73785	ftp://ftp.ncbi.nlm.nih.gov/genomes/all/GCA/003/031/995/GCA_003031995.1_ASM303199v1
Salmonella enterica subsp. enterica serovar Typhimurium	SAMN08125531	PRJNA420913	4.96409	ftp://ftp.ncbi.nlm.nih.gov/genomes/all/GCA/003/032/015/GCA_003032015.1_ASM303201v1
Salmonella enterica subsp. enterica serovar Enteritidis	SAMN08125525	PRJNA420913	4.77544	ftp://ftp.ncbi.nlm.nih.gov/genomes/all/GCA/003/032/035/GCA_003032035.1_ASM303203v1
Salmonella enterica subsp. enterica serovar Thompson	SAMN08903186	PRJNA449415	4.90792	ftp://ftp.ncbi.nlm.nih.gov/genomes/all/GCA/003/052/785/GCA_003052785.2_ASM305278v2
Salmonella enterica subsp. enterica serovar Montevideo str. CDC 2009K-0792	SAMN02716886	PRJNA236679	4.59737	ftp://ftp.ncbi.nlm.nih.gov/genomes/all/GCA/003/054/535/GCA_003054535.1_ASM305453v1
Salmonella enterica subsp. enterica serovar Montevideo str. CDC 2010K-0257	SAMN02716890	PRJNA236683	4.81417	ftp://ftp.ncbi.nlm.nih.gov/genomes/all/GCA/003/071/485/GCA_003071485.1_ASM307148v1
Salmonella enterica subsp. enterica serovar Corvallis	SAMN08685598	PRJNA437849	5.3591	ftp://ftp.ncbi.nlm.nih.gov/genomes/all/GCA/003/071/545/GCA_003071545.1_ASM307154v1
Salmonella enterica subsp. enterica serovar Senftenberg str. 361154004	SAMN01816110	PRJNA186035	5.11478	ftp://ftp.ncbi.nlm.nih.gov/genomes/all/GCA/003/073/495/GCA_003073495.1_ASM307349v1
Salmonella enterica	SAMN05181543	PRJNA186035	4.91463	ftp://ftp.ncbi.nlm.nih.gov/genomes/all/GCA/003/073/515/GCA_003073515.1_ASM307351v1
Salmonella enterica	SAMN04549535	PRJNA186035	4.80705	ftp://ftp.ncbi.nlm.nih.gov/genomes/all/GCA/003/073/535/GCA_003073535.1_ASM307353v1
Salmonella enterica	SAMN04451263	PRJNA186035	4.76614	ftp://ftp.ncbi.nlm.nih.gov/genomes/all/GCA/003/073/555/GCA_003073555.1_ASM307355v1
Salmonella enterica subsp. enterica serovar Montevideo str. 531954	SAMN00710627	PRJNA186035	4.6944	ftp://ftp.ncbi.nlm.nih.gov/genomes/all/GCA/003/073/575/GCA_003073575.1_ASM307357v1
Salmonella enterica	SAMN04451264	PRJNA186035	4.6944	ftp://ftp.ncbi.nlm.nih.gov/genomes/all/GCA/003/073/595/GCA_003073595.1_ASM307359v1
Salmonella enterica subsp. enterica serovar Montevideo	SAMN05181544	PRJNA186035	4.69437	ftp://ftp.ncbi.nlm.nih.gov/genomes/all/GCA/003/130/605/GCA_003130605.1_ASM313060v1
Salmonella enterica	SAMN09245755	PRJNA472712	4.90018	ftp://ftp.ncbi.nlm.nih.gov/genomes/all/GCA/003/177/235/GCA_003177235.1_ASM317723v1
Salmonella enterica	SAMN09245760	PRJNA472712	5.0703	ftp://ftp.ncbi.nlm.nih.gov/genomes/all/GCA/003/177/255/GCA_003177255.1_ASM317725v1
Salmonella enterica	SAMN09245756	PRJNA472712	5.02761	ftp://ftp.ncbi.nlm.nih.gov/genomes/all/GCA/003/181/075/GCA_003181075.1_ASM318107v1
Salmonella enterica	SAMN09245758	PRJNA472712	5.02752	ftp://ftp.ncbi.nlm.nih.gov/genomes/all/GCA/003/181/155/GCA_003181155.1_ASM318115v1
Salmonella enterica subsp. enterica serovar Enteritidis	SAMN08768800	PRJNA443261	4.78553	ftp://ftp.ncbi.nlm.nih.gov/genomes/all/GCA/003/184/325/GCA_003184325.1_ASM318432v1
Salmonella enterica subsp. enterica serovar Enteritidis str. RM2968	SAMN08768763	PRJNA64401	4.79204	ftp://ftp.ncbi.nlm.nih.gov/genomes/all/GCA/003/184/425/GCA_003184425.1_ASM318442v1
Salmonella enterica subsp. enterica serovar Typhimurium	SAMN07159261	PRJNA387603	5.35263	ftp://ftp.ncbi.nlm.nih.gov/genomes/all/GCA/003/194/225/GCA_003194225.1_ASM319422v1
Salmonella enterica subsp. enterica serovar Anatum	SAMN09373897	PRJNA474787	4.79839	ftp://ftp.ncbi.nlm.nih.gov/genomes/all/GCA/003/231/095/GCA_003231095.1_ASM323109v1
Salmonella enterica	SAMN09534371	PRJNA230403	4.77838	ftp://ftp.ncbi.nlm.nih.gov/genomes/all/GCA/003/312/565/GCA_003312565.1_ASM331256v1
Salmonella enterica subsp. enterica	SAMN09237643	PRJNA354244	4.59835	ftp://ftp.ncbi.nlm.nih.gov/genomes/all/GCA/003/324/775/GCA_003324775.1_ASM332477v1
Salmonella enterica subsp. enterica	SAMN09237642	PRJNA354244	4.81618	ftp://ftp.ncbi.nlm.nih.gov/genomes/all/GCA/003/324/795/GCA_003324795.1_ASM332479v1
Salmonella enterica subsp. enterica	SAMN09237641	PRJNA354244	5.1554	ftp://ftp.ncbi.nlm.nih.gov/genomes/all/GCA/003/324/815/GCA_003324815.1_ASM332481v1
Salmonella enterica subsp. enterica	SAMN09237640	PRJNA354244	4.83179	ftp://ftp.ncbi.nlm.nih.gov/genomes/all/GCA/003/324/835/GCA_003324835.1_ASM332483v1
Salmonella enterica subsp. enterica	SAMN09237639	PRJNA354244	4.80185	ftp://ftp.ncbi.nlm.nih.gov/genomes/all/GCA/003/324/855/GCA_003324855.1_ASM332485v1
Salmonella enterica subsp. enterica	SAMN09237638	PRJNA354244	4.7932	ftp://ftp.ncbi.nlm.nih.gov/genomes/all/GCA/003/324/875/GCA_003324875.1_ASM332487v1
Salmonella enterica	SAMN06045011	PRJNA354244	5.09327	ftp://ftp.ncbi.nlm.nih.gov/genomes/all/GCA/003/324/915/GCA_003324915.1_ASM332491v1
Salmonella enterica	SAMN06045071	PRJNA354244	4.76359	ftp://ftp.ncbi.nlm.nih.gov/genomes/all/GCA/003/324/935/GCA_003324935.1_ASM332493v1
Salmonella enterica	SAMN06044983	PRJNA354244	4.91913	ftp://ftp.ncbi.nlm.nih.gov/genomes/all/GCA/003/324/955/GCA_003324955.1_ASM332495v1
Salmonella enterica	SAMN06045066	PRJNA354244	4.89785	ftp://ftp.ncbi.nlm.nih.gov/genomes/all/GCA/003/324/975/GCA_003324975.1_ASM332497v1
Salmonella enterica	SAMN06045063	PRJNA354244	4.6912	ftp://ftp.ncbi.nlm.nih.gov/genomes/all/GCA/003/324/995/GCA_003324995.1_ASM332499v1
Salmonella enterica	SAMN06045028	PRJNA354244	4.52234	ftp://ftp.ncbi.nlm.nih.gov/genomes/all/GCA/003/325/015/GCA_003325015.1_ASM332501v1
Salmonella enterica	SAMN06045182	PRJNA354244	5.19504	ftp://ftp.ncbi.nlm.nih.gov/genomes/all/GCA/003/325/035/GCA_003325035.1_ASM332503v1
Salmonella enterica	SAMN06045172	PRJNA354244	5.35895	ftp://ftp.ncbi.nlm.nih.gov/genomes/all/GCA/003/325/055/GCA_003325055.1_ASM332505v1
Salmonella enterica	SAMN06045239	PRJNA354244	4.93179	ftp://ftp.ncbi.nlm.nih.gov/genomes/all/GCA/003/325/075/GCA_003325075.1_ASM332507v1
Salmonella enterica	SAMN06045068	PRJNA354244	5.15202	ftp://ftp.ncbi.nlm.nih.gov/genomes/all/GCA/003/325/095/GCA_003325095.1_ASM332509v1
Salmonella enterica	SAMN06045123	PRJNA354244	5.26264	ftp://ftp.ncbi.nlm.nih.gov/genomes/all/GCA/003/325/135/GCA_003325135.1_ASM332513v1
Salmonella enterica	SAMN06045069	PRJNA354244	4.726	ftp://ftp.ncbi.nlm.nih.gov/genomes/all/GCA/003/325/155/GCA_003325155.1_ASM332515v1
Salmonella enterica	SAMN06045089	PRJNA354244	4.81376	ftp://ftp.ncbi.nlm.nih.gov/genomes/all/GCA/003/325/195/GCA_003325195.1_ASM332519v1
Salmonella enterica	SAMN06045121	PRJNA354244	4.93608	ftp://ftp.ncbi.nlm.nih.gov/genomes/all/GCA/003/325/235/GCA_003325235.1_ASM332523v1
Salmonella enterica	SAMN06045058	PRJNA354244	4.75828	ftp://ftp.ncbi.nlm.nih.gov/genomes/all/GCA/003/325/255/GCA_003325255.1_ASM332525v1
Salmonella enterica	SAMN06045193	PRJNA354244	4.8246	ftp://ftp.ncbi.nlm.nih.gov/genomes/all/GCA/003/325/275/GCA_003325275.1_ASM332527v1
Salmonella enterica	SAMN06045076	PRJNA354244	4.64073	ftp://ftp.ncbi.nlm.nih.gov/genomes/all/GCA/003/325/315/GCA_003325315.1_ASM332531v1
Salmonella enterica subsp. enterica	SAMN09237646	PRJNA354244	4.85577	ftp://ftp.ncbi.nlm.nih.gov/genomes/all/GCA/003/325/335/GCA_003325335.1_ASM332533v1
Salmonella enterica subsp. enterica	SAMN04849646	PRJNA318369	5.09934	ftp://ftp.ncbi.nlm.nih.gov/genomes/all/GCA/003/347/075/GCA_003347075.1_ASM334707v1
Salmonella enterica subsp. enterica serovar Enteritidis	SAMN07580859	PRJNA400838	4.74226	ftp://ftp.ncbi.nlm.nih.gov/genomes/all/GCA/003/429/365/GCA_003429365.1_ASM342936v1
Salmonella enterica subsp. enterica	SAMN07663062	PRJNA407776	4.73387	ftp://ftp.ncbi.nlm.nih.gov/genomes/all/GCA/003/429/425/GCA_003429425.1_ASM342942v1
Salmonella enterica subsp. enterica	SAMN07663064	PRJNA407776	4.56452	ftp://ftp.ncbi.nlm.nih.gov/genomes/all/GCA/003/429/445/GCA_003429445.1_ASM342944v1
Salmonella enterica subsp. enterica serovar Typhi	SAMN07507058	PRJNA398278	4.79134	ftp://ftp.ncbi.nlm.nih.gov/genomes/all/GCA/003/429/465/GCA_003429465.1_ASM342946v1
Salmonella enterica	SAMN07604329	PRJNA401394	4.79527	ftp://ftp.ncbi.nlm.nih.gov/genomes/all/GCA/003/515/965/GCA_003515965.1_ASM351596v1
Salmonella enterica subsp. enterica serovar Senftenberg	SAMN04014968	PRJNA292902	5.16369	ftp://ftp.ncbi.nlm.nih.gov/genomes/all/GCA/003/571/625/GCA_003571625.1_ASM357162v1
Salmonella enterica subsp. enterica serovar Dublin	SAMN03988299	PRJNA448882	5.05629	ftp://ftp.ncbi.nlm.nih.gov/genomes/all/GCA/003/589/785/GCA_003589785.1_ASM358978v1
Salmonella enterica subsp. enterica serovar Dublin	SAMN03894186	PRJNA448882	5.00483	ftp://ftp.ncbi.nlm.nih.gov/genomes/all/GCA/003/589/805/GCA_003589805.1_ASM358980v1
Salmonella enterica subsp. enterica serovar Dublin	SAMN08868707	PRJNA448882	5.06752	ftp://ftp.ncbi.nlm.nih.gov/genomes/all/GCA/003/589/825/GCA_003589825.1_ASM358982v1
Salmonella enterica subsp. enterica serovar Dublin	SAMN08868685	PRJNA448882	5.07875	ftp://ftp.ncbi.nlm.nih.gov/genomes/all/GCA/003/589/845/GCA_003589845.1_ASM358984v1
Salmonella enterica subsp. enterica serovar Dublin	SAMN08868674	PRJNA448882	5.19736	ftp://ftp.ncbi.nlm.nih.gov/genomes/all/GCA/003/589/865/GCA_003589865.1_ASM358986v1
Salmonella enterica subsp. enterica serovar Fresno	SAMN09791879	PRJNA485472	4.82217	ftp://ftp.ncbi.nlm.nih.gov/genomes/all/GCA/003/590/695/GCA_003590695.1_ASM359069v1
Salmonella enterica subsp. enterica serovar Dublin	SAMN09791864	PRJNA485469	5.02794	ftp://ftp.ncbi.nlm.nih.gov/genomes/all/GCA/003/590/755/GCA_003590755.1_ASM359075v1
Salmonella enterica subsp. enterica serovar Dublin	SAMN09791878	PRJNA485470	4.99586	ftp://ftp.ncbi.nlm.nih.gov/genomes/all/GCA/003/595/645/GCA_003595645.1_ASM359564v1
Salmonella enterica subsp. enterica serovar Dublin	SAMN09791862	PRJNA485466	5.01534	ftp://ftp.ncbi.nlm.nih.gov/genomes/all/GCA/003/595/725/GCA_003595725.1_ASM359572v1
Salmonella enterica subsp. enterica serovar Pullorum	SAMN07522555	PRJNA397819	4.88293	ftp://ftp.ncbi.nlm.nih.gov/genomes/all/GCA/003/606/225/GCA_003606225.1_ASM360622v1
Salmonella enterica subsp. enterica serovar Bareilly str. CFSAN000191	SAMN00860590	PRJNA186035	4.72327	ftp://ftp.ncbi.nlm.nih.gov/genomes/all/GCA/003/627/015/GCA_003627015.1_ASM362701v1
Salmonella enterica subsp. enterica	SAMN10176433	PRJNA494676	4.98586	ftp://ftp.ncbi.nlm.nih.gov/genomes/all/GCA/003/641/265/GCA_003641265.1_ASM364126v1
Salmonella enterica subsp. enterica	SAMN10176436	PRJNA494679	4.58822	ftp://ftp.ncbi.nlm.nih.gov/genomes/all/GCA/003/641/285/GCA_003641285.1_ASM364128v1
Salmonella enterica subsp. enterica	SAMN10176435	PRJNA494678	4.98587	ftp://ftp.ncbi.nlm.nih.gov/genomes/all/GCA/003/641/305/GCA_003641305.1_ASM364130v1
Salmonella enterica subsp. enterica	SAMN10176521	PRJNA494681	4.98587	ftp://ftp.ncbi.nlm.nih.gov/genomes/all/GCA/003/641/325/GCA_003641325.1_ASM364132v1
Salmonella enterica subsp. enterica serovar Enteritidis	SAMN10103914	PRJNA492709	4.73913	ftp://ftp.ncbi.nlm.nih.gov/genomes/all/GCA/003/663/765/GCA_003663765.1_ASM366376v1
Salmonella enterica subsp. enterica serovar Enteritidis	SAMN10250222	PRJNA497164	4.73569	ftp://ftp.ncbi.nlm.nih.gov/genomes/all/GCA/003/691/385/GCA_003691385.1_ASM369138v1
Salmonella enterica subsp. enterica serovar Anatum	SAMN10243029	PRJNA186035	4.79356	ftp://ftp.ncbi.nlm.nih.gov/genomes/all/GCA/003/710/125/GCA_003710125.1_ASM371012v1
Salmonella enterica subsp. enterica serovar Oranienburg	SAMN10243031	PRJNA186035	4.65113	ftp://ftp.ncbi.nlm.nih.gov/genomes/all/GCA/003/710/145/GCA_003710145.1_ASM371014v1
Salmonella enterica subsp. enterica serovar Enteritidis	SAMN10243028	PRJNA186035	4.78477	ftp://ftp.ncbi.nlm.nih.gov/genomes/all/GCA/003/710/165/GCA_003710165.1_ASM371016v1
Salmonella enterica subsp. enterica serovar Tennessee	SAMN10272908	PRJNA186035	4.94397	ftp://ftp.ncbi.nlm.nih.gov/genomes/all/GCA/003/710/185/GCA_003710185.1_ASM371018v1
Salmonella enterica subsp. enterica serovar Mbandaka	SAMN10243030	PRJNA186035	4.70967	ftp://ftp.ncbi.nlm.nih.gov/genomes/all/GCA/003/710/205/GCA_003710205.1_ASM371020v1
Salmonella enterica subsp. enterica serovar Typhi	SAMN09320528	PRJNA474465	5.00027	ftp://ftp.ncbi.nlm.nih.gov/genomes/all/GCA/003/716/995/GCA_003716995.1_ASM371699v1
Salmonella enterica subsp. enterica serovar Typhi	SAMN09320527	PRJNA474465	5.00044	ftp://ftp.ncbi.nlm.nih.gov/genomes/all/GCA/003/717/015/GCA_003717015.1_ASM371701v1
Salmonella enterica subsp. enterica serovar Typhi	SAMN09320526	PRJNA474465	5.00145	ftp://ftp.ncbi.nlm.nih.gov/genomes/all/GCA/003/717/035/GCA_003717035.1_ASM371703v1
Salmonella enterica subsp. enterica serovar Typhi	SAMN09320523	PRJNA474465	4.77847	ftp://ftp.ncbi.nlm.nih.gov/genomes/all/GCA/003/717/055/GCA_003717055.1_ASM371705v1
Salmonella enterica subsp. enterica serovar Typhi	SAMN09320522	PRJNA474465	4.90613	ftp://ftp.ncbi.nlm.nih.gov/genomes/all/GCA/003/717/075/GCA_003717075.1_ASM371707v1
Salmonella enterica subsp. enterica serovar Typhi	SAMN09320521	PRJNA474465	4.99952	ftp://ftp.ncbi.nlm.nih.gov/genomes/all/GCA/003/717/095/GCA_003717095.1_ASM371709v1
Salmonella enterica subsp. enterica serovar Typhi	SAMN09320520	PRJNA474465	4.99994	ftp://ftp.ncbi.nlm.nih.gov/genomes/all/GCA/003/717/115/GCA_003717115.1_ASM371711v1
Salmonella enterica subsp. enterica serovar Typhi	SAMN09320519	PRJNA474465	4.99994	ftp://ftp.ncbi.nlm.nih.gov/genomes/all/GCA/003/717/135/GCA_003717135.1_ASM371713v1
Salmonella enterica subsp. enterica serovar Typhi	SAMN09320518	PRJNA474465	5.00189	ftp://ftp.ncbi.nlm.nih.gov/genomes/all/GCA/003/717/215/GCA_003717215.1_ASM371721v1
Salmonella enterica subsp. enterica serovar Typhi	SAMN09320517	PRJNA474465	4.78619	ftp://ftp.ncbi.nlm.nih.gov/genomes/all/GCA/003/717/285/GCA_003717285.1_ASM371728v1
Salmonella enterica subsp. enterica serovar Typhi	SAMN09320516	PRJNA474465	5.00433	ftp://ftp.ncbi.nlm.nih.gov/genomes/all/GCA/003/717/355/GCA_003717355.1_ASM371735v1
Salmonella enterica subsp. enterica serovar Typhi	SAMN09320514	PRJNA474465	5.00062	ftp://ftp.ncbi.nlm.nih.gov/genomes/all/GCA/003/717/395/GCA_003717395.1_ASM371739v1
Salmonella enterica subsp. enterica serovar Typhi	SAMN09320513	PRJNA474465	4.78309	ftp://ftp.ncbi.nlm.nih.gov/genomes/all/GCA/003/717/435/GCA_003717435.1_ASM371743v1
Salmonella enterica subsp. enterica serovar Typhi	SAMN09320512	PRJNA474465	5.00143	ftp://ftp.ncbi.nlm.nih.gov/genomes/all/GCA/003/717/455/GCA_003717455.1_ASM371745v1
Salmonella enterica subsp. enterica serovar Typhi	SAMN09320511	PRJNA474465	5.00228	ftp://ftp.ncbi.nlm.nih.gov/genomes/all/GCA/003/717/475/GCA_003717475.1_ASM371747v1
Salmonella enterica subsp. enterica serovar Typhi	SAMN09320510	PRJNA474465	4.92803	ftp://ftp.ncbi.nlm.nih.gov/genomes/all/GCA/003/717/515/GCA_003717515.1_ASM371751v1
Salmonella enterica subsp. enterica serovar Typhi	SAMN09320509	PRJNA474465	5.00216	ftp://ftp.ncbi.nlm.nih.gov/genomes/all/GCA/003/717/535/GCA_003717535.1_ASM371753v1
Salmonella enterica subsp. enterica serovar Typhi	SAMN09320507	PRJNA474465	5.01729	ftp://ftp.ncbi.nlm.nih.gov/genomes/all/GCA/003/717/575/GCA_003717575.1_ASM371757v1
Salmonella enterica subsp. enterica serovar Typhi	SAMN09320564	PRJNA474465	4.87558	ftp://ftp.ncbi.nlm.nih.gov/genomes/all/GCA/003/717/615/GCA_003717615.1_ASM371761v1
Salmonella enterica subsp. enterica serovar Typhi	SAMN09320563	PRJNA474465	4.7745	ftp://ftp.ncbi.nlm.nih.gov/genomes/all/GCA/003/717/635/GCA_003717635.1_ASM371763v1
Salmonella enterica subsp. enterica serovar Typhi	SAMN09320562	PRJNA474465	4.91411	ftp://ftp.ncbi.nlm.nih.gov/genomes/all/GCA/003/717/655/GCA_003717655.1_ASM371765v1
Salmonella enterica subsp. enterica serovar Typhi	SAMN09320561	PRJNA474465	4.8973	ftp://ftp.ncbi.nlm.nih.gov/genomes/all/GCA/003/717/675/GCA_003717675.1_ASM371767v1
Salmonella enterica subsp. enterica serovar Typhi	SAMN09320560	PRJNA474465	4.87756	ftp://ftp.ncbi.nlm.nih.gov/genomes/all/GCA/003/717/695/GCA_003717695.1_ASM371769v1
Salmonella enterica subsp. enterica serovar Typhi	SAMN09320559	PRJNA474465	4.81403	ftp://ftp.ncbi.nlm.nih.gov/genomes/all/GCA/003/717/715/GCA_003717715.1_ASM371771v1
Salmonella enterica subsp. enterica serovar Typhi	SAMN09320558	PRJNA474465	4.87505	ftp://ftp.ncbi.nlm.nih.gov/genomes/all/GCA/003/717/735/GCA_003717735.1_ASM371773v1
Salmonella enterica subsp. enterica serovar Typhi	SAMN09320557	PRJNA474465	5.0043	ftp://ftp.ncbi.nlm.nih.gov/genomes/all/GCA/003/717/755/GCA_003717755.1_ASM371775v1
Salmonella enterica subsp. enterica serovar Typhi	SAMN09320556	PRJNA474465	4.79547	ftp://ftp.ncbi.nlm.nih.gov/genomes/all/GCA/003/717/775/GCA_003717775.1_ASM371777v1
Salmonella enterica subsp. enterica serovar Typhi	SAMN09320555	PRJNA474465	4.77456	ftp://ftp.ncbi.nlm.nih.gov/genomes/all/GCA/003/717/795/GCA_003717795.1_ASM371779v1
Salmonella enterica subsp. enterica serovar Typhi	SAMN09320554	PRJNA474465	4.87472	ftp://ftp.ncbi.nlm.nih.gov/genomes/all/GCA/003/717/815/GCA_003717815.1_ASM371781v1
Salmonella enterica subsp. enterica serovar Typhi	SAMN09320553	PRJNA474465	4.91588	ftp://ftp.ncbi.nlm.nih.gov/genomes/all/GCA/003/717/835/GCA_003717835.1_ASM371783v1
Salmonella enterica subsp. enterica serovar Typhi	SAMN09320552	PRJNA474465	4.79111	ftp://ftp.ncbi.nlm.nih.gov/genomes/all/GCA/003/717/855/GCA_003717855.1_ASM371785v1
Salmonella enterica subsp. enterica serovar Typhi	SAMN09320551	PRJNA474465	4.89829	ftp://ftp.ncbi.nlm.nih.gov/genomes/all/GCA/003/717/875/GCA_003717875.1_ASM371787v1
Salmonella enterica subsp. enterica serovar Typhi	SAMN09320550	PRJNA474465	4.91499	ftp://ftp.ncbi.nlm.nih.gov/genomes/all/GCA/003/717/895/GCA_003717895.1_ASM371789v1
Salmonella enterica subsp. enterica serovar Typhi	SAMN09320549	PRJNA474465	4.87574	ftp://ftp.ncbi.nlm.nih.gov/genomes/all/GCA/003/717/915/GCA_003717915.1_ASM371791v1
Salmonella enterica subsp. enterica serovar Typhi	SAMN09320548	PRJNA474465	4.77382	ftp://ftp.ncbi.nlm.nih.gov/genomes/all/GCA/003/717/935/GCA_003717935.1_ASM371793v1
Salmonella enterica subsp. enterica serovar Typhi	SAMN09320547	PRJNA474465	4.7757	ftp://ftp.ncbi.nlm.nih.gov/genomes/all/GCA/003/717/955/GCA_003717955.1_ASM371795v1
Salmonella enterica subsp. enterica serovar Typhi	SAMN09320546	PRJNA474465	4.90733	ftp://ftp.ncbi.nlm.nih.gov/genomes/all/GCA/003/717/975/GCA_003717975.1_ASM371797v1
Salmonella enterica subsp. enterica serovar Typhi	SAMN09320545	PRJNA474465	4.90691	ftp://ftp.ncbi.nlm.nih.gov/genomes/all/GCA/003/717/995/GCA_003717995.1_ASM371799v1
Salmonella enterica subsp. enterica serovar Typhi	SAMN09320544	PRJNA474465	4.77578	ftp://ftp.ncbi.nlm.nih.gov/genomes/all/GCA/003/718/015/GCA_003718015.1_ASM371801v1
Salmonella enterica subsp. enterica serovar Typhi	SAMN09320543	PRJNA474465	4.90597	ftp://ftp.ncbi.nlm.nih.gov/genomes/all/GCA/003/718/035/GCA_003718035.1_ASM371803v1
Salmonella enterica subsp. enterica serovar Typhi	SAMN09320542	PRJNA474465	4.807	ftp://ftp.ncbi.nlm.nih.gov/genomes/all/GCA/003/718/055/GCA_003718055.1_ASM371805v1
Salmonella enterica subsp. enterica serovar Typhi	SAMN09320541	PRJNA474465	4.90666	ftp://ftp.ncbi.nlm.nih.gov/genomes/all/GCA/003/718/075/GCA_003718075.1_ASM371807v1
Salmonella enterica subsp. enterica serovar Typhi	SAMN09320540	PRJNA474465	4.78208	ftp://ftp.ncbi.nlm.nih.gov/genomes/all/GCA/003/718/095/GCA_003718095.1_ASM371809v1
Salmonella enterica subsp. enterica serovar Typhi	SAMN09320539	PRJNA474465	4.91439	ftp://ftp.ncbi.nlm.nih.gov/genomes/all/GCA/003/718/115/GCA_003718115.1_ASM371811v1
Salmonella enterica subsp. enterica serovar Typhi	SAMN09320538	PRJNA474465	4.89263	ftp://ftp.ncbi.nlm.nih.gov/genomes/all/GCA/003/718/135/GCA_003718135.1_ASM371813v1
Salmonella enterica subsp. enterica serovar Typhi	SAMN09320537	PRJNA474465	4.80038	ftp://ftp.ncbi.nlm.nih.gov/genomes/all/GCA/003/718/155/GCA_003718155.1_ASM371815v1
Salmonella enterica subsp. enterica serovar Typhi	SAMN09320536	PRJNA474465	4.80868	ftp://ftp.ncbi.nlm.nih.gov/genomes/all/GCA/003/718/175/GCA_003718175.1_ASM371817v1
Salmonella enterica subsp. enterica serovar Typhi	SAMN09320535	PRJNA474465	4.99909	ftp://ftp.ncbi.nlm.nih.gov/genomes/all/GCA/003/718/195/GCA_003718195.1_ASM371819v1
Salmonella enterica subsp. enterica serovar Typhi	SAMN09320533	PRJNA474465	4.77837	ftp://ftp.ncbi.nlm.nih.gov/genomes/all/GCA/003/718/235/GCA_003718235.1_ASM371823v1
Salmonella enterica subsp. enterica serovar Typhi	SAMN09320532	PRJNA474465	4.91414	ftp://ftp.ncbi.nlm.nih.gov/genomes/all/GCA/003/718/255/GCA_003718255.1_ASM371825v1
Salmonella enterica subsp. enterica serovar Typhi	SAMN09320531	PRJNA474465	4.99975	ftp://ftp.ncbi.nlm.nih.gov/genomes/all/GCA/003/718/275/GCA_003718275.1_ASM371827v1
Salmonella enterica subsp. enterica serovar Typhi	SAMN09320530	PRJNA474465	4.99836	ftp://ftp.ncbi.nlm.nih.gov/genomes/all/GCA/003/718/295/GCA_003718295.1_ASM371829v1
Salmonella enterica subsp. enterica serovar Typhi	SAMN09320529	PRJNA474465	4.84272	ftp://ftp.ncbi.nlm.nih.gov/genomes/all/GCA/003/718/315/GCA_003718315.1_ASM371831v1
Salmonella enterica subsp. enterica serovar Typhi	SAMN09320578	PRJNA474465	4.90785	ftp://ftp.ncbi.nlm.nih.gov/genomes/all/GCA/003/718/355/GCA_003718355.1_ASM371835v1
Salmonella enterica subsp. enterica serovar Typhi	SAMN09320577	PRJNA474465	4.79589	ftp://ftp.ncbi.nlm.nih.gov/genomes/all/GCA/003/718/375/GCA_003718375.1_ASM371837v1
Salmonella enterica subsp. enterica serovar Typhi	SAMN09320576	PRJNA474465	4.90645	ftp://ftp.ncbi.nlm.nih.gov/genomes/all/GCA/003/718/395/GCA_003718395.1_ASM371839v1
Salmonella enterica subsp. enterica serovar Typhi	SAMN09320575	PRJNA474465	4.8766	ftp://ftp.ncbi.nlm.nih.gov/genomes/all/GCA/003/718/415/GCA_003718415.1_ASM371841v1
Salmonella enterica subsp. enterica serovar Typhi	SAMN09320574	PRJNA474465	4.87455	ftp://ftp.ncbi.nlm.nih.gov/genomes/all/GCA/003/718/435/GCA_003718435.1_ASM371843v1
Salmonella enterica subsp. enterica serovar Typhi	SAMN09320573	PRJNA474465	4.90645	ftp://ftp.ncbi.nlm.nih.gov/genomes/all/GCA/003/718/455/GCA_003718455.1_ASM371845v1
Salmonella enterica subsp. enterica serovar Typhi	SAMN09320572	PRJNA474465	4.90852	ftp://ftp.ncbi.nlm.nih.gov/genomes/all/GCA/003/718/475/GCA_003718475.1_ASM371847v1
Salmonella enterica subsp. enterica serovar Typhi	SAMN09320571	PRJNA474465	4.78224	ftp://ftp.ncbi.nlm.nih.gov/genomes/all/GCA/003/718/495/GCA_003718495.1_ASM371849v1
Salmonella enterica subsp. enterica serovar Typhi	SAMN09320570	PRJNA474465	4.80059	ftp://ftp.ncbi.nlm.nih.gov/genomes/all/GCA/003/718/515/GCA_003718515.1_ASM371851v1
Salmonella enterica subsp. enterica serovar Typhi	SAMN09320569	PRJNA474465	4.90433	ftp://ftp.ncbi.nlm.nih.gov/genomes/all/GCA/003/718/535/GCA_003718535.1_ASM371853v1
Salmonella enterica subsp. enterica serovar Typhi	SAMN09320568	PRJNA474465	4.90763	ftp://ftp.ncbi.nlm.nih.gov/genomes/all/GCA/003/718/555/GCA_003718555.1_ASM371855v1
Salmonella enterica subsp. enterica serovar Typhi	SAMN09320567	PRJNA474465	4.87292	ftp://ftp.ncbi.nlm.nih.gov/genomes/all/GCA/003/718/575/GCA_003718575.1_ASM371857v1
Salmonella enterica subsp. enterica serovar Typhi	SAMN09320566	PRJNA474465	4.80724	ftp://ftp.ncbi.nlm.nih.gov/genomes/all/GCA/003/718/595/GCA_003718595.1_ASM371859v1
Salmonella enterica subsp. enterica serovar Typhi	SAMN09320565	PRJNA474465	4.77539	ftp://ftp.ncbi.nlm.nih.gov/genomes/all/GCA/003/718/615/GCA_003718615.1_ASM371861v1
Salmonella enterica subsp. enterica serovar Typhi	SAMN09320525	PRJNA474465	5.00383	ftp://ftp.ncbi.nlm.nih.gov/genomes/all/GCA/003/718/635/GCA_003718635.1_ASM371863v1
Salmonella enterica subsp. enterica serovar Typhi	SAMN09320506	PRJNA474465	5.00039	ftp://ftp.ncbi.nlm.nih.gov/genomes/all/GCA/003/718/655/GCA_003718655.1_ASM371865v1
Salmonella enterica subsp. enterica serovar Typhi	SAMN09320534	PRJNA474465	4.77886	ftp://ftp.ncbi.nlm.nih.gov/genomes/all/GCA/003/719/215/GCA_003719215.1_ASM371921v1
Salmonella enterica subsp. enterica serovar Typhi	SAMN09320508	PRJNA474465	5.00341	ftp://ftp.ncbi.nlm.nih.gov/genomes/all/GCA/003/719/235/GCA_003719235.1_ASM371923v1
Salmonella enterica subsp. enterica serovar Typhi	SAMN09320515	PRJNA474465	4.78225	ftp://ftp.ncbi.nlm.nih.gov/genomes/all/GCA/003/719/255/GCA_003719255.1_ASM371925v1
Salmonella enterica subsp. enterica serovar Typhi	SAMN09208111	PRJNA471337	5.10602	ftp://ftp.ncbi.nlm.nih.gov/genomes/all/GCA/003/719/555/GCA_003719555.1_ASM371955v1
Salmonella enterica subsp. enterica serovar Virchow	SAMN08098100	PRJNA419792	4.8284	ftp://ftp.ncbi.nlm.nih.gov/genomes/all/GCA/003/856/755/GCA_003856755.1_ASM385675v1
Salmonella enterica subsp. enterica serovar Typhimurium	SAMN10485463	PRJNA507184	4.96557	ftp://ftp.ncbi.nlm.nih.gov/genomes/all/GCA/003/864/015/GCA_003864015.1_ASM386401v1
Salmonella enterica	SAMN10485461	PRJNA507184	4.81844	ftp://ftp.ncbi.nlm.nih.gov/genomes/all/GCA/003/864/035/GCA_003864035.1_ASM386403v1
Salmonella enterica	SAMN10485462	PRJNA507184	4.75905	ftp://ftp.ncbi.nlm.nih.gov/genomes/all/GCA/003/864/055/GCA_003864055.1_ASM386405v1
Salmonella enterica subsp. enterica serovar Heidelberg	SAMN09741727	PRJNA389810	4.94913	ftp://ftp.ncbi.nlm.nih.gov/genomes/all/GCA/003/971/525/GCA_003971525.1_ASM397152v1
Salmonella enterica subsp. enterica serovar Heidelberg	SAMN08737531	PRJNA215355	4.95499	ftp://ftp.ncbi.nlm.nih.gov/genomes/all/GCA/003/986/635/GCA_003986635.1_ASM398663v1
Salmonella enterica subsp. enterica serovar Typhimurium var. 5-	SAMN08737533	PRJNA215355	5.0971	ftp://ftp.ncbi.nlm.nih.gov/genomes/all/GCA/003/986/655/GCA_003986655.1_ASM398665v1
Salmonella enterica subsp. enterica serovar Typhimurium var. 5-	SAMN08274661	PRJNA215355	4.97842	ftp://ftp.ncbi.nlm.nih.gov/genomes/all/GCA/003/986/675/GCA_003986675.1_ASM398667v1
Salmonella enterica subsp. enterica serovar Mikawasima	SAMN10638899	PRJNA510422	4.777	ftp://ftp.ncbi.nlm.nih.gov/genomes/all/GCA/003/994/575/GCA_003994575.1_ASM399457v1
Salmonella enterica subsp. salamae serovar 42:r:-	SAMN10638893	PRJNA510422	4.86063	ftp://ftp.ncbi.nlm.nih.gov/genomes/all/GCA/003/994/635/GCA_003994635.1_ASM399463v1
Salmonella enterica subsp. enterica serovar Typhimurium	SAMN10638888	PRJNA510422	4.86016	ftp://ftp.ncbi.nlm.nih.gov/genomes/all/GCA/003/994/655/GCA_003994655.1_ASM399465v1
Salmonella enterica subsp. salamae serovar 42:r:-	SAMN10638926	PRJNA510422	4.86125	ftp://ftp.ncbi.nlm.nih.gov/genomes/all/GCA/003/994/675/GCA_003994675.1_ASM399467v1
Salmonella enterica subsp. enterica serovar Stanleyville	SAMN10638923	PRJNA510422	4.75328	ftp://ftp.ncbi.nlm.nih.gov/genomes/all/GCA/003/994/695/GCA_003994695.1_ASM399469v1
Salmonella enterica subsp. enterica serovar Bareilly	SAMN10638887	PRJNA510422	4.68214	ftp://ftp.ncbi.nlm.nih.gov/genomes/all/GCA/003/994/755/GCA_003994755.1_ASM399475v1
Salmonella enterica	SAMN08277293	PRJNA427944	4.9665	ftp://ftp.ncbi.nlm.nih.gov/genomes/all/GCA/003/999/215/GCA_003999215.1_ASM399921v1
Salmonella enterica subsp. enterica serovar Typhimurium	SAMN10716141	PRJNA513917	4.91794	ftp://ftp.ncbi.nlm.nih.gov/genomes/all/GCA/004/022/525/GCA_004022525.1_ASM402252v1
Salmonella enterica subsp. enterica	SAMN10279393	PRJNA498334	5.17928	ftp://ftp.ncbi.nlm.nih.gov/genomes/all/GCA/004/124/035/GCA_004124035.1_ASM412403v1
Salmonella enterica subsp. enterica	SAMN10290244	PRJNA498334	5.13908	ftp://ftp.ncbi.nlm.nih.gov/genomes/all/GCA/004/124/055/GCA_004124055.1_ASM412405v1
Salmonella enterica subsp. enterica	SAMN10290237	PRJNA498334	5.16772	ftp://ftp.ncbi.nlm.nih.gov/genomes/all/GCA/004/124/095/GCA_004124095.1_ASM412409v1
Salmonella enterica subsp. enterica	SAMN10291458	PRJNA498334	4.99401	ftp://ftp.ncbi.nlm.nih.gov/genomes/all/GCA/004/124/155/GCA_004124155.1_ASM412415v1
Salmonella enterica subsp. enterica	SAMN10291586	PRJNA498334	5.21	ftp://ftp.ncbi.nlm.nih.gov/genomes/all/GCA/004/124/175/GCA_004124175.1_ASM412417v1
Salmonella enterica subsp. enterica	SAMN10291561	PRJNA498334	4.86787	ftp://ftp.ncbi.nlm.nih.gov/genomes/all/GCA/004/124/195/GCA_004124195.1_ASM412419v1
Salmonella enterica subsp. enterica	SAMN10292850	PRJNA498334	5.09213	ftp://ftp.ncbi.nlm.nih.gov/genomes/all/GCA/004/124/215/GCA_004124215.1_ASM412421v1
Salmonella enterica subsp. diarizonae	SAMN10441277	PRJNA506037	4.87533	ftp://ftp.ncbi.nlm.nih.gov/genomes/all/GCA/004/126/495/GCA_004126495.1_ASM412649v1
Salmonella enterica	SAMN08449845	PRJNA432476	4.74535	ftp://ftp.ncbi.nlm.nih.gov/genomes/all/GCA/004/135/835/GCA_004135835.1_ASM413583v1
Salmonella enterica subsp. enterica serovar Newport str. CDC 2009K-1331	SAMN02716901	PRJNA236694	4.88428	ftp://ftp.ncbi.nlm.nih.gov/genomes/all/GCA/004/136/035/GCA_004136035.1_ASM413603v1
Salmonella enterica subsp. enterica serovar Newport str. USDA-ARS-USMARC-1924	SAMN02716894	PRJNA236686	5.02165	ftp://ftp.ncbi.nlm.nih.gov/genomes/all/GCA/004/136/055/GCA_004136055.1_ASM413605v1
Salmonella enterica subsp. enterica serovar Newport str. USDA-ARS-USMARC-1925	SAMN02716895	PRJNA236687	4.8348	ftp://ftp.ncbi.nlm.nih.gov/genomes/all/GCA/004/136/075/GCA_004136075.1_ASM413607v1
Salmonella enterica subsp. enterica serovar Newport str. USDA-ARS-USMARC-1926	SAMN02716896	PRJNA236688	4.9603	ftp://ftp.ncbi.nlm.nih.gov/genomes/all/GCA/004/136/095/GCA_004136095.1_ASM413609v1
Salmonella enterica subsp. enterica serovar Newport str. CDC 2012K-0663	SAMN02716905	PRJNA236698	5.04518	ftp://ftp.ncbi.nlm.nih.gov/genomes/all/GCA/004/136/115/GCA_004136115.1_ASM413611v1
Salmonella enterica subsp. enterica serovar Newport str. USDA-ARS-USMARC-1928	SAMN02716897	PRJNA236690	5.07772	ftp://ftp.ncbi.nlm.nih.gov/genomes/all/GCA/004/136/135/GCA_004136135.1_ASM413613v1
Salmonella enterica subsp. enterica serovar Newport str. USDA-ARS-USMARC-1929	SAMN02716898	PRJNA236691	4.95808	ftp://ftp.ncbi.nlm.nih.gov/genomes/all/GCA/004/136/155/GCA_004136155.1_ASM413615v1
Salmonella enterica subsp. enterica serovar Newport str. CDC 2012K-0938	SAMN02716906	PRJNA236654	4.81272	ftp://ftp.ncbi.nlm.nih.gov/genomes/all/GCA/004/136/175/GCA_004136175.1_ASM413617v1
Salmonella enterica subsp. enterica serovar Typhi	SAMN09630442	PRJNA480202	4.78089	ftp://ftp.ncbi.nlm.nih.gov/genomes/all/GCA/004/136/335/GCA_004136335.1_ASM413633v1
Salmonella enterica subsp. enterica serovar Albany	SAMN08848549	PRJNA448475	4.85154	ftp://ftp.ncbi.nlm.nih.gov/genomes/all/GCA/004/194/605/GCA_004194605.2_ASM419460v2
Salmonella enterica subsp. enterica serovar Stanley	SAMN08848595	PRJNA448475	4.92435	ftp://ftp.ncbi.nlm.nih.gov/genomes/all/GCA/004/194/615/GCA_004194615.2_ASM419461v2
Salmonella enterica subsp. enterica serovar Typhimurium	SAMN08848603	PRJNA448475	4.93031	ftp://ftp.ncbi.nlm.nih.gov/genomes/all/GCA/004/194/625/GCA_004194625.2_ASM419462v2
Salmonella enterica subsp. enterica serovar Brancaster	SAMN08848556	PRJNA448475	4.80849	ftp://ftp.ncbi.nlm.nih.gov/genomes/all/GCA/004/194/635/GCA_004194635.2_ASM419463v2
Salmonella enterica subsp. enterica serovar Java	SAMEA3468845	PRJEB6403	4.75678	ftp://ftp.ncbi.nlm.nih.gov/genomes/all/GCA/900/086/565/GCA_900086565.1_39641_H02
Salmonella enterica subsp. enterica serovar Typhimurium	SAMEA3448233	PRJEB19424	5.23606	ftp://ftp.ncbi.nlm.nih.gov/genomes/all/GCA/900/166/885/GCA_900166885.1_39674_D01
Salmonella enterica subsp. enterica serovar Typhimurium	SAMEA104087369	PRJEB20926	4.90526	ftp://ftp.ncbi.nlm.nih.gov/genomes/all/GCA/900/184/385/GCA_900184385.1_STMU2UK
Salmonella enterica subsp. enterica serovar Typhi	SAMEA104109193	PRJEB21155	4.81294	ftp://ftp.ncbi.nlm.nih.gov/genomes/all/GCA/900/185/485/GCA_900185485.1_BL60006
Salmonella enterica subsp. enterica serovar Typhi	SAMEA2564026	PRJEB5919	5.00889	ftp://ftp.ncbi.nlm.nih.gov/genomes/all/GCA/900/205/245/GCA_900205245.1_ISP_03_07467_98
Salmonella enterica subsp. enterica serovar Typhi	SAMEA3109638	PRJEB5919	4.76564	ftp://ftp.ncbi.nlm.nih.gov/genomes/all/GCA/900/205/255/GCA_900205255.1_1554
Salmonella enterica subsp. enterica serovar Typhi	SAMEA2564024	PRJEB5919	4.7952	ftp://ftp.ncbi.nlm.nih.gov/genomes/all/GCA/900/205/265/GCA_900205265.1_lupe_GEN0059_5
Salmonella enterica subsp. enterica serovar Typhi	SAMEA2564027	PRJEB5919	4.67659	ftp://ftp.ncbi.nlm.nih.gov/genomes/all/GCA/900/205/275/GCA_900205275.1_403Ty
Salmonella enterica subsp. enterica serovar Typhi	SAMEA2467787	PRJEB5919	4.61875	ftp://ftp.ncbi.nlm.nih.gov/genomes/all/GCA/900/205/295/GCA_900205295.1_E98-3139
Salmonella enterica subsp. enterica serovar Thompson	SAMEA4557835	PRJEB6403	4.70748	ftp://ftp.ncbi.nlm.nih.gov/genomes/all/GCA/900/475/825/GCA_900475825.1_46693_H02
Salmonella enterica	SAMEA4028443	PRJEB6403	4.78762	ftp://ftp.ncbi.nlm.nih.gov/genomes/all/GCA/900/475/895/GCA_900475895.1_47972_E02
Salmonella enterica subsp. enterica serovar Stanley	SAMEA4557834	PRJEB6403	4.79104	ftp://ftp.ncbi.nlm.nih.gov/genomes/all/GCA/900/475/965/GCA_900475965.1_46693_F02
Salmonella enterica subsp. enterica serovar Aberdeen	SAMEA4007821	PRJEB6403	4.64464	ftp://ftp.ncbi.nlm.nih.gov/genomes/all/GCA/900/477/885/GCA_900477885.1_46801_F01
Salmonella enterica subsp. enterica	SAMEA4017719	PRJEB6403	4.563	ftp://ftp.ncbi.nlm.nih.gov/genomes/all/GCA/900/477/895/GCA_900477895.1_47022_G01
Salmonella enterica subsp. enterica	SAMEA4017717	PRJEB6403	4.62667	ftp://ftp.ncbi.nlm.nih.gov/genomes/all/GCA/900/477/905/GCA_900477905.1_46983_G02
Salmonella enterica subsp. enterica serovar Give	SAMEA4007819	PRJEB6403	4.63806	ftp://ftp.ncbi.nlm.nih.gov/genomes/all/GCA/900/477/925/GCA_900477925.1_46801_C01
Salmonella enterica subsp. salamae	SAMEA4028433	PRJEB6403	5.11827	ftp://ftp.ncbi.nlm.nih.gov/genomes/all/GCA/900/477/985/GCA_900477985.1_47297_D02
Salmonella enterica subsp. enterica	SAMEA4012326	PRJEB6403	4.90745	ftp://ftp.ncbi.nlm.nih.gov/genomes/all/GCA/900/477/995/GCA_900477995.1_46931_C01
Salmonella enterica subsp. enterica serovar Senftenberg	SAMEA4028451	PRJEB6403	5.02967	ftp://ftp.ncbi.nlm.nih.gov/genomes/all/GCA/900/478/065/GCA_900478065.1_50681_B01
Salmonella enterica subsp. diarizonae	SAMEA4028440	PRJEB6403	5.21942	ftp://ftp.ncbi.nlm.nih.gov/genomes/all/GCA/900/478/155/GCA_900478155.1_47328_D01
Salmonella enterica subsp. salamae serovar Greenside	SAMEA4028434	PRJEB6403	4.73225	ftp://ftp.ncbi.nlm.nih.gov/genomes/all/GCA/900/478/195/GCA_900478195.1_47297_E02
Salmonella enterica subsp. enterica serovar Bredeney	SAMEA4028446	PRJEB6403	4.62708	ftp://ftp.ncbi.nlm.nih.gov/genomes/all/GCA/900/478/205/GCA_900478205.1_49386_D02
Salmonella enterica subsp. houtenae serovar Houten	SAMEA4028441	PRJEB6403	4.62461	ftp://ftp.ncbi.nlm.nih.gov/genomes/all/GCA/900/478/215/GCA_900478215.1_47328_E01
Salmonella enterica subsp. salamae	SAMEA4028439	PRJEB6403	4.88377	ftp://ftp.ncbi.nlm.nih.gov/genomes/all/GCA/900/478/225/GCA_900478225.1_47328_C01
Salmonella enterica subsp. enterica serovar Infantis	SAMEA4028447	PRJEB6403	4.63034	ftp://ftp.ncbi.nlm.nih.gov/genomes/all/GCA/900/478/235/GCA_900478235.1_49950_B01
Salmonella enterica subsp. enterica serovar Typhimurium	SAMEA4886686	PRJEB28511	5.08505	ftp://ftp.ncbi.nlm.nih.gov/genomes/all/GCA/900/538/085/GCA_900538085.1_D23580_liv
Salmonella enterica subsp. enterica	SAMEA2665122	PRJEB6403	4.65829	ftp://ftp.ncbi.nlm.nih.gov/genomes/all/GCA/900/635/575/GCA_900635575.1_31180_A01
Salmonella enterica subsp. enterica serovar Goldcoast	SAMEA2709028	PRJEB6403	4.67775	ftp://ftp.ncbi.nlm.nih.gov/genomes/all/GCA/900/635/695/GCA_900635695.1_32473_H01
Salmonella enterica subsp. houtenae	SAMEA2634531	PRJEB6403	4.86736	ftp://ftp.ncbi.nlm.nih.gov/genomes/all/GCA/900/635/725/GCA_900635725.1_32752_C01
Salmonella enterica subsp. enterica	SAMEA3443767	PRJEB6403	4.72344	ftp://ftp.ncbi.nlm.nih.gov/genomes/all/GCA/900/636/155/GCA_900636155.1_39111_D01
