# Supplementary material for: Identification of Salmonella Bredeney Resistant to Third-Generation Cephalosporins in Saudi Arabia
Source: Front Cell Infect Microbiol. 2019 Nov 20;9:390. doi: 10.3389/fcimb.2019.00390 (PMC6879462; doi:10.3389/fcimb.2019.00390)
Supplement: Supplementary file 4 [file Table_4.xls]

## Sheet: snp analysis
Supplementary Table 4. SNP analysis
Ref_Location#	Ref#	Salmonella spp.B3	Salmonella spp.STC2	Ref_Gene*	mut-type	ref-pro	mut-pro
1020622	T	C	C	-------	intergenic	-	-
1036987	C	T	T	test3_01031	nonsyn	V	I
1049221	A	T	T	test3_01040	syn	P	P
1060940	T	C	C	-------	intergenic	-	-
1067567	T	C	C	test3_01055	nonsyn	X	Q
1082923	C	T	T	-------	intergenic	-	-
1118689	T	C	C	test3_01109	syn	V	V
1121684	G	A	A	test3_01111	nonsyn	A	V
1166027	T	C	C	test3_01153	nonsyn	S	P
117121	C	T	T	test3_00112	nonsyn	D	N
1186492	C	T	T	test3_01169	nonsyn	E	K
1187486	T	C	C	-------	intergenic	-	-
1191939	T	G	G	test3_01174	syn	S	S
1192584	G	T	T	test3_01174	syn	L	L
1205591	C	T	T	test3_01185	syn	A	A
1216860	G	C	C	test3_01198	nonsyn	G	R
1221886	C	T	T	test3_01202	nonsyn	R	Q
124206	A	G	G	test3_00116	syn	L	L
1258410	T	C	C	-------	intergenic	-	-		#reference genome:Salmonella enterica subsp. enterica serovar Bredeney str. CFSAN001080（accession:NZ_CP007533)
1258644	G	A	A	-------	intergenic	-	-		*The gene name and product can be obtained by comparison with the last column in Supplementary table 6.
1280284	C	T	T	test3_01254	nonsyn	P	L
1290029	G	A	A	test3_01263	nonsyn	A	V
130733	T	C	C	test3_00122	nonsyn	L	P
1327320	T	A	A	test3_01299	syn	T	T
1337057	C	G	G	test3_01308	syn	A	A
1337615	C	T	T	test3_01309	syn	T	T
1342753	C	T	T	test3_01314	nonsyn	T	I
1357554	A	C	C	-------	intergenic	-	-
1359294	G	A	A	test3_01333	syn	K	K
1363259	G	A	A	test3_01335	nonsyn	G	R
1378118	T	G	G	test3_01348	syn	P	P
1378393	G	A	A	test3_01348	syn	L	L
1378403	A	G	G	test3_01348	syn	A	A
1378433	T	C	C	test3_01348	syn	A	A
1378609	T	G	G	-------	intergenic	-	-
1378610	A	C	C	-------	intergenic	-	-
1378677	C	T	T	-------	intergenic	-	-
1378885	T	C	C	test3_01349	syn	L	L
1378950	T	G	G	test3_01349	syn	L	L
1378962	A	G	G	test3_01349	syn	V	V
1379130	G	A	A	test3_01349	syn	Q	Q
1379181	G	A	A	test3_01349	syn	G	G
1379235	A	G	G	test3_01349	syn	V	V
1379242	T	C	C	test3_01349	syn	L	L
1379949	T	G	G	test3_01349	syn	L	L
1380039	C	T	T	test3_01349	syn	H	H
1380649	G	T	T	test3_01350	syn	P	P
1380667	T	C	C	test3_01350	syn	I	I
1380787	T	C	C	test3_01350	syn	D	D
1380925	G	A	A	test3_01350	syn	A	A
1381292	T	C	C	test3_01351	syn	Q	Q
1382131	G	A	A	test3_01351	syn	L	L
1382212	C	T	T	test3_01351	nonsyn	V	I
1382213	G	A	A	test3_01351	syn	N	N
1382246	G	A	A	test3_01351	syn	G	G
1382348	A	C	C	test3_01351	syn	V	V
1382374	A	G	G	test3_01351	syn	L	L
1382435	G	A	A	test3_01351	syn	F	F
1382456	A	G	G	test3_01351	syn	T	T
1382534	G	A	A	test3_01351	syn	S	S
1382582	A	G	G	test3_01351	syn	D	D
1382609	A	G	G	test3_01351	syn	S	S
1382617	T	C	C	test3_01351	nonsyn	T	A
1382827	T	C	C	-------	intergenic	-	-
1382830	C	A	A	-------	intergenic	-	-
1382845	G	A	A	-------	intergenic	-	-
1382882	C	T	T	-------	intergenic	-	-
1383548	C	T	T	-------	intergenic	-	-
1383549	C	A	A	-------	intergenic	-	-
1383552	A	G	G	-------	intergenic	-	-
1384305	T	C	C	test3_01354	syn	A	A
1384497	C	T	T	test3_01354	syn	L	L
1384606	T	C	C	test3_01354	syn	L	L
1384635	A	C	C	test3_01354	syn	G	G
1384647	A	G	G	test3_01354	syn	A	A
1384668	G	A	A	test3_01354	syn	Q	Q
1384803	G	A	A	test3_01354	syn	V	V
1384964	T	G	G	-------	intergenic	-	-
1385121	A	C	C	test3_01355	syn	A	A
1385178	A	G	G	test3_01355	syn	G	G
1385181	C	A	A	test3_01355	syn	S	S
1385213	A	G	G	test3_01355	syn	L	L
1385322	A	G	G	test3_01355	syn	D	D
1385508	A	C	C	test3_01355	syn	V	V
1385613	G	A	A	test3_01355	syn	R	R
1386348	C	T	T	test3_01356	nonsyn	V	I
1386436	A	G	G	test3_01356	syn	V	V
1386442	A	G	G	test3_01356	syn	R	R
1386742	A	G	G	test3_01357	syn	F	F
1386758	A	G	G	test3_01357	nonsyn	V	A
1386895	G	A	A	test3_01357	syn	I	I
1387047	A	G	G	test3_01357	syn	L	L
1387051	T	C	C	test3_01357	syn	A	A
1387055	G	A	A	test3_01357	nonsyn	T	I
1387098	A	G	G	test3_01358	syn	G	G
1387167	C	T	T	test3_01358	syn	Q	Q
1387176	G	A	A	test3_01358	syn	G	G
1387224	A	G	G	test3_01358	syn	N	N
1387596	A	C	C	test3_01358	syn	V	V
1387913	G	A	A	test3_01359	syn	A	A
1389159	A	G	G	test3_01360	syn	G	G
1389315	T	C	C	test3_01360	syn	V	V
1389345	A	G	G	test3_01360	syn	H	H
1389519	G	A	A	test3_01360	syn	A	A
1389684	T	C	C	test3_01360	syn	L	L
1389699	G	A	A	test3_01360	syn	G	G
1389753	A	G	G	test3_01360	syn	A	A
1389837	C	A	A	test3_01360	syn	S	S
1390109	G	A	A	test3_01360	syn	L	L
1390110	T	C	C	test3_01360	syn	E	E
1390125	G	A	A	test3_01360	syn	T	T
1391007	T	C	C	test3_01361	syn	G	G
1391049	T	C	C	test3_01361	syn	Y	Y
1391070	T	C	C	test3_01361	syn	Y	Y
1391222	T	C	C	test3_01362	syn	P	P
1391267	A	T	T	test3_01362	syn	R	R
1391528	G	A	A	test3_01362	syn	S	S
1391624	C	G	G	test3_01362	syn	A	A
1391627	C	T	T	test3_01362	syn	D	D
1391630	C	T	T	test3_01362	syn	V	V
1391633	G	C	C	test3_01362	syn	P	P
1391636	C	G	G	test3_01362	syn	V	V
1391639	T	C	C	test3_01362	syn	F	F
1391642	T	G	G	test3_01362	syn	V	V
1391645	T	C	C	test3_01362	syn	R	R
1391654	C	G	G	test3_01362	syn	A	A
1391657	G	T	T	test3_01362	syn	A	A
1391744	G	C	C	test3_01362	syn	P	P
1391747	G	A	A	test3_01362	syn	T	T
1392133	T	C	C	-------	intergenic	-	-
1392282	G	A	A	-------	intergenic	-	-
1392285	T	C	C	-------	intergenic	-	-
1392286	C	T	T	-------	intergenic	-	-
1392825	C	T	T	test3_01363	syn	S	S
1393227	T	C	C	test3_01363	syn	R	R
1393570	A	G	G	test3_01364	syn	Q	Q
1393681	A	G	G	test3_01364	syn	V	V
1393696	T	G	G	test3_01364	syn	G	G
1393705	C	T	T	test3_01364	syn	G	G
1393966	A	G	G	test3_01364	syn	V	V
1394014	A	G	G	test3_01364	syn	P	P
1394050	A	G	G	test3_01364	syn	V	V
1394059	T	C	C	test3_01364	syn	I	I
1394077	C	T	T	test3_01364	syn	G	G
1394083	G	A	A	test3_01364	syn	V	V
1394095	C	T	T	test3_01364	syn	G	G
1394128	T	C	C	test3_01364	syn	T	T
1394185	A	T	T	test3_01364	syn	P	P
1394212	T	C	C	test3_01364	syn	D	D
1394239	T	C	C	test3_01364	syn	A	A
1394245	A	G	G	test3_01364	syn	S	S
1394422	T	C	C	test3_01364	syn	V	V
1394449	G	A	A	test3_01364	syn	S	S
1394452	G	A	A	test3_01364	syn	A	A
1394473	C	T	T	test3_01364	syn	V	V
1394509	T	C	C	test3_01364	syn	S	S
1394545	A	G	G	test3_01364	syn	L	L
1394602	G	A	A	test3_01364	syn	A	A
1394617	C	T	T	test3_01364	syn	I	I
1394689	T	C	C	test3_01364	syn	V	V
1394764	T	A	A	test3_01364	nonsyn	D	E
1394791	T	G	G	test3_01364	syn	G	G
1394806	C	T	T	test3_01364	syn	A	A
1394884	A	G	G	test3_01364	syn	V	V
1394890	G	A	A	test3_01364	syn	V	V
1396113	A	G	G	test3_01366	nonsyn	I	V
1418400	A	G	G	test3_01386	syn	A	A
1418453	C	T	T	test3_01386	nonsyn	G	R
1418469	T	C	C	test3_01386	syn	R	R
1418535	C	T	T	test3_01386	syn	G	G
1418694	T	A	A	test3_01386	syn	R	R
1418697	T	C	C	test3_01386	syn	R	R
1418780	C	T	T	test3_01386	nonsyn	A	T
1418806	G	A	A	test3_01386	nonsyn	A	V
1419000	C	T	T	test3_01386	syn	K	K
1419012	T	C	C	test3_01386	syn	E	E
1419394	G	A	A	test3_01387	syn	H	H
1419550	G	A	A	test3_01387	syn	R	R
1419553	C	T	T	test3_01387	syn	P	P
1419661	T	C	C	test3_01387	syn	S	S
1419781	A	G	G	test3_01387	syn	V	V
1420026	A	C	C	test3_01387	nonsyn	S	A
1420108	G	A	A	test3_01387	syn	F	F
1420201	G	A	A	test3_01387	syn	R	R
1420282	T	C	C	test3_01387	syn	P	P
1420447	G	A	A	test3_01387	syn	V	V
1420477	G	A	A	test3_01387	syn	Y	Y
1420683	T	C	C	-------	intergenic	-	-
1420721	A	T	T	-------	intergenic	-	-
1420736	A	G	G	-------	intergenic	-	-
1420737	T	A	A	-------	intergenic	-	-
1420860	T	C	C	test3_01388	nonsyn	M	T
1420963	G	A	A	test3_01388	syn	K	K
1421182	G	A	A	test3_01388	syn	E	E
1421185	C	T	T	test3_01388	syn	N	N
1421200	A	G	G	test3_01388	syn	Q	Q
1421540	A	G	G	test3_01388	nonsyn	T	A
1421686	G	T	T	test3_01388	syn	T	T
1421743	G	C	C	test3_01388	syn	L	L
1422031	G	A	A	test3_01388	syn	V	V
1422202	C	T	T	test3_01388	syn	R	R
1422247	A	G	G	test3_01388	syn	A	A
1422543	G	A	A	test3_01389	syn	G	G
1422651	G	A	A	test3_01389	syn	G	G
1422654	G	A	A	test3_01389	syn	N	N
1422762	A	T	T	test3_01389	syn	T	T
1422891	A	G	G	test3_01389	syn	A	A
1422989	G	A	A	test3_01389	syn	L	L
1423472	C	A	A	test3_01390	nonsyn	F	L
1423970	T	C	C	test3_01390	syn	R	R
1423973	T	C	C	test3_01390	syn	S	S
1423988	A	G	G	test3_01390	syn	A	A
1423991	C	T	T	test3_01390	syn	G	G
1424333	G	A	A	test3_01390	syn	G	G
1424351	T	C	C	test3_01390	syn	V	V
1424381	A	C	C	test3_01390	syn	V	V
1424414	C	T	T	test3_01390	syn	T	T
1424417	G	A	A	test3_01390	syn	E	E
1424420	G	A	A	test3_01390	syn	S	S
1424507	T	C	C	test3_01390	syn	F	F
1424576	T	C	C	test3_01390	syn	I	I
1424579	G	A	A	test3_01390	syn	S	S
1424600	T	C	C	test3_01390	syn	T	T
1424672	C	T	T	test3_01390	syn	A	A
1424780	T	C	C	test3_01390	syn	S	S
1424870	C	T	T	test3_01390	syn	V	V
1424975	A	G	G	-------	intergenic	-	-
1425197	A	G	G	test3_01391	syn	E	E
1425234	A	G	G	test3_01391	nonsyn	I	V
1425242	T	A	A	test3_01391	syn	A	A
1425261	T	C	C	test3_01391	syn	L	L
1425275	G	A	A	test3_01391	syn	A	A
1425474	A	C	C	test3_01391	nonsyn	M	L
1425485	A	G	G	test3_01391	syn	P	P
1425854	C	T	T	test3_01392	syn	G	G
1425881	C	A	A	test3_01392	syn	P	P
1425950	G	A	A	test3_01392	syn	E	E
1426073	T	C	C	-------	intergenic	-	-
1426299	G	A	A	-------	intergenic	-	-
1426419	C	T	T	-------	intergenic	-	-
1427018	G	A	A	test3_01395	syn	S	S
1427084	C	A	A	test3_01395	syn	L	L
1427087	C	T	T	test3_01395	syn	L	L
1427344	G	A	A	test3_01395	syn	L	L
1427929	A	G	G	test3_01396	syn	G	G
1428487	T	G	G	test3_01397	syn	R	R
1429293	C	T	T	test3_01398	syn	R	R
1429694	A	G	G	test3_01399	syn	A	A
1429712	T	C	C	test3_01399	syn	I	I
1429790	C	T	T	test3_01399	syn	T	T
1429988	T	G	G	test3_01399	syn	G	G
1430418	C	T	T	test3_01400	syn	L	L
1430515	T	C	C	-------	intergenic	-	-
1430704	C	A	A	test3_01401	syn	S	S
1430818	C	T	T	test3_01401	syn	E	E
1431019	C	T	T	test3_01401	syn	L	L
1431100	C	T	T	test3_01401	syn	E	E
1431109	C	T	T	test3_01401	syn	A	A
1431276	G	A	A	test3_01401	syn	L	L
1431343	C	A	A	test3_01401	syn	G	G
1431358	G	A	A	test3_01401	syn	R	R
1431379	G	A	A	test3_01401	syn	I	I
1431862	G	T	T	test3_01402	syn	V	V
1432063	G	A	A	test3_01402	syn	F	F
1432435	A	G	G	test3_01402	syn	N	N
1432441	T	C	C	test3_01402	syn	V	V
1432835	T	C	C	test3_01402	nonsyn	E	G
1432960	G	A	A	test3_01402	syn	V	V
1433023	T	C	C	test3_01402	syn	S	S
1433077	A	G	G	test3_01402	syn	I	I
1433194	T	C	C	test3_01402	syn	Q	Q
1433743	A	G	G	test3_01403	syn	Y	Y
1433816	A	G	G	test3_01403	nonsyn	V	A
1433992	A	G	G	test3_01403	syn	D	D
1434058	A	G	G	test3_01403	syn	G	G
1434064	G	A	A	test3_01403	syn	F	F
1434094	T	C	C	test3_01403	syn	P	P
1434175	A	G	G	test3_01403	syn	S	S
1434187	C	T	T	test3_01403	syn	A	A
1434401	G	A	A	test3_01404	syn	L	L
1434498	T	G	G	test3_01404	syn	A	A
1434519	G	C	C	test3_01404	syn	T	T
1434813	G	A	A	test3_01404	syn	G	G
1435230	C	T	T	test3_01405	syn	V	V
1435233	C	G	G	test3_01405	syn	G	G
1435245	T	C	C	test3_01405	syn	T	T
1435374	C	A	A	test3_01405	syn	S	S
1435386	G	A	A	test3_01405	syn	G	G
1435497	C	T	T	test3_01405	syn	V	V
1435500	T	C	C	test3_01405	syn	P	P
1435710	C	T	T	test3_01405	syn	L	L
1435776	C	T	T	test3_01405	syn	L	L
1435809	C	T	T	test3_01405	syn	K	K
1435836	A	G	G	test3_01405	syn	D	D
1436007	T	C	C	test3_01405	syn	A	A
1436069	A	G	G	test3_01405	nonsyn	S	P
1436081	A	G	G	test3_01405	syn	L	L
1436094	T	C	C	test3_01405	syn	G	G
1436145	G	A	A	test3_01405	syn	A	A
1436445	A	G	G	test3_01405	syn	Y	Y
1436514	T	C	C	test3_01405	syn	E	E
1436640	A	C	C	test3_01405	syn	R	R
1436775	A	G	G	test3_01405	syn	V	V
1436838	G	A	A	test3_01405	syn	A	A
1436922	A	G	G	test3_01405	syn	G	G
1437030	T	C	C	-------	intergenic	-	-
1437103	A	G	G	-------	intergenic	-	-
1437196	G	C	C	test3_01406	syn	L	L
1437397	G	T	T	test3_01406	syn	G	G
1437523	C	T	T	test3_01407	syn	V	V
1437653	A	G	G	-------	intergenic	-	-
1437923	G	A	A	test3_01408	syn	A	A
1438091	T	C	C	test3_01408	syn	A	A
1438105	T	C	C	test3_01408	nonsyn	V	A
1438169	A	G	G	test3_01408	syn	V	V
1438228	T	G	G	test3_01408	nonsyn	L	R
1438235	G	A	A	test3_01408	syn	P	P
1438241	C	A	A	test3_01408	syn	R	R
1438301	A	G	G	test3_01408	syn	E	E
1438394	A	G	G	test3_01408	syn	E	E
1438424	C	A	A	test3_01408	syn	A	A
1438439	T	C	C	test3_01408	syn	F	F
1438511	T	C	C	test3_01408	syn	N	N
1438520	C	T	T	test3_01408	syn	I	I
1438607	A	G	G	test3_01408	nonsyn	I	M
1438622	A	G	G	test3_01408	syn	E	E
1438643	G	A	A	test3_01408	syn	L	L
1438673	A	G	G	test3_01408	syn	V	V
1438694	A	G	G	test3_01408	syn	P	P
1438814	T	C	C	test3_01408	syn	S	S
1438841	G	A	A	test3_01408	syn	A	A
1439363	C	A	A	test3_01409	syn	A	A
1439420	C	T	T	test3_01409	syn	T	T
1439648	A	C	C	test3_01409	syn	G	G
1439651	G	A	A	test3_01409	syn	V	V
1439675	A	T	T	-------	intergenic	-	-
1439757	T	C	C	-------	intergenic	-	-
1439962	C	T	T	test3_01410	syn	G	G
1440204	G	A	A	test3_01410	nonsyn	G	E
1440323	A	G	G	test3_01410	nonsyn	N	D
1440400	A	G	G	test3_01410	syn	Q	Q
1440472	C	T	T	test3_01410	syn	S	S
1440520	A	G	G	test3_01410	syn	L	L
1440610	T	G	G	test3_01410	syn	V	V
1440646	T	C	C	test3_01410	syn	S	S
1440687	A	G	G	test3_01410	nonsyn	N	S
1440757	C	T	T	test3_01410	syn	G	G
1440790	A	G	G	test3_01410	syn	A	A
1440802	T	G	G	test3_01410	syn	V	V
1440874	G	T	T	test3_01410	syn	L	L
1440946	T	C	C	test3_01410	syn	G	G
1441093	A	G	G	test3_01410	syn	V	V
1441123	A	G	G	test3_01410	syn	S	S
1441138	T	C	C	test3_01410	syn	N	N
1441153	T	C	C	test3_01410	syn	A	A
1441184	C	T	T	test3_01410	syn	L	L
1441234	A	C	C	test3_01410	syn	A	A
1441249	A	G	G	test3_01410	syn	T	T
1441267	C	T	T	test3_01410	syn	A	A
1441647	A	G	G	test3_01411	syn	L	L
1441698	C	G	G	test3_01411	syn	A	A
1441776	C	T	T	test3_01411	syn	N	N
1441797	G	A	A	test3_01411	syn	Q	Q
1441842	C	T	T	test3_01411	syn	D	D
1442214	A	G	G	test3_01411	syn	A	A
1442313	G	A	A	test3_01411	syn	Q	Q
1442349	T	C	C	test3_01411	syn	N	N
1442355	G	T	T	test3_01411	syn	P	P
1442541	G	A	A	test3_01411	syn	K	K
1442763	G	C	C	test3_01411	syn	A	A
1442817	A	G	G	test3_01411	syn	L	L
1442823	G	A	A	test3_01411	syn	Q	Q
1442854	A	G	G	test3_01411	nonsyn	I	V
1442988	G	A	A	test3_01411	syn	R	R
1443033	G	A	A	-------	intergenic	-	-
1443106	A	G	G	test3_01412	syn	Y	Y
1443139	G	T	T	test3_01412	syn	P	P
1443163	A	T	T	test3_01412	syn	V	V
1443358	C	A	A	test3_01412	syn	A	A
1443412	A	C	C	test3_01412	syn	T	T
1443439	A	G	G	test3_01412	syn	R	R
1443562	G	C	C	test3_01412	syn	R	R
1443817	T	C	C	test3_01412	syn	T	T
1443829	A	G	G	test3_01412	syn	R	R
1444017	G	A	A	test3_01412	syn	L	L
1444036	G	A	A	test3_01412	syn	S	S
1444387	T	C	C	test3_01412	syn	P	P
1444428	G	A	A	test3_01412	syn	L	L
1444872	A	G	G	-------	intergenic	-	-
1445158	C	A	A	test3_01413	syn	G	G
1445296	T	C	C	test3_01413	syn	S	S
1445620	C	T	T	test3_01413	syn	R	R
1445752	G	A	A	test3_01413	syn	K	K
1445788	T	C	C	test3_01413	syn	G	G
1446251	T	C	C	test3_01414	syn	I	I
1446593	C	T	T	test3_01414	syn	T	T
1446656	T	C	C	test3_01414	syn	A	A
1447451	C	T	T	test3_01415	syn	D	D
1447727	C	T	T	test3_01415	syn	I	I
1447763	A	G	G	test3_01415	syn	Q	Q
1448688	T	C	C	-------	intergenic	-	-
1448812	C	T	T	test3_01417	syn	G	G
1448848	A	G	G	test3_01417	syn	L	L
1448893	G	A	A	test3_01417	syn	E	E
1448980	C	T	T	test3_01417	syn	D	D
1449031	C	A	A	test3_01417	syn	I	I
1449034	G	A	A	test3_01417	syn	A	A
1449097	T	A	A	test3_01417	syn	A	A
1449100	C	T	T	test3_01417	syn	T	T
1449106	A	G	G	test3_01417	syn	L	L
1449312	T	C	C	test3_01418	nonsyn	T	A
1449568	A	G	G	test3_01418	syn	R	R
1449574	C	T	T	test3_01418	syn	L	L
1449598	A	G	G	test3_01418	syn	Y	Y
1449740	T	C	C	test3_01418	nonsyn	E	G
1449763	G	A	A	test3_01418	syn	H	H
1449874	C	T	T	test3_01418	syn	A	A
1449894	G	T	T	test3_01418	syn	R	R
1449913	A	G	G	test3_01418	syn	S	S
1450003	A	G	G	test3_01418	syn	C	C
1450149	A	G	G	test3_01419	syn	V	V
1471428	A	T	T	-------	intergenic	-	-
1488250	T	C	C	test3_01461	nonsyn	S	P
1498974	A	G	G	test3_01471	syn	R	R
1499236	A	G	G	-------	intergenic	-	-
1499794	T	C	C	test3_01472	syn	R	R
1499929	G	A	A	test3_01472	syn	V	V
1500001	C	G	G	test3_01472	syn	V	V
1501039	T	C	C	test3_01473	syn	A	A
1501042	C	A	A	test3_01473	syn	V	V
1501153	T	C	C	test3_01473	syn	D	D
1501252	C	T	T	test3_01473	syn	I	I
1501294	A	G	G	test3_01473	syn	A	A
1501399	G	A	A	test3_01473	syn	A	A
1501531	T	C	C	test3_01473	syn	F	F
1501864	T	C	C	test3_01473	syn	G	G
1501972	T	C	C	test3_01474	nonsyn	I	V
1502117	A	T	T	test3_01474	syn	T	T
1502123	G	A	A	test3_01474	syn	D	D
1502150	G	T	T	test3_01474	syn	P	P
1502228	C	T	T	test3_01474	syn	V	V
1502261	T	C	C	test3_01474	syn	A	A
1502309	G	A	A	test3_01474	syn	H	H
1502333	A	G	G	test3_01474	syn	G	G
1502384	T	A	A	test3_01474	syn	R	R
1502405	A	G	G	test3_01474	syn	F	F
1502420	T	G	G	test3_01474	syn	T	T
1502612	G	A	A	test3_01474	syn	I	I
1502663	C	T	T	test3_01474	syn	P	P
1502852	T	C	C	test3_01474	syn	A	A
1502906	T	C	C	test3_01474	syn	E	E
1503079	C	T	T	test3_01475	syn	P	P
1503814	G	A	A	test3_01475	syn	G	G
1504205	G	A	A	test3_01475	nonsyn	T	I
1505053	G	A	A	test3_01476	syn	I	I
1506586	C	T	T	test3_01478	nonsyn	A	V
1506707	T	C	C	test3_01478	syn	T	T
1506710	C	T	T	test3_01478	syn	I	I
1506716	A	G	G	test3_01478	syn	V	V
1506755	A	G	G	test3_01478	syn	L	L
1506770	C	T	T	test3_01478	syn	A	A
1506800	A	G	G	test3_01478	syn	P	P
1506952	G	A	A	test3_01478	nonsyn	S	N
1507009	T	C	C	-------	intergenic	-	-
1507015	G	A	A	-------	intergenic	-	-
1507017	G	A	A	-------	intergenic	-	-
1507019	G	A	A	-------	intergenic	-	-
1507185	T	C	C	test3_01479	syn	A	A
1507209	A	G	G	test3_01479	syn	G	G
1507260	A	G	G	test3_01479	syn	D	D
1507371	A	G	G	test3_01479	syn	R	R
1507794	G	T	T	test3_01479	syn	R	R
1507883	A	G	G	test3_01479	syn	L	L
1507887	G	A	A	test3_01479	syn	D	D
1507897	C	A	A	test3_01479	nonsyn	R	L
1507917	A	G	G	test3_01479	syn	I	I
1507965	T	A	A	test3_01479	nonsyn	L	F
1508183	T	C	C	test3_01480	syn	Q	Q
1509130	G	A	A	test3_01481	nonsyn	T	M
1509265	C	T	T	test3_01481	nonsyn	G	D
1509435	C	T	T	test3_01481	syn	L	L
1509468	G	C	C	test3_01481	nonsyn	N	K
15418	T	C	C	test3_00014	syn	I	I
1543827	T	A	A	test3_01515	nonsyn	R	S
1561732	G	A	A	test3_01538	nonsyn	H	Y
1569443	G	A	A	test3_01545	nonsyn	E	K
1570914	G	A	A	test3_01547	syn	P	P
1586979	A	G	G	test3_01568	syn	L	L
1587016	T	G	G	test3_01568	syn	I	I
1587030	A	G	G	test3_01568	syn	L	L
1587640	C	T	T	test3_01568	syn	E	E
1587970	T	C	C	test3_01568	syn	V	V
1588572	T	C	C	test3_01570	nonsyn	M	V
1588648	T	C	C	test3_01570	syn	L	L
1588776	G	A	A	test3_01570	syn	L	L
1588971	T	C	C	test3_01570	nonsyn	I	V
1589014	T	C	C	test3_01570	syn	A	A
1589257	A	G	G	test3_01570	syn	R	R
1589272	C	T	T	test3_01570	syn	Q	Q
1589278	T	C	C	test3_01570	syn	A	A
1589343	T	C	C	test3_01570	nonsyn	I	V
1589776	G	A	A	test3_01571	syn	L	L
1589869	A	G	G	test3_01571	syn	S	S
1589982	T	C	C	test3_01571	nonsyn	V	A
1590124	C	T	T	test3_01571	syn	G	G
1590137	T	C	C	test3_01571	syn	L	L
1590205	C	T	T	test3_01571	syn	G	G
1590322	C	T	T	test3_01571	syn	Y	Y
1590346	A	G	G	test3_01571	syn	L	L
1590355	C	T	T	test3_01571	syn	T	T
1590367	T	C	C	test3_01571	syn	G	G
1590394	T	C	C	test3_01571	syn	A	A
1590454	C	T	T	test3_01571	syn	P	P
1590456	C	T	T	test3_01571	nonsyn	A	V
1590459	G	A	A	test3_01571	nonsyn	R	K
1590521	A	G	G	test3_01572	syn	I	I
1590629	C	T	T	test3_01572	syn	V	V
1590770	G	A	A	test3_01572	syn	H	H
1590854	C	T	T	test3_01572	syn	G	G
1590973	C	T	T	test3_01573	nonsyn	R	K
1590986	C	T	T	test3_01573	nonsyn	A	T
1591029	G	A	A	test3_01573	syn	A	A
1591053	A	G	G	test3_01573	syn	N	N
1591089	T	A	A	test3_01573	syn	P	P
1591248	G	A	A	test3_01573	syn	G	G
1591371	T	C	C	test3_01573	syn	K	K
1591447	G	A	A	test3_01573	nonsyn	P	L
1591686	A	G	G	test3_01573	syn	N	N
1592695	T	G	G	test3_01574	syn	V	V
1592749	T	C	C	test3_01574	syn	A	A
1592796	T	C	C	test3_01574	nonsyn	T	A
1592806	T	G	G	test3_01574	nonsyn	K	N
1592845	G	A	A	test3_01574	syn	G	G
1592897	C	A	A	test3_01574	nonsyn	R	L
1592944	A	G	G	test3_01574	syn	N	N
1593088	A	G	G	test3_01574	syn	H	H
1593263	G	A	A	test3_01575	syn	P	P
1593676	T	C	C	-------	intergenic	-	-
1593678	A	T	T	-------	intergenic	-	-
1593703	G	A	A	-------	intergenic	-	-
1593954	A	C	C	-------	intergenic	-	-
1594038	A	G	G	-------	intergenic	-	-
1594041	C	T	T	-------	intergenic	-	-
1594505	C	T	T	test3_01576	syn	G	G
1594637	T	C	C	test3_01576	syn	A	A
1594670	G	A	A	test3_01576	syn	V	V
1594713	G	A	A	test3_01576	nonsyn	D	N
1594716	C	G	G	test3_01576	nonsyn	P	A
1594717	C	G	G	test3_01576	nonsyn	P	R
1594718	T	C	C	test3_01576	syn	P	P
1594721	C	T	T	test3_01576	syn	G	G
1594724	A	T	T	test3_01576	syn	A	A
1594727	C	T	T	test3_01576	syn	G	G
1594733	A	T	T	test3_01576	syn	G	G
1594737	A	G	G	test3_01576	nonsyn	T	A
1594738	C	G	G	test3_01576	nonsyn	T	S
1594739	C	T	T	test3_01576	syn	T	T
1594809	A	G	G	test3_01576	nonsyn	T	A
1594844	G	T	T	test3_01576	syn	G	G
1594887	A	C	C	test3_01576	nonsyn	S	R
1594892	G	T	T	test3_01576	syn	G	G
1594893	C	T	T	test3_01576	nonsyn	R	C
1594894	G	A	A	test3_01576	nonsyn	R	H
1594898	T	C	C	test3_01576	syn	G	G
1594901	T	C	C	test3_01576	syn	D	D
1594908	C	G	G	test3_01576	nonsyn	H	D
1594913	C	T	T	test3_01576	syn	Y	Y
1594914	T	G	G	test3_01576	nonsyn	Y	D
1594916	T	G	G	test3_01576	nonsense	Y	X
1594917	G	C	C	test3_01576	nonsyn	G	R
1594922	T	C	C	test3_01576	syn	N	N
1594924	G	A	A	test3_01576	nonsyn	S	N
1594929	T	G	G	test3_01576	nonsyn	S	A
1594931	C	T	T	test3_01576	syn	S	S
1594934	C	T	T	test3_01576	syn	G	G
1594943	T	C	C	test3_01576	syn	T	T
1594946	C	T	T	test3_01576	syn	A	A
1594958	C	T	T	test3_01576	syn	T	T
1595000	C	G	G	test3_01576	syn	A	A
1595039	T	C	C	test3_01576	syn	G	G
1595043	G	A	A	test3_01576	nonsyn	D	N
1595052	G	A	A	test3_01576	nonsyn	G	S
1595053	G	A	A	test3_01576	nonsyn	G	D
1595054	C	T	T	test3_01576	syn	G	G
1595063	C	T	T	test3_01576	syn	I	I
1595075	C	T	T	test3_01576	syn	T	T
1595168	C	T	T	test3_01576	syn	G	G
1595174	T	A	A	test3_01576	nonsyn	D	E
1595175	A	G	G	test3_01576	nonsyn	M	V
1595177	G	C	C	test3_01576	nonsyn	M	I
1595178	G	C	C	test3_01576	nonsyn	D	H
1595189	T	C	C	test3_01576	syn	G	G
1595194	A	G	G	test3_01576	nonsyn	Y	C
1595195	T	G	G	test3_01576	nonsense	Y	X
1595205	G	A	A	test3_01576	nonsyn	D	N
1595234	T	C	C	test3_01576	syn	V	V
1595762	G	A	A	-------	intergenic	-	-
1596383	T	C	C	-------	intergenic	-	-
1596401	A	G	G	-------	intergenic	-	-
1596438	T	C	C	-------	intergenic	-	-
1596775	T	G	G	test3_01578	syn	I	I
1596790	C	T	T	test3_01578	syn	K	K
1596873	T	C	C	test3_01578	nonsyn	K	E
1596889	T	G	G	test3_01578	syn	S	S
1596910	A	G	G	test3_01578	syn	I	I
1596975	C	T	T	test3_01578	nonsyn	V	I
1597204	G	A	A	test3_01578	syn	R	R
1597249	T	C	C	test3_01578	syn	L	L
1597276	T	C	C	test3_01578	syn	L	L
1597324	G	A	A	test3_01578	syn	N	N
1597412	C	T	T	test3_01578	nonsyn	R	H
1597522	T	C	C	test3_01578	syn	V	V
1597633	A	G	G	test3_01578	syn	L	L
1597696	C	T	T	test3_01578	syn	P	P
1597848	A	G	G	test3_01579	syn	P	P
1597862	C	T	T	test3_01579	nonsyn	G	S
1597877	G	A	A	test3_01579	syn	L	L
1597890	G	A	A	test3_01579	syn	R	R
1597905	T	C	C	test3_01579	syn	K	K
1598129	G	A	A	test3_01579	nonsyn	P	S
1598424	G	A	A	-------	intergenic	-	-
1598493	A	G	G	-------	intergenic	-	-
1598518	T	G	G	-------	intergenic	-	-
1598538	G	A	A	-------	intergenic	-	-
1598644	A	C	C	-------	intergenic	-	-
1599387	A	G	G	test3_01581	syn	S	S
1599405	T	C	C	test3_01581	syn	I	I
1599993	A	G	G	-------	intergenic	-	-
1599999	C	T	T	-------	intergenic	-	-
1600004	T	C	C	-------	intergenic	-	-
1600076	A	G	G	-------	intergenic	-	-
1600084	C	T	T	-------	intergenic	-	-
1600086	A	G	G	-------	intergenic	-	-
1600088	C	T	T	-------	intergenic	-	-
1600093	G	C	C	-------	intergenic	-	-
1600114	T	G	G	-------	intergenic	-	-
1600123	T	C	C	-------	intergenic	-	-
1600145	T	G	G	-------	intergenic	-	-
1600214	A	C	C	-------	intergenic	-	-
1600616	C	A	A	-------	intergenic	-	-
1601432	G	A	A	test3_01584	syn	D	D
1601786	A	G	G	test3_01584	syn	A	A
1602164	G	A	A	test3_01584	syn	R	R
1602631	A	G	G	-------	intergenic	-	-
1602641	A	G	G	-------	intergenic	-	-
1603623	T	A	A	-------	intergenic	-	-
1603651	A	G	G	-------	intergenic	-	-
1603683	G	A	A	-------	intergenic	-	-
1603807	T	C	C	-------	intergenic	-	-
1603808	C	A	A	-------	intergenic	-	-
1603809	G	C	C	-------	intergenic	-	-
1603811	C	T	T	-------	intergenic	-	-
1603888	C	T	T	-------	intergenic	-	-
1603896	C	A	A	-------	intergenic	-	-
1603921	T	G	G	-------	intergenic	-	-
1603931	T	C	C	-------	intergenic	-	-
1603936	C	T	T	-------	intergenic	-	-
1603949	A	G	G	-------	intergenic	-	-
1603953	G	A	A	-------	intergenic	-	-
1603954	G	A	A	-------	intergenic	-	-
1604460	G	A	A	test3_01587	syn	A	A
1604484	T	C	C	test3_01587	syn	V	V
1604754	G	T	T	test3_01587	syn	A	A
1604769	T	C	C	test3_01587	syn	T	T
1604802	T	C	C	test3_01587	syn	E	E
1604943	A	G	G	test3_01587	syn	Y	Y
1605327	G	C	C	test3_01587	syn	L	L
1605329	G	A	A	test3_01587	nonsyn	L	F
1605543	T	C	C	test3_01587	syn	K	K
1605549	G	A	A	test3_01587	syn	S	S
1606106	T	C	C	test3_01589	syn	T	T
1608643	C	T	T	test3_01592	nonsyn	S	F
1623406	G	T	T	test3_01608	nonsyn	L	M
1623414	G	A	A	test3_01608	nonsyn	A	V
1623677	A	G	G	test3_01608	syn	F	F
1623687	A	G	G	test3_01608	nonsyn	V	A
1623707	G	A	A	test3_01608	syn	C	C
1623860	G	A	A	test3_01608	syn	R	R
1623866	G	A	A	test3_01608	syn	F	F
1623883	T	G	G	test3_01608	nonsyn	I	L
1624157	C	T	T	test3_01608	syn	V	V
1624429	T	A	A	test3_01609	syn	A	A
1624498	G	A	A	test3_01609	syn	R	R
1624750	C	T	T	test3_01609	syn	A	A
1624957	A	T	T	test3_01609	nonsyn	D	E
1624960	T	C	C	test3_01609	syn	G	G
1625031	A	G	G	test3_01610	syn	V	V
1625183	T	C	C	test3_01610	nonsyn	T	A
1625262	C	T	T	test3_01610	syn	K	K
1625310	G	A	A	test3_01610	syn	C	C
1625319	A	G	G	test3_01610	syn	H	H
1625334	G	A	A	test3_01610	syn	G	G
1625340	T	C	C	test3_01610	syn	L	L
1625342	A	G	G	test3_01610	syn	L	L
1625343	A	C	C	test3_01610	syn	S	S
1625352	G	T	T	test3_01610	syn	A	A
1625358	G	A	A	test3_01610	syn	S	S
1625361	C	G	G	test3_01610	syn	A	A
1625370	G	C	C	test3_01610	syn	G	G
1625373	A	C	C	test3_01610	syn	P	P
1625379	G	A	A	test3_01610	syn	L	L
1625382	C	G	G	test3_01610	syn	R	R
1625385	C	A	A	test3_01610	syn	V	V
1625391	G	T	T	test3_01610	syn	V	V
1625394	G	A	A	test3_01610	syn	D	D
1625400	T	C	C	test3_01610	syn	K	K
1625403	T	C	C	test3_01610	syn	Q	Q
1625411	C	T	T	test3_01610	nonsyn	G	S
1625412	G	C	C	test3_01610	syn	V	V
1625418	T	C	C	test3_01610	syn	E	E
1625430	G	T	T	test3_01610	syn	G	G
1625448	T	A	A	test3_01610	syn	G	G
1625451	C	G	G	test3_01610	syn	A	A
1625454	A	G	G	test3_01610	syn	D	D
1625457	C	G	G	test3_01610	syn	G	G
1625466	G	A	A	test3_01610	syn	I	I
1625469	G	C	C	test3_01610	syn	L	L
1625475	G	C	C	test3_01610	syn	V	V
1625921	C	T	T	test3_01611	syn	E	E
1625951	C	T	T	test3_01611	syn	A	A
1625978	C	T	T	test3_01611	syn	Q	Q
1625993	G	A	A	test3_01611	syn	R	R
1626031	T	C	C	test3_01611	nonsyn	N	D
1626041	G	A	A	test3_01611	syn	G	G
1626084	A	G	G	test3_01611	nonsyn	L	P
1626140	C	T	T	test3_01611	syn	E	E
1626148	A	G	G	test3_01611	syn	L	L
1626188	G	A	A	test3_01611	syn	C	C
1626233	C	T	T	test3_01611	syn	V	V
1626497	G	A	A	test3_01611	syn	D	D
1626584	C	G	G	test3_01611	syn	A	A
1632778	A	C	C	-------	intergenic	-	-
1644168	C	T	T	test3_01632	syn	L	L
1646858	G	A	A	test3_01635	nonsyn	R	H
1660395	T	C	C	-------	intergenic	-	-
170296	C	A	A	test3_00163	syn	T	T
1713633	A	G	G	test3_01694	syn	I	I
1714990	A	G	G	test3_01695	nonsyn	Y	H
1717799	C	T	T	test3_01699	syn	T	T
1717804	C	T	T	test3_01699	nonsyn	A	T
1717925	A	G	G	test3_01699	syn	A	A
1717930	G	T	T	test3_01699	nonsyn	L	I
1717931	C	T	T	test3_01699	syn	V	V
1717969	G	A	A	test3_01699	syn	L	L
1718014	C	T	T	test3_01699	nonsyn	E	K
1718066	G	A	A	test3_01699	syn	V	V
1718078	G	A	A	test3_01699	syn	T	T
1718210	T	G	G	test3_01699	syn	G	G
1718255	A	G	G	test3_01699	syn	T	T
1718375	A	C	C	test3_01699	syn	R	R
1718453	A	G	G	test3_01699	syn	C	C
1718483	A	G	G	test3_01699	syn	C	C
1718504	A	G	G	test3_01699	syn	R	R
1718546	C	A	A	test3_01699	syn	T	T
1718720	T	C	C	test3_01699	syn	L	L
1718732	G	A	A	test3_01699	syn	A	A
1718777	G	A	A	test3_01699	syn	R	R
1718780	G	A	A	test3_01699	syn	H	H
1718786	A	G	G	test3_01699	syn	S	S
1719078	G	T	T	test3_01700	nonsyn	H	N
1719082	A	G	G	test3_01700	syn	I	I
1719154	A	G	G	test3_01700	syn	G	G
1719373	A	G	G	test3_01700	syn	P	P
1720041	G	A	A	test3_01701	syn	G	G
1720044	A	G	G	test3_01701	syn	T	T
1720056	A	G	G	test3_01701	syn	N	N
1720538	G	A	A	test3_01702	syn	R	R
1720588	T	C	C	test3_01702	nonsyn	I	V
1720595	T	C	C	test3_01702	syn	L	L
1720621	T	C	C	test3_01702	nonsyn	T	A
1720670	A	C	C	test3_01702	syn	P	P
1720715	A	G	G	test3_01702	syn	P	P
1720808	C	T	T	test3_01702	syn	K	K
1720871	G	A	A	test3_01702	syn	N	N
1720877	G	A	A	test3_01702	syn	C	C
1721141	T	C	C	test3_01702	syn	P	P
1721417	T	C	C	test3_01702	syn	A	A
1721669	G	A	A	test3_01702	syn	R	R
1721828	T	G	G	test3_01702	syn	T	T
1721861	A	G	G	test3_01702	syn	N	N
1721915	C	T	T	test3_01702	syn	T	T
1721936	T	C	C	test3_01702	syn	A	A
1721946	C	T	T	test3_01702	nonsense	W	X
1721947	A	G	G	test3_01702	nonsyn	W	R
1721969	G	A	A	test3_01702	syn	L	L
1722119	C	T	T	test3_01702	syn	G	G
1722131	C	T	T	test3_01702	syn	E	E
1722392	G	A	A	test3_01702	syn	A	A
1722697	G	A	A	test3_01703	syn	R	R
1722847	T	G	G	test3_01703	syn	A	A
1722880	T	C	C	test3_01703	syn	K	K
1723014	T	C	C	test3_01704	syn	P	P
1723122	G	A	A	test3_01704	syn	A	A
1723220	A	T	T	test3_01704	nonsyn	S	T
1723272	G	A	A	test3_01704	syn	G	G
1723410	T	C	C	test3_01704	syn	L	L
1723497	A	G	G	test3_01704	syn	A	A
1723623	G	A	A	test3_01704	syn	D	D
1723764	A	G	G	test3_01704	syn	R	R
1723959	G	A	A	test3_01704	syn	L	L
1724347	C	T	T	-------	intergenic	-	-
1724411	C	T	T	-------	intergenic	-	-
1724429	C	A	A	-------	intergenic	-	-
1725010	G	A	A	test3_01705	syn	A	A
1725019	T	C	C	test3_01705	syn	F	F
1725292	A	C	C	test3_01705	syn	S	S
1725583	C	T	T	test3_01705	syn	A	A
1725643	T	C	C	test3_01705	syn	I	I
1725646	A	G	G	test3_01705	syn	E	E
1725697	T	C	C	test3_01705	syn	R	R
172580	G	A	A	test3_00165	syn	A	A
1725877	C	G	G	test3_01705	syn	R	R
1725907	G	T	T	test3_01705	syn	P	P
1726198	A	C	C	test3_01705	syn	G	G
1726201	A	G	G	test3_01705	syn	L	L
1726255	T	C	C	test3_01705	syn	G	G
1726340	C	T	T	test3_01705	nonsyn	P	S
1726362	C	T	T	-------	intergenic	-	-
1726394	G	A	A	-------	intergenic	-	-
1726448	C	T	T	test3_01706	nonsyn	D	N
1726476	A	G	G	test3_01706	syn	R	R
1726506	G	A	A	test3_01706	syn	N	N
1726521	C	T	T	test3_01706	syn	A	A
1726542	G	A	A	test3_01706	syn	R	R
1726656	T	G	G	test3_01706	syn	G	G
1726790	C	T	T	test3_01706	nonsyn	A	T
1726893	T	C	C	test3_01706	syn	Q	Q
1726956	A	G	G	test3_01706	syn	H	H
1726965	C	T	T	test3_01706	syn	A	A
1726971	C	T	T	test3_01706	syn	A	A
1727040	G	A	A	test3_01706	syn	F	F
1727091	T	C	C	test3_01706	syn	E	E
1727688	C	T	T	test3_01706	syn	S	S
1727886	G	A	A	test3_01706	syn	D	D
1727916	C	T	T	test3_01706	syn	P	P
1728356	A	G	G	test3_01707	syn	V	V
1728422	G	T	T	test3_01707	syn	S	S
1728563	T	C	C	test3_01707	syn	G	G
1728587	G	A	A	test3_01707	syn	G	G
1728662	A	G	G	test3_01707	syn	H	H
1729274	A	G	G	test3_01708	syn	T	T
1729756	G	T	T	-------	intergenic	-	-
1729815	A	G	G	-------	intergenic	-	-
1729945	C	T	T	-------	intergenic	-	-
1729956	G	A	A	-------	intergenic	-	-
1730059	C	T	T	test3_01709	syn	V	V
1730173	A	T	T	test3_01709	syn	P	P
1730230	T	G	G	test3_01709	syn	P	P
1730396	A	C	C	test3_01709	nonsyn	M	L
1730488	A	G	G	test3_01709	syn	V	V
1730773	C	T	T	test3_01709	syn	V	V
1731049	T	C	C	test3_01709	syn	N	N
1731148	A	G	G	test3_01709	syn	L	L
1731169	T	G	G	test3_01709	syn	R	R
1731415	G	A	A	test3_01709	syn	Q	Q
1731467	A	G	G	test3_01709	nonsyn	N	D
1731559	C	T	T	test3_01709	syn	G	G
1731895	A	C	C	test3_01709	syn	R	R
1731898	T	C	C	test3_01709	syn	S	S
1732570	T	C	C	test3_01709	syn	H	H
1732639	A	G	G	test3_01709	syn	R	R
1732924	G	A	A	test3_01709	syn	P	P
1732925	T	C	C	test3_01709	syn	L	L
1733056	C	G	G	test3_01710	nonsyn	A	P
1733093	G	A	A	test3_01710	syn	D	D
1733099	C	T	T	test3_01710	syn	L	L
1733156	A	G	G	test3_01710	syn	G	G
1733375	A	G	G	test3_01710	syn	G	G
1733385	T	C	C	test3_01710	nonsyn	H	R
1733406	T	C	C	test3_01710	nonsyn	K	R
1733507	G	A	A	test3_01710	syn	G	G
1733615	C	T	T	test3_01710	syn	V	V
1733621	A	C	C	test3_01710	syn	V	V
1733647	G	T	T	test3_01710	nonsyn	H	N
1733717	C	T	T	test3_01710	syn	T	T
1734004	A	G	G	test3_01711	nonsyn	Q	R
1734389	A	G	G	test3_01711	syn	Q	Q
1734548	A	G	G	test3_01711	syn	T	T
1734614	G	A	A	test3_01711	syn	L	L
1734737	G	A	A	test3_01711	syn	L	L
1734797	C	T	T	test3_01711	syn	N	N
1734803	T	G	G	test3_01711	syn	V	V
1734926	T	C	C	test3_01711	syn	R	R
1734938	C	T	T	test3_01711	syn	S	S
1734996	G	A	A	test3_01711	nonsyn	V	I
1735109	G	A	A	test3_01711	syn	L	L
1735218	A	G	G	test3_01711	nonsyn	I	V
1735563	C	T	T	-------	intergenic	-	-
1735576	G	C	C	-------	intergenic	-	-
1736278	C	T	T	test3_01712	syn	A	A
1736395	C	A	A	test3_01712	syn	A	A
1736486	A	G	G	test3_01712	nonsyn	T	A
1736578	T	C	C	test3_01712	syn	D	D
1736707	G	A	A	test3_01712	syn	A	A
1737228	T	G	G	test3_01713	syn	L	L
1737264	A	G	G	test3_01713	syn	S	S
1737270	A	G	G	test3_01713	syn	V	V
1737462	G	A	A	test3_01713	syn	E	E
1737585	G	A	A	test3_01713	syn	A	A
1737717	C	A	A	test3_01713	nonsyn	D	E
1737915	G	A	A	test3_01713	syn	Q	Q
1737981	C	T	T	test3_01713	syn	R	R
1738062	C	T	T	test3_01713	syn	N	N
1738131	G	A	A	test3_01713	syn	V	V
1738257	G	A	A	test3_01713	syn	P	P
1738551	C	T	T	test3_01713	syn	R	R
1738641	T	C	C	test3_01713	syn	I	I
1738650	G	A	A	test3_01713	syn	G	G
1738686	A	G	G	test3_01713	syn	G	G
1738698	G	A	A	test3_01713	syn	A	A
1738701	G	A	A	test3_01713	syn	P	P
1738740	C	T	T	test3_01713	syn	R	R
1738776	G	A	A	test3_01713	syn	V	V
1738824	C	G	G	test3_01713	syn	L	L
1739034	T	C	C	test3_01713	syn	S	S
1739208	G	A	A	test3_01713	syn	G	G
1739259	A	G	G	test3_01713	syn	V	V
1739289	A	C	C	test3_01713	syn	G	G
1739302	G	C	C	test3_01713	nonsyn	E	Q
1739379	T	C	C	test3_01713	syn	A	A
1739388	T	C	C	test3_01713	syn	S	S
1739415	T	C	C	test3_01713	syn	V	V
1739480	A	G	G	test3_01713	nonsyn	D	G
1739595	G	A	A	test3_01713	syn	V	V
1739967	A	G	G	test3_01713	syn	A	A
1740180	C	T	T	test3_01714	syn	F	F
1740187	C	T	T	test3_01714	syn	L	L
1740195	C	T	T	test3_01714	syn	V	V
1740429	T	C	C	test3_01714	syn	I	I
1740615	T	C	C	test3_01714	syn	D	D
1740807	C	T	T	test3_01714	syn	A	A
1740927	A	C	C	test3_01714	nonsyn	K	N
1741109	T	C	C	test3_01714	nonsyn	V	A
1741380	G	A	A	test3_01714	syn	R	R
1741386	C	T	T	test3_01714	syn	V	V
1741464	G	A	A	test3_01714	syn	G	G
1741467	A	C	C	test3_01714	syn	R	R
1741580	G	A	A	test3_01714	nonsyn	R	H
1741977	C	T	T	test3_01714	syn	D	D
1742100	C	T	T	test3_01714	syn	S	S
1742193	T	C	C	test3_01714	syn	N	N
1742238	G	A	A	test3_01714	syn	R	R
1742244	T	C	C	test3_01714	syn	G	G
1742394	C	T	T	test3_01714	syn	F	F
1742406	T	C	C	test3_01714	syn	R	R
1742421	T	C	C	test3_01714	syn	I	I
1742485	T	C	C	test3_01714	syn	L	L
1742487	G	T	T	test3_01714	nonsyn	L	F
1742565	A	C	C	test3_01714	syn	T	T
1742568	G	A	A	test3_01714	nonsyn	M	I
1742625	C	G	G	test3_01714	syn	V	V
1742646	A	G	G	test3_01714	syn	S	S
1742712	C	T	T	test3_01714	syn	S	S
1742724	A	G	G	test3_01714	syn	P	P
1742754	G	A	A	test3_01714	syn	A	A
1742781	A	G	G	test3_01714	syn	E	E
1743037	C	T	T	test3_01714	syn	L	L
1743120	T	C	C	test3_01714	syn	D	D
1743131	G	T	T	test3_01714	nonsyn	R	L
1743168	A	G	G	test3_01714	syn	E	E
1743303	C	T	T	test3_01715	syn	L	L
1743350	A	G	G	test3_01715	syn	V	V
1743401	C	T	T	test3_01715	syn	I	I
1743429	C	T	T	test3_01715	syn	L	L
1743518	A	G	G	test3_01715	syn	V	V
1743521	G	A	A	test3_01715	syn	P	P
1743693	A	G	G	test3_01715	nonsyn	I	V
1743707	T	G	G	test3_01715	nonsyn	I	M
1743710	A	G	G	test3_01715	syn	A	A
1743815	T	C	C	test3_01715	syn	D	D
1743836	T	C	C	test3_01715	syn	I	I
1743842	C	A	A	test3_01715	syn	P	P
1743897	C	T	T	test3_01715	nonsyn	L	F
1744163	G	A	A	test3_01715	syn	V	V
1744813	C	T	T	test3_01716	syn	F	F
1744855	G	C	C	test3_01716	syn	R	R
1745020	T	G	G	test3_01716	syn	S	S
1745098	A	G	G	test3_01716	syn	A	A
1745188	A	G	G	test3_01716	syn	R	R
1745293	T	C	C	test3_01716	syn	N	N
1745422	C	G	G	test3_01716	syn	S	S
1745476	T	G	G	test3_01716	syn	L	L
1745530	T	C	C	test3_01716	syn	V	V
1745566	A	G	G	test3_01716	syn	E	E
1745614	C	T	T	test3_01716	syn	S	S
1745665	G	A	A	test3_01716	syn	L	L
1745701	C	T	T	test3_01716	syn	G	G
1745731	T	C	C	test3_01716	syn	D	D
1746081	A	G	G	test3_01717	syn	A	A
1746207	G	A	A	test3_01717	syn	E	E
1746267	C	T	T	test3_01717	syn	D	D
1746483	T	C	C	test3_01717	syn	R	R
1746654	G	A	A	test3_01717	syn	A	A
1746783	T	C	C	-------	intergenic	-	-
1746821	G	A	A	-------	intergenic	-	-
1747039	G	A	A	test3_01718	syn	S	S
1747123	T	C	C	test3_01718	syn	I	I
1747138	C	T	T	test3_01718	syn	H	H
1747212	T	C	C	test3_01718	nonsyn	V	A
1747236	G	A	A	test3_01718	nonsyn	R	H
1747309	T	G	G	test3_01718	syn	R	R
1747339	G	A	A	test3_01718	syn	L	L
1747438	A	G	G	test3_01718	syn	E	E
1747474	A	G	G	test3_01718	syn	V	V
1747484	C	T	T	test3_01718	nonsyn	L	F
1747564	T	A	A	test3_01718	nonsyn	D	E
1747594	C	T	T	test3_01718	syn	G	G
1747609	G	A	A	test3_01718	syn	R	R
1747639	T	C	C	test3_01718	syn	F	F
1747960	G	A	A	test3_01718	syn	V	V
1747981	G	A	A	test3_01718	syn	L	L
1748008	T	C	C	test3_01718	syn	Y	Y
1748059	A	G	G	test3_01718	syn	P	P
1748061	G	A	A	test3_01718	nonsyn	R	Q
1748074	C	T	T	test3_01718	syn	H	H
1748089	A	G	G	test3_01718	syn	G	G
1748104	T	C	C	test3_01718	syn	S	S
1748146	C	T	T	test3_01718	syn	R	R
1748149	T	C	C	test3_01718	syn	Y	Y
1748152	T	A	A	test3_01718	syn	L	L
1748153	T	C	C	test3_01718	nonsyn	S	P
1748157	C	T	T	test3_01718	nonsyn	A	V
1748158	A	C	C	test3_01718	syn	A	A
1748160	C	T	T	test3_01718	nonsyn	T	I
1748163	G	A	A	test3_01718	nonsyn	R	K
1748169	A	T	T	test3_01718	nonsyn	E	V
1748172	G	A	A	test3_01718	nonsyn	R	H
1748173	C	A	A	test3_01718	syn	R	R
1748254	G	T	T	test3_01719	nonsyn	A	S
1748319	G	T	T	test3_01719	syn	R	R
1748337	A	G	G	test3_01719	syn	L	L
1748349	C	T	T	test3_01719	syn	L	L
1748372	T	C	C	test3_01719	nonsyn	I	T
1749542	G	A	A	test3_01720	nonsyn	A	T
1760508	A	G	G	test3_01729	nonsyn	I	T
1760974	A	G	G	test3_01730	syn	C	C
1839734	A	C	C	test3_01801	nonsyn	D	A
1841766	C	A	A	test3_01802	nonsyn	A	D
1878975	C	T	T	test3_01839	syn	P	P
1882536	A	G	G	test3_01841	nonsyn	S	P
1891626	T	G	G	test3_01848	nonsyn	M	L
1896719	T	C	C	test3_01852	syn	T	T
1897788	T	C	C	test3_01853	syn	L	L
1897806	G	A	A	test3_01853	syn	A	A
1898013	T	C	C	test3_01853	syn	R	R
1898022	T	C	C	test3_01853	syn	D	D
1898124	C	T	T	test3_01853	syn	N	N
1898139	G	A	A	test3_01853	syn	P	P
1898202	C	T	T	test3_01853	syn	C	C
1898334	C	T	T	test3_01853	syn	V	V
1898502	C	T	T	test3_01853	syn	R	R
1898541	A	G	G	test3_01853	syn	Q	Q
1898867	A	T	T	test3_01854	syn	P	P
1899248	G	A	A	test3_01854	syn	A	A
1899372	T	C	C	test3_01854	syn	L	L
1899386	G	A	A	test3_01854	syn	E	E
1899594	T	C	C	test3_01854	syn	L	L
1899821	A	G	G	test3_01854	syn	P	P
1899875	G	C	C	test3_01854	syn	A	A
1899947	C	T	T	test3_01854	syn	H	H
1900221	G	A	A	-------	intergenic	-	-
1900222	T	C	C	-------	intergenic	-	-
1900245	A	G	G	-------	intergenic	-	-
1900263	G	A	A	-------	intergenic	-	-
1900456	C	A	A	test3_01855	nonsyn	H	Q
1900544	G	T	T	test3_01855	nonsyn	V	L
1900573	T	C	C	test3_01855	syn	D	D
1900609	T	C	C	test3_01855	syn	L	L
1900626	T	C	C	test3_01855	nonsyn	L	S
1900630	C	A	A	test3_01855	syn	G	G
1900645	T	C	C	test3_01855	syn	D	D
1900684	T	C	C	test3_01855	syn	I	I
1900706	A	G	G	test3_01855	nonsyn	N	D
1900733	G	T	T	test3_01855	nonsyn	A	S
1900773	C	G	G	test3_01855	nonsyn	T	S
1900794	A	G	G	test3_01855	nonsyn	E	G
1900849	A	G	G	test3_01855	syn	V	V
1900861	C	T	T	test3_01855	syn	N	N
1900871	G	A	A	test3_01855	nonsyn	G	S
1900872	G	A	A	test3_01855	nonsyn	G	D
1900900	A	G	G	test3_01855	syn	L	L
1901037	G	C	C	test3_01855	nonsyn	C	S
1901048	A	G	G	test3_01855	nonsyn	I	V
1901095	T	C	C	test3_01855	syn	Y	Y
1901131	T	C	C	test3_01855	syn	N	N
1901133	C	G	G	test3_01855	nonsyn	T	S
1901184	C	A	A	test3_01855	nonsyn	T	K
1901185	A	G	G	test3_01855	syn	T	T
1901194	C	T	T	test3_01855	syn	G	G
1901205	A	G	G	test3_01855	nonsyn	K	R
1901206	A	C	C	test3_01855	nonsyn	K	N
1901209	A	T	T	test3_01855	nonsyn	E	D
1901212	T	G	G	test3_01855	nonsyn	D	E
1901213	A	G	G	test3_01855	nonsyn	I	V
1901216	G	A	A	test3_01855	nonsyn	D	N
1901222	G	A	A	test3_01855	nonsyn	V	I
1901224	T	C	C	test3_01855	syn	V	V
1901227	G	A	A	test3_01855	syn	E	E
1901229	C	T	T	test3_01855	nonsyn	T	I
1901239	A	G	G	test3_01855	syn	Q	Q
1901260	C	T	T	test3_01855	syn	C	C
1901263	T	C	C	test3_01855	syn	G	G
1901279	A	G	G	test3_01855	nonsyn	T	A
1901319	C	T	T	test3_01855	nonsyn	A	V
1901335	G	A	A	test3_01855	syn	E	E
1901347	G	T	T	test3_01855	nonsyn	K	N
1901360	T	C	C	test3_01855	nonsyn	S	P
1901603	T	C	C	-------	intergenic	-	-
1906539	T	C	C	test3_01861	syn	A	A
1906587	A	G	G	test3_01861	syn	L	L
1906593	A	C	C	test3_01861	syn	P	P
1906608	A	G	G	test3_01861	syn	S	S
1906800	C	T	T	test3_01861	syn	L	L
1906818	C	A	A	test3_01861	syn	P	P
1906868	A	C	C	test3_01861	nonsyn	S	A
1907157	G	A	A	test3_01861	syn	Y	Y
1907628	A	G	G	test3_01862	syn	D	D
1907925	T	C	C	test3_01862	syn	L	L
1908305	A	C	C	-------	intergenic	-	-
1908355	C	G	G	-------	intergenic	-	-
1908484	A	C	C	test3_01863	syn	V	V
1908514	C	T	T	test3_01863	syn	G	G
1908607	G	A	A	test3_01863	syn	P	P
1908727	C	T	T	test3_01863	syn	D	D
1908918	T	G	G	test3_01864	nonsyn	E	A
1909043	C	T	T	test3_01864	syn	L	L
1909193	A	G	G	test3_01864	syn	F	F
1909307	G	T	T	test3_01864	syn	V	V
1909322	T	C	C	test3_01864	syn	K	K
1909392	G	A	A	test3_01864	nonsyn	T	I
1909434	A	C	C	test3_01864	nonsyn	L	R
1909494	G	A	A	-------	intergenic	-	-
1909536	T	C	C	-------	intergenic	-	-
1909541	A	G	G	-------	intergenic	-	-
1909554	G	A	A	-------	intergenic	-	-
1909628	G	A	A	-------	intergenic	-	-
1910141	A	C	C	test3_01865	syn	T	T
1910282	T	C	C	test3_01865	syn	G	G
1910622	G	T	T	test3_01865	nonsyn	A	S
1910630	A	G	G	test3_01865	syn	E	E
1910673	A	G	G	test3_01865	nonsyn	T	A
1910738	A	G	G	test3_01865	syn	G	G
1910995	A	G	G	test3_01866	syn	L	L
1911025	C	T	T	test3_01866	syn	S	S
1911148	T	C	C	test3_01866	syn	N	N
1911250	A	G	G	test3_01866	syn	P	P
1911313	A	G	G	test3_01866	syn	Q	Q
1911436	T	C	C	test3_01866	syn	T	T
1911499	T	G	G	test3_01866	syn	R	R
1911613	T	G	G	test3_01866	syn	P	P
1911640	T	C	C	test3_01866	syn	S	S
1911658	A	G	G	test3_01866	syn	G	G
1911703	A	G	G	test3_01866	syn	G	G
1911778	C	T	T	test3_01866	syn	G	G
1912001	A	G	G	test3_01867	nonsyn	N	S
1912056	G	T	T	test3_01867	syn	G	G
1912111	G	A	A	test3_01867	nonsyn	A	T
1912116	A	G	G	test3_01867	syn	E	E
1912749	C	T	T	test3_01867	syn	G	G
1913031	C	T	T	test3_01867	syn	Y	Y
1913049	T	C	C	test3_01867	syn	D	D
1913070	A	G	G	test3_01867	syn	A	A
1913238	T	C	C	test3_01867	syn	D	D
1913259	T	G	G	test3_01867	syn	G	G
1913310	C	T	T	test3_01867	syn	D	D
1913520	T	C	C	test3_01867	syn	R	R
1913523	C	T	T	test3_01867	syn	D	D
1913535	C	A	A	test3_01867	syn	A	A
1914077	C	T	T	test3_01868	syn	A	A
1914089	C	T	T	test3_01868	syn	G	G
1914098	C	T	T	test3_01868	syn	I	I
1914113	C	T	T	test3_01868	syn	T	T
1914212	A	G	G	test3_01868	syn	A	A
1914242	T	C	C	test3_01868	syn	I	I
1914245	T	C	C	test3_01868	syn	R	R
1914320	T	C	C	test3_01868	syn	A	A
1914440	C	A	A	test3_01868	syn	T	T
1914461	T	C	C	test3_01868	syn	V	V
1914473	G	A	A	test3_01868	syn	T	T
1914506	G	A	A	test3_01868	syn	A	A
1914533	T	C	C	test3_01868	syn	S	S
1914590	C	T	T	test3_01868	syn	G	G
1915537	A	G	G	test3_01869	syn	K	K
1915568	C	A	A	test3_01869	nonsyn	L	I
1915594	A	G	G	test3_01869	syn	G	G
1915618	G	A	A	test3_01869	syn	L	L
1915708	C	T	T	test3_01869	syn	P	P
1915846	G	A	A	test3_01869	syn	A	A
1916071	C	A	A	test3_01869	syn	P	P
1916356	T	C	C	test3_01869	syn	L	L
1916500	A	G	G	test3_01870	nonsyn	T	A
1916502	A	G	G	test3_01870	syn	T	T
1916517	C	T	T	test3_01870	syn	R	R
1916521	C	T	T	test3_01870	syn	L	L
1916708	C	T	T	test3_01870	nonsyn	A	V
1916865	G	T	T	test3_01871	nonsense	G	X
1916867	A	G	G	test3_01871	syn	G	G
1917146	G	T	T	test3_01872	syn	R	R
1917435	A	C	C	-------	intergenic	-	-
1957939	A	G	G	test3_01908	syn	S	S
1970215	A	G	G	test3_01923	nonsyn	S	P
1975696	A	T	T	-------	intergenic	-	-
1985527	T	G	G	test3_01936	nonsyn	D	A
198557	T	C	C	test3_00192	nonsyn	T	A
1991367	G	A	A	test3_01943	nonsyn	A	V
1993509	G	A	A	test3_01945	nonsyn	A	T
1997338	C	T	T	test3_01949	nonsyn	C	Y
2001628	A	G	G	test3_01954	nonsyn	M	T
2025396	G	A	A	test3_01974	nonsyn	A	V
2038424	A	G	G	test3_01984	syn	L	L
2040315	G	T	T	test3_01988	nonsyn	A	S
2047054	A	C	C	test3_01998	nonsyn	X	Y
2121937	C	T	T	test3_02070	nonsyn	G	R
2137192	G	C	C	test3_02083	syn	L	L
2144170	T	C	C	-------	intergenic	-	-
214553	G	T	T	test3_00205	nonsyn	L	F
2147824	G	T	T	test3_02085	nonsyn	A	D
2149085	C	T	T	test3_02085	nonsyn	A	T
2149402	A	G	G	test3_02085	nonsyn	V	A
2149599	T	C	C	test3_02085	syn	T	T
2150008	G	T	T	test3_02085	nonsyn	A	E
2150082	A	G	G	test3_02085	syn	R	R
2150102	A	G	G	test3_02085	syn	L	L
2150137	G	T	T	test3_02085	nonsyn	T	N
2150175	G	C	C	test3_02085	nonsyn	D	E
2150181	A	G	G	test3_02085	syn	G	G
2150219	C	A	A	test3_02085	nonsyn	V	F
2151282	G	C	C	test3_02085	syn	V	V
2151363	G	A	A	test3_02085	syn	N	N
2151377	T	G	G	test3_02085	nonsyn	M	L
2151393	G	A	A	test3_02085	syn	S	S
2151434	A	G	G	test3_02085	nonsyn	S	P
2151438	A	C	C	test3_02085	syn	A	A
2151834	T	C	C	test3_02086	nonsyn	N	S
2152247	G	T	T	test3_02086	syn	G	G
2152449	G	A	A	test3_02086	nonsyn	A	V
2152561	C	T	T	test3_02086	nonsyn	A	T
2153060	A	G	G	test3_02086	syn	H	H
2153606	G	T	T	test3_02086	syn	R	R
2154429	G	C	C	test3_02086	nonsyn	A	G
2154430	C	T	T	test3_02086	nonsyn	A	T
2154450	C	T	T	test3_02086	nonsyn	S	N
2154452	A	C	C	test3_02086	nonsyn	F	L
2154454	A	T	T	test3_02086	nonsyn	F	I
2154479	A	G	G	test3_02086	syn	A	A
2156271	C	T	T	test3_02086	nonsyn	G	D
2156390	A	G	G	test3_02086	syn	S	S
2156482	C	T	T	test3_02086	nonsyn	G	S
2156615	T	G	G	test3_02086	syn	I	I
2156630	A	G	G	test3_02086	syn	R	R
2156657	C	T	T	test3_02086	syn	V	V
2164669	C	A	A	test3_02092	nonsyn	G	V
2185126	A	G	G	test3_02106	nonsyn	K	R
2185280	A	T	T	test3_02107	syn	A	A
2185424	G	A	A	test3_02107	syn	D	D
2185643	T	C	C	test3_02107	syn	L	L
2185991	A	G	G	test3_02107	syn	C	C
2186617	A	G	G	test3_02108	syn	I	I
2187379	G	A	A	test3_02110	syn	T	T
2187465	A	G	G	test3_02110	syn	L	L
2187466	C	A	A	test3_02110	syn	P	P
2187490	A	G	G	test3_02110	syn	R	R
2187502	G	A	A	test3_02110	syn	R	R
2188045	A	C	C	test3_02110	syn	L	L
2188311	G	A	A	test3_02110	syn	L	L
2188312	T	C	C	test3_02110	syn	V	V
2188324	C	T	T	test3_02110	syn	A	A
2188348	C	T	T	test3_02110	syn	G	G
2188396	G	A	A	test3_02110	syn	G	G
2188711	G	A	A	test3_02110	syn	D	D
2188791	A	G	G	test3_02110	syn	L	L
2189112	T	G	G	test3_02111	nonsyn	T	P
2189233	A	G	G	test3_02111	syn	V	V
2189491	C	T	T	-------	intergenic	-	-
2189497	T	C	C	-------	intergenic	-	-
2189500	A	G	G	-------	intergenic	-	-
2189773	T	C	C	test3_02112	syn	V	V
2189887	T	A	A	test3_02112	syn	I	I
2190038	G	T	T	test3_02113	syn	T	T
2190107	A	G	G	test3_02113	syn	A	A
2190128	G	A	A	test3_02113	syn	Y	Y
2190209	C	A	A	test3_02113	syn	A	A
2190448	C	T	T	test3_02114	nonsyn	A	T
2190806	G	A	A	test3_02114	syn	I	I
2190815	G	A	A	test3_02114	syn	V	V
2191061	T	C	C	test3_02114	syn	A	A
2191304	G	A	A	test3_02114	syn	I	I
2191364	A	G	G	test3_02114	syn	G	G
2191775	G	A	A	test3_02115	syn	S	S
2191946	G	C	C	test3_02115	syn	G	G
2192029	G	A	A	test3_02115	syn	L	L
2192045	C	T	T	test3_02115	syn	P	P
2192511	C	T	T	test3_02116	nonsyn	S	N
2192543	C	T	T	test3_02116	syn	Q	Q
2192807	C	T	T	test3_02116	syn	A	A
2192951	A	C	C	test3_02116	syn	V	V
2192974	A	G	G	test3_02116	syn	L	L
2193080	A	G	G	test3_02116	syn	S	S
2193362	T	C	C	test3_02117	syn	N	N
2193365	G	A	A	test3_02117	syn	V	V
2193386	A	G	G	test3_02117	syn	V	V
2193451	A	T	T	test3_02117	nonsyn	H	L
2193512	T	C	C	test3_02117	syn	F	F
2193638	A	G	G	test3_02117	syn	Q	Q
2194103	G	A	A	-------	intergenic	-	-
2194110	C	T	T	-------	intergenic	-	-
2194188	C	A	A	test3_02118	nonsyn	P	T
2194481	T	C	C	test3_02118	syn	S	S
2194547	T	C	C	test3_02118	syn	G	G
2194574	C	T	T	test3_02118	syn	D	D
2194610	C	T	T	test3_02118	syn	R	R
2194612	A	C	C	test3_02118	nonsyn	D	A
2194646	G	A	A	test3_02118	syn	G	G
2194751	C	T	T	test3_02118	syn	D	D
2194854	A	G	G	test3_02118	nonsyn	S	G
2194973	C	T	T	test3_02118	syn	G	G
2195018	C	T	T	test3_02118	syn	R	R
2195033	T	A	A	test3_02118	nonsyn	N	K
2195278	T	C	C	test3_02119	syn	L	L
2195379	G	A	A	test3_02119	syn	R	R
2195508	T	C	C	test3_02119	syn	T	T
2195521	A	G	G	test3_02119	nonsyn	I	V
2195560	A	C	C	test3_02119	nonsyn	M	L
2195736	G	A	A	test3_02119	syn	E	E
2195919	C	T	T	test3_02119	syn	A	A
2195946	T	C	C	test3_02119	syn	G	G
2196570	A	G	G	test3_02120	syn	V	V
2196699	C	G	G	test3_02120	syn	P	P
2196714	G	A	A	test3_02120	syn	Q	Q
2196918	A	G	G	test3_02120	syn	P	P
2197231	T	C	C	test3_02121	syn	P	P
2197243	A	G	G	test3_02121	syn	L	L
2197249	G	A	A	test3_02121	syn	V	V
2197534	G	A	A	test3_02121	syn	L	L
2197573	C	T	T	test3_02121	syn	V	V
2197588	C	T	T	test3_02121	syn	D	D
2204790	C	T	T	test3_02127	nonsyn	R	C
2204960	C	T	T	test3_02127	syn	D	D
2218336	A	G	G	test3_02136	syn	A	A
2246701	T	C	C	-------	intergenic	-	-
2265994	C	T	T	test3_02179	nonsyn	G	E
2283945	C	A	A	test3_02198	nonsyn	R	S
2302316	G	A	A	test3_02205	nonsyn	G	S
2304520	T	C	C	-------	intergenic	-	-
2304550	A	G	G	-------	intergenic	-	-
2304559	T	C	C	-------	intergenic	-	-
2304610	A	G	G	-------	intergenic	-	-
2304612	A	T	T	-------	intergenic	-	-
2304615	A	T	T	-------	intergenic	-	-
2304616	A	T	T	-------	intergenic	-	-
2304624	C	T	T	-------	intergenic	-	-
2304636	C	T	T	-------	intergenic	-	-
2309479	A	C	C	-------	intergenic	-	-
2309495	G	T	T	-------	intergenic	-	-
2309496	A	G	G	-------	intergenic	-	-
2309519	T	A	A	-------	intergenic	-	-
2309520	G	A	A	-------	intergenic	-	-
2309521	A	G	G	-------	intergenic	-	-
2309523	C	T	T	-------	intergenic	-	-
2309524	C	G	G	-------	intergenic	-	-
2309526	A	T	T	-------	intergenic	-	-
2309540	G	A	A	-------	intergenic	-	-
2309541	G	C	C	-------	intergenic	-	-
2309542	T	G	G	-------	intergenic	-	-
2309554	G	C	C	-------	intergenic	-	-
2309555	G	T	T	-------	intergenic	-	-
2309558	A	C	C	-------	intergenic	-	-
2309560	A	T	T	-------	intergenic	-	-
2309561	A	G	G	-------	intergenic	-	-
2309562	T	C	C	-------	intergenic	-	-
2309563	A	C	C	-------	intergenic	-	-
2309564	A	G	G	-------	intergenic	-	-
2309565	A	G	G	-------	intergenic	-	-
2309568	A	G	G	-------	intergenic	-	-
2309571	G	A	A	-------	intergenic	-	-
2309573	G	A	A	-------	intergenic	-	-
2309575	T	A	A	-------	intergenic	-	-
2309576	T	A	A	-------	intergenic	-	-
2309577	T	C	C	-------	intergenic	-	-
2309614	T	A	A	-------	intergenic	-	-
2309620	G	T	T	-------	intergenic	-	-
2309621	G	T	T	-------	intergenic	-	-
2309633	A	G	G	-------	intergenic	-	-
2309638	T	A	A	-------	intergenic	-	-
2309641	C	G	G	-------	intergenic	-	-
2309652	T	G	G	-------	intergenic	-	-
2309653	G	A	A	-------	intergenic	-	-
2309655	G	A	A	test3_02213	stop_syn	H	H
2309656	T	G	G	test3_02213	stop_mutation	H	P
2309662	C	T	T	test3_02213	nonsyn	R	Q
2309664	T	C	C	test3_02213	syn	A	A
2309674	T	C	C	test3_02213	nonsyn	E	G
2309676	T	G	G	test3_02213	syn	A	A
2309679	A	G	G	test3_02213	syn	R	R
2309699	G	T	T	test3_02213	nonsyn	L	M
2309709	C	A	A	test3_02213	syn	P	P
2309721	C	T	T	test3_02213	syn	E	E
2309724	G	A	A	test3_02213	syn	R	R
2309744	C	G	G	test3_02213	nonsyn	A	P
2309748	A	G	G	test3_02213	syn	D	D
2309758	A	T	T	test3_02213	nonsyn	F	Y
2309781	G	T	T	test3_02213	nonsyn	S	R
2309782	C	T	T	test3_02213	nonsyn	S	N
2309784	G	A	A	test3_02213	syn	D	D
2309790	C	T	T	test3_02213	syn	A	A
2309793	G	A	A	test3_02213	syn	S	S
2311302	C	G	G	-------	intergenic	-	-
2311303	A	G	G	-------	intergenic	-	-
2311304	G	C	C	-------	intergenic	-	-
2311306	G	A	A	-------	intergenic	-	-
2311307	T	A	A	-------	intergenic	-	-
2311308	G	A	A	-------	intergenic	-	-
2311309	C	A	A	-------	intergenic	-	-
2311317	T	A	A	-------	intergenic	-	-
2311331	A	C	C	-------	intergenic	-	-
2311372	C	T	T	-------	intergenic	-	-
2311401	C	T	T	-------	intergenic	-	-
2311411	C	T	T	-------	intergenic	-	-
2311412	T	G	G	-------	intergenic	-	-
2311413	T	A	A	-------	intergenic	-	-
2311417	T	G	G	-------	intergenic	-	-
2311438	A	C	C	-------	intergenic	-	-
2311441	T	A	A	-------	intergenic	-	-
2311458	A	G	G	-------	intergenic	-	-
2311460	A	G	G	-------	intergenic	-	-
2311464	C	G	G	-------	intergenic	-	-
2311466	G	A	A	-------	intergenic	-	-
2311478	T	A	A	-------	intergenic	-	-
2311487	C	T	T	-------	intergenic	-	-
2311498	T	C	C	-------	intergenic	-	-
2311502	A	T	T	-------	intergenic	-	-
2311685	C	A	A	-------	intergenic	-	-
2311687	T	G	G	-------	intergenic	-	-
2311696	T	A	A	-------	intergenic	-	-
2311697	C	G	G	-------	intergenic	-	-
2311701	A	T	T	-------	intergenic	-	-
2311706	G	A	A	-------	intergenic	-	-
2311707	A	G	G	-------	intergenic	-	-
2311766	A	G	G	-------	intergenic	-	-
2311774	T	C	C	test3_02216	nonsyn	I	T
2311796	T	C	C	test3_02216	syn	S	S
2311808	C	G	G	test3_02216	syn	A	A
2311812	C	T	T	test3_02216	syn	L	L
2311819	C	A	A	test3_02216	nonsyn	P	Q
2311872	C	T	T	test3_02216	syn	L	L
2311874	G	A	A	test3_02216	syn	L	L
2311946	C	T	T	test3_02216	syn	G	G
2311949	A	T	T	test3_02216	syn	G	G
2311955	T	C	C	test3_02216	syn	N	N
2311982	T	C	C	test3_02216	syn	T	T
2312003	T	C	C	test3_02216	syn	I	I
2312012	T	C	C	test3_02216	syn	R	R
2312015	C	G	G	test3_02216	nonsyn	N	K
2312021	C	T	T	test3_02216	syn	G	G
2312044	T	C	C	test3_02217	syn	V	V
2312081	G	A	A	test3_02217	nonsyn	A	T
2312082	C	T	T	test3_02217	nonsyn	A	V
2312091	G	T	T	test3_02217	nonsyn	R	M
2312161	G	A	A	test3_02217	syn	P	P
2312185	C	T	T	test3_02217	syn	Y	Y
2312224	T	C	C	test3_02217	syn	C	C
2312228	C	T	T	test3_02217	nonsyn	H	Y
2312255	A	G	G	test3_02217	nonsyn	I	V
2312291	A	C	C	test3_02217	nonsyn	I	L
2312358	A	T	T	test3_02217	nonsyn	N	I
2312360	A	T	T	test3_02217	nonsyn	N	Y
2312384	A	C	C	test3_02217	nonsyn	T	P
2312504	G	A	A	test3_02217	nonsyn	A	T
2312518	T	C	C	test3_02217	syn	S	S
2312522	G	A	A	test3_02217	nonsyn	V	I
2312536	T	C	C	test3_02217	syn	V	V
2312542	G	A	A	test3_02217	syn	S	S
2312545	T	C	C	test3_02217	syn	F	F
2312572	T	G	G	test3_02217	syn	V	V
2312575	C	A	A	test3_02217	syn	R	R
2312655	C	T	T	test3_02218	syn	D	D
2312673	T	C	C	test3_02218	syn	D	D
2312697	G	T	T	test3_02218	syn	P	P
2312699	C	A	A	test3_02218	nonsyn	A	E
2312754	C	T	T	test3_02218	syn	G	G
2312796	T	C	C	test3_02218	syn	G	G
2312808	C	A	A	test3_02218	stop_mutation	N	K
2312864	A	C	C	test3_02219	syn	A	A
2312885	C	T	T	test3_02219	syn	R	R
2312903	C	A	A	test3_02219	nonsyn	H	Q
2312916	G	A	A	test3_02219	nonsyn	A	T
2312918	G	A	A	test3_02219	syn	A	A
2312951	C	A	A	test3_02219	syn	G	G
2312972	A	C	C	test3_02219	syn	G	G
2312987	T	C	C	test3_02219	syn	R	R
2313002	C	A	A	test3_02219	syn	A	A
2313011	A	G	G	test3_02219	syn	E	E
2313035	G	C	C	test3_02219	syn	L	L
2313038	A	G	G	test3_02219	syn	K	K
2313041	T	C	C	test3_02219	syn	A	A
2313044	C	G	G	test3_02219	syn	A	A
2313074	G	A	A	test3_02219	syn	V	V
2313083	G	A	A	test3_02219	syn	E	E
2313086	T	C	C	test3_02219	syn	L	L
2313112	C	T	T	test3_02219	nonsyn	A	V
2313158	G	A	A	test3_02220	nonsyn	A	T
2313189	G	A	A	test3_02220	nonsyn	R	H
2313214	A	G	G	test3_02220	syn	K	K
2313322	A	G	G	test3_02220	syn	A	A
2313331	G	A	A	test3_02220	syn	G	G
2313334	T	G	G	test3_02220	syn	L	L
2313337	G	A	A	test3_02220	syn	K	K
2313343	A	C	C	test3_02220	syn	V	V
2313349	A	G	G	test3_02220	syn	K	K
2313355	T	C	C	test3_02220	syn	F	F
2313358	C	T	T	test3_02220	syn	G	G
2313361	G	A	A	test3_02220	syn	V	V
2313362	A	T	T	test3_02220	nonsyn	T	S
2313364	C	A	A	test3_02220	syn	T	T
2313365	C	G	G	test3_02220	nonsyn	P	A
2313367	G	C	C	test3_02220	syn	P	P
2313370	A	T	T	test3_02220	syn	S	S
2313373	A	G	G	test3_02220	syn	E	E
2313376	T	C	C	test3_02220	syn	A	A
2313410	T	C	C	test3_02220	nonsyn	S	P
2313434	A	G	G	test3_02220	nonsyn	T	A
2313445	G	A	A	test3_02220	syn	E	E
2313448	T	A	A	test3_02220	syn	A	A
2313454	T	G	G	test3_02220	syn	T	T
2313456	T	A	A	test3_02220	nonsyn	V	E
2313460	C	T	T	test3_02220	syn	A	A
2313496	C	T	T	test3_02220	syn	L	L
2313502	G	T	T	test3_02220	nonsyn	E	D
2313507	T	C	C	test3_02220	nonsyn	I	T
2313553	C	A	A	test3_02220	syn	P	P
2313556	T	G	G	test3_02220	syn	A	A
2313558	A	T	T	test3_02220	nonsyn	Q	L
2313577	C	G	G	test3_02220	syn	T	T
2313579	T	C	C	test3_02220	nonsyn	V	A
2313580	C	T	T	test3_02220	syn	V	V
2313581	A	G	G	test3_02220	nonsyn	M	V
2313611	A	G	G	test3_02220	nonsyn	T	A
2313616	T	G	G	test3_02220	syn	G	G
2313641	G	A	A	test3_02220	nonsyn	D	N
2313652	A	G	G	test3_02220	syn	A	A
2313658	T	A	A	test3_02220	syn	V	V
2313670	T	C	C	test3_02220	syn	L	L
2313677	G	T	T	test3_02220	nonsyn	A	S
2313682	C	G	G	test3_02220	nonsyn	D	E
2313703	A	G	G	test3_02220	syn	K	K
2313715	C	T	T	test3_02220	syn	V	V
2313731	A	G	G	test3_02220	nonsyn	I	V
2313754	C	A	A	test3_02220	syn	A	A
2313775	A	G	G	test3_02220	syn	A	A
2313781	T	C	C	test3_02220	syn	G	G
2313793	A	G	G	test3_02220	syn	A	A
2313835	G	A	A	test3_02220	syn	A	A
2313841	C	G	G	test3_02220	syn	S	S
2313853	C	T	T	test3_02220	syn	L	L
2313854	T	C	C	test3_02220	nonsyn	F	L
2313884	T	C	C	test3_02220	nonsyn	Y	H
2313886	T	C	C	test3_02220	syn	Y	Y
2313904	G	C	C	test3_02220	syn	V	V
2313910	T	C	C	test3_02220	syn	A	A
2313932	G	A	A	test3_02220	nonsyn	D	N
2313964	T	C	C	test3_02220	syn	D	D
2313970	T	C	C	test3_02220	syn	C	C
2313982	T	C	C	test3_02220	syn	V	V
2314024	A	G	G	test3_02220	nonsyn	I	M
2314028	T	A	A	test3_02220	nonsyn	Y	N
2314030	C	A	A	test3_02220	nonsense	Y	X
2314054	C	G	G	test3_02220	syn	A	A
2314075	A	T	T	test3_02220	syn	P	P
2314081	G	T	T	test3_02220	syn	A	A
2314082	C	G	G	test3_02220	nonsyn	Q	E
2314084	A	C	C	test3_02220	nonsyn	Q	H
2314090	A	T	T	test3_02220	syn	P	P
2314108	G	A	A	test3_02220	syn	E	E
2314130	G	A	A	test3_02220	nonsyn	A	T
2314135	C	T	T	test3_02220	syn	S	S
2314138	C	A	A	test3_02220	nonsyn	D	E
2314144	T	A	A	test3_02220	syn	A	A
2314145	T	A	A	test3_02220	nonsyn	L	M
2314159	G	A	A	test3_02220	syn	E	E
2314180	G	C	C	test3_02220	syn	A	A
2314210	C	A	A	test3_02220	syn	R	R
2314216	A	G	G	test3_02220	syn	E	E
2314217	A	G	G	test3_02220	nonsyn	N	D
2314218	A	C	C	test3_02220	nonsyn	N	T
2314222	C	A	A	test3_02220	syn	G	G
2314225	C	A	A	test3_02220	syn	I	I
2314233	A	T	T	test3_02220	nonsyn	N	I
2314234	T	C	C	test3_02220	syn	N	N
2314237	C	T	T	test3_02220	syn	I	I
2314240	T	C	C	test3_02220	syn	P	P
2314241	G	C	C	test3_02220	nonsyn	A	P
2314243	A	G	G	test3_02220	syn	A	A
2314244	G	T	T	test3_02220	nonsyn	A	S
2314246	C	G	G	test3_02220	syn	A	A
2314247	A	G	G	test3_02220	nonsyn	T	A
2314248	C	A	A	test3_02220	nonsyn	T	N
2314253	T	G	G	test3_02220	nonsyn	S	A
2314255	A	C	C	test3_02220	syn	S	S
2314258	G	C	C	test3_02220	syn	R	R
2314259	A	G	G	test3_02220	nonsyn	N	D
2314261	T	C	C	test3_02220	syn	N	N
2314267	T	C	C	test3_02220	syn	A	A
2314269	A	G	G	test3_02220	nonsyn	D	G
2314270	T	G	G	test3_02220	nonsyn	D	E
2314273	A	G	G	test3_02220	syn	L	L
2314276	C	T	T	test3_02220	syn	F	F
2314282	C	T	T	test3_02220	syn	R	R
2314283	T	C	C	test3_02220	syn	L	L
2314285	A	G	G	test3_02220	syn	L	L
2314303	C	G	G	test3_02220	syn	S	S
2314318	G	A	A	test3_02220	syn	S	S
2314337	T	C	C	test3_02220	syn	L	L
2314357	T	C	C	test3_02220	syn	D	D
2314358	A	G	G	test3_02220	nonsyn	T	A
2314360	A	C	C	test3_02220	syn	T	T
2314363	G	T	T	test3_02220	syn	P	P
2314393	G	C	C	test3_02220	syn	G	G
2314405	T	C	C	test3_02220	syn	T	T
2314406	C	G	G	test3_02220	nonsyn	Q	E
2314407	A	C	C	test3_02220	nonsyn	Q	P
2314408	A	C	C	test3_02220	nonsyn	Q	H
2314410	G	C	C	test3_02220	nonsyn	S	T
2314415	G	A	A	test3_02220	nonsyn	V	I
2314416	T	C	C	test3_02220	nonsyn	V	A
2314432	C	T	T	test3_02220	syn	H	H
2314438	G	A	A	test3_02220	syn	S	S
2314456	G	A	A	test3_02220	syn	L	L
2314462	C	T	T	test3_02220	syn	D	D
2314465	G	T	T	test3_02220	syn	V	V
2314489	G	C	C	test3_02220	syn	G	G
2314501	G	A	A	test3_02220	syn	E	E
2314504	G	C	C	test3_02220	syn	T	T
2314510	G	C	C	test3_02220	syn	A	A
2314513	G	T	T	test3_02220	syn	P	P
2314514	A	C	C	test3_02220	nonsyn	N	H
2314516	C	T	T	test3_02220	syn	N	N
2314537	T	C	C	test3_02220	syn	R	R
2314540	A	T	T	test3_02220	syn	A	A
2314547	A	G	G	test3_02220	nonsyn	K	E
2314548	A	G	G	test3_02220	nonsyn	K	R
2314549	A	C	C	test3_02220	nonsyn	K	N
2314552	T	A	A	test3_02220	nonsyn	N	K
2314555	A	G	G	test3_02220	syn	P	P
2314556	C	G	G	test3_02220	nonsyn	Q	E
2314567	C	T	T	test3_02220	syn	D	D
2314579	T	C	C	test3_02220	syn	A	A
2314594	G	T	T	test3_02220	syn	V	V
2314633	G	C	C	test3_02220	syn	V	V
2314639	T	C	C	test3_02220	syn	G	G
2314651	T	C	C	test3_02220	syn	S	S
2314654	C	A	A	test3_02220	syn	G	G
2314669	T	C	C	test3_02220	syn	A	A
2314675	C	T	T	test3_02220	syn	I	I
2314682	C	A	A	test3_02220	nonsyn	L	M
2314687	C	T	T	test3_02220	syn	L	L
2314696	G	A	A	test3_02220	syn	E	E
2314711	A	G	G	test3_02220	syn	S	S
2314714	C	T	T	test3_02220	syn	A	A
2314715	G	A	A	test3_02220	nonsyn	D	N
2314716	A	C	C	test3_02220	nonsyn	D	A
2314717	T	C	C	test3_02220	syn	D	D
2314723	C	A	A	test3_02220	nonsyn	D	E
2314726	A	G	G	test3_02220	syn	T	T
2314733	G	C	C	test3_02220	nonsyn	D	H
2314739	C	T	T	test3_02220	nonsyn	R	C
2314750	C	T	T	test3_02220	syn	A	A
2314751	T	G	G	test3_02220	nonsyn	S	A
2314753	C	G	G	test3_02220	syn	S	S
2314771	T	G	G	test3_02220	syn	L	L
2314783	A	T	T	test3_02220	syn	P	P
2314810	C	G	G	test3_02220	syn	G	G
2314816	G	A	A	test3_02220	syn	G	G
2314819	T	C	C	test3_02220	syn	L	L
2314837	C	G	G	test3_02220	syn	G	G
2314852	T	A	A	test3_02220	syn	V	V
2314858	A	G	G	test3_02220	syn	P	P
2314864	T	C	C	test3_02220	syn	Y	Y
2314865	C	A	A	test3_02220	nonsyn	Q	K
2314868	A	G	G	test3_02220	nonsyn	N	D
2314870	C	T	T	test3_02220	syn	N	N
2314871	C	G	G	test3_02220	nonsyn	P	A
2314873	G	A	A	test3_02220	syn	P	P
2314879	A	C	C	test3_02220	syn	S	S
2314882	A	C	C	test3_02220	syn	T	T
2314921	C	G	G	test3_02220	syn	P	P
2314945	T	C	C	test3_02220	syn	G	G
2314948	T	C	C	test3_02220	syn	G	G
2314951	G	C	C	test3_02220	syn	V	V
2314957	T	G	G	test3_02220	syn	R	R
2314969	T	C	C	test3_02220	syn	I	I
2314970	A	C	C	test3_02220	nonsyn	I	L
2314972	C	G	G	test3_02220	nonsyn	I	M
2314975	C	T	T	test3_02220	syn	H	H
2314984	G	A	A	test3_02220	syn	E	E
2314993	G	C	C	test3_02220	syn	A	A
2315019	G	A	A	test3_02220	nonsyn	R	K
2315021	G	A	A	test3_02220	nonsyn	D	N
2315023	T	C	C	test3_02220	syn	D	D
2315029	T	C	C	test3_02220	syn	I	I
2315032	G	C	C	test3_02220	syn	A	A
2315062	T	A	A	test3_02220	syn	L	L
2315071	A	G	G	test3_02220	syn	K	K
2315096	G	A	A	test3_02220	nonsyn	A	T
2315098	A	C	C	test3_02220	syn	A	A
2315110	G	A	A	test3_02220	syn	S	S
2315119	C	T	T	test3_02220	syn	N	N
2315143	A	G	G	test3_02220	syn	K	K
2315146	T	C	C	test3_02220	syn	R	R
2315149	T	C	C	test3_02220	syn	D	D
2315152	A	C	C	test3_02220	syn	A	A
2315159	A	G	G	test3_02220	nonsyn	T	A
2315161	G	A	A	test3_02220	syn	T	T
2315173	C	T	T	test3_02220	syn	C	C
2315185	A	G	G	test3_02220	syn	E	E
2315186	A	G	G	test3_02220	nonsyn	M	V
2315187	T	C	C	test3_02220	nonsyn	M	T
2315188	G	A	A	test3_02220	nonsyn	M	I
2315191	C	G	G	test3_02220	syn	L	L
2315195	C	G	G	test3_02220	nonsyn	Q	E
2315197	G	T	T	test3_02220	nonsyn	Q	H
2315198	A	C	C	test3_02220	nonsyn	T	P
2315200	C	T	T	test3_02220	syn	T	T
2315201	A	G	G	test3_02220	nonsyn	N	D
2315206	G	T	T	test3_02220	syn	G	G
2315211	T	A	A	test3_02220	nonsyn	F	Y
2315215	G	T	T	test3_02220	nonsyn	M	I
2315218	G	C	C	test3_02220	syn	G	G
2315224	C	T	T	test3_02220	syn	A	A
2315226	G	A	A	test3_02220	nonsyn	S	N
2315240	A	C	C	test3_02220	nonsyn	N	H
2315242	T	G	G	test3_02220	nonsyn	N	K
2315243	T	C	C	test3_02220	nonsyn	Y	H
2315244	A	C	C	test3_02220	nonsyn	Y	S
2315245	T	G	G	test3_02220	nonsense	Y	X
2315249	A	C	C	test3_02220	nonsyn	K	Q
2315250	A	T	T	test3_02220	nonsyn	K	I
2315251	A	G	G	test3_02220	syn	K	K
2315255	C	T	T	test3_02220	nonsyn	L	F
2315257	C	G	G	test3_02220	syn	L	L
2315263	C	T	T	test3_02220	syn	H	H
2315266	G	C	C	test3_02220	syn	A	A
2315275	C	G	G	test3_02220	syn	A	A
2315278	T	C	C	test3_02220	syn	Y	Y
2315284	G	A	A	test3_02220	syn	E	E
2315287	T	C	C	test3_02220	syn	A	A
2315288	A	C	C	test3_02220	nonsyn	N	H
2315302	C	T	T	test3_02220	syn	N	N
2315303	G	A	A	test3_02220	nonsyn	V	M
2315304	T	C	C	test3_02220	nonsyn	V	A
2315305	G	A	A	test3_02220	syn	V	V
2315314	G	T	T	test3_02220	syn	L	L
2315316	A	C	C	test3_02220	nonsyn	K	T
2315317	A	C	C	test3_02220	nonsyn	K	N
2315326	G	T	T	test3_02220	syn	G	G
2315327	C	A	A	test3_02220	nonsyn	L	M
2315328	T	A	A	test3_02220	nonsyn	L	Q
2315329	G	A	A	test3_02220	syn	L	L
2315332	G	A	A	test3_02220	syn	G	G
2315338	C	A	A	test3_02220	syn	P	P
2315339	A	G	G	test3_02220	nonsyn	M	V
2315340	T	C	C	test3_02220	nonsyn	M	T
2315341	G	C	C	test3_02220	nonsyn	M	I
2315359	C	G	G	test3_02220	syn	G	G
2315364	A	G	G	test3_02220	nonsyn	N	S
2315377	A	C	C	test3_02220	syn	R	R
2315379	A	G	G	test3_02220	nonsyn	H	R
2315380	C	T	T	test3_02220	syn	H	H
2315382	C	A	A	test3_02220	nonsyn	T	K
2315386	G	T	T	test3_02220	nonsyn	K	N
2315392	G	C	C	test3_02220	syn	G	G
2315398	A	G	G	test3_02220	syn	Q	Q
2315407	G	C	C	test3_02220	syn	L	L
2315408	T	A	A	test3_02220	nonsyn	S	T
2315410	G	A	A	test3_02220	syn	S	S
2315413	G	C	C	test3_02220	syn	L	L
2315415	A	G	G	test3_02220	nonsyn	K	R
2315426	T	A	A	test3_02220	nonsyn	Y	N
2315430	G	C	C	test3_02220	nonsyn	G	A
2315431	T	C	C	test3_02220	syn	G	G
2315438	T	C	C	test3_02220	syn	L	L
2315440	G	A	A	test3_02220	syn	L	L
2315443	G	A	A	test3_02220	syn	P	P
2315446	G	A	A	test3_02220	syn	K	K
2315452	C	T	T	test3_02220	syn	D	D
2315460	C	T	T	test3_02220	nonsyn	T	I
2315464	A	G	G	test3_02220	syn	A	A
2315466	C	A	A	test3_02220	nonsyn	T	K
2315475	A	T	T	-------	intergenic	-	-
2315477	T	C	C	-------	intergenic	-	-
2315479	A	T	T	-------	intergenic	-	-
2346279	G	A	A	test3_02244	syn	K	K
2409558	G	A	A	test3_02313	nonsyn	R	Q
2413823	C	T	T	test3_02318	nonsyn	T	I
2415167	C	T	T	test3_02319	nonsyn	E	K
2425720	T	C	C	test3_02330	nonsyn	I	T
2463692	T	A	A	test3_02368	nonsyn	Y	F
246835	C	T	T	test3_00236	nonsyn	C	Y
2468858	T	C	C	test3_02374	nonsyn	K	E
2489232	T	G	G	test3_02394	nonsyn	S	A
2489352	C	T	T	-------	intergenic	-	-
2489394	C	T	T	-------	intergenic	-	-
2489434	C	T	T	-------	intergenic	-	-
2489603	A	G	G	-------	intergenic	-	-
2489610	T	C	C	-------	intergenic	-	-
2489692	G	A	A	-------	intergenic	-	-
2489714	G	A	A	-------	intergenic	-	-
2489875	G	T	T	test3_02395	syn	A	A
2489905	T	A	A	test3_02395	syn	G	G
2490076	C	T	T	test3_02395	syn	I	I
2490094	G	T	T	test3_02395	nonsyn	K	N
2490142	G	A	A	test3_02395	syn	R	R
2490172	C	T	T	test3_02395	syn	C	C
2490178	A	G	G	test3_02395	syn	V	V
2490220	G	A	A	test3_02395	syn	E	E
2490295	A	C	C	test3_02395	syn	P	P
2490397	G	A	A	test3_02395	syn	T	T
2490465	G	A	A	test3_02395	nonsyn	C	Y
2490484	C	T	T	test3_02395	syn	H	H
2490601	A	G	G	test3_02395	syn	K	K
2490655	C	T	T	test3_02395	syn	R	R
2490762	T	C	C	test3_02396	syn	X	X
2490770	A	G	G	test3_02396	syn	H	H
2490785	A	G	G	test3_02396	syn	R	R
2490788	T	C	C	test3_02396	syn	K	K
2490794	T	C	C	test3_02396	syn	G	G
2490803	G	C	C	test3_02396	syn	R	R
2490806	T	C	C	test3_02396	syn	T	T
2490905	A	G	G	test3_02396	syn	H	H
2490992	A	G	G	test3_02396	syn	P	P
2491001	C	T	T	test3_02396	syn	A	A
2491031	A	G	G	test3_02396	syn	G	G
2491034	C	A	A	test3_02396	syn	A	A
2491115	A	G	G	test3_02396	syn	G	G
2491118	T	C	C	test3_02396	syn	E	E
2491121	T	A	A	test3_02396	syn	V	V
2491372	C	T	T	test3_02396	nonsyn	E	K
2491383	A	G	G	test3_02396	nonsyn	V	A
2491640	G	A	A	test3_02397	syn	F	F
2491697	A	G	G	test3_02397	syn	A	A
2491729	G	T	T	test3_02397	nonsyn	Q	K
2491766	A	G	G	test3_02397	syn	G	G
2491832	A	G	G	test3_02397	syn	G	G
2491868	G	A	A	test3_02397	syn	I	I
2491877	A	G	G	test3_02397	syn	D	D
2491880	A	C	C	test3_02397	syn	P	P
2491886	G	A	A	test3_02397	syn	G	G
2491907	C	T	T	test3_02397	syn	E	E
2491964	G	A	A	test3_02397	syn	C	C
2491979	T	C	C	test3_02397	syn	V	V
2491982	A	G	G	test3_02397	syn	C	C
2492004	T	A	A	test3_02397	nonsyn	Q	L
2492015	G	C	C	test3_02397	syn	A	A
2492026	A	G	G	test3_02397	syn	L	L
2492030	G	A	A	test3_02397	syn	H	H
2492033	G	A	A	test3_02397	syn	D	D
2492054	T	C	C	test3_02397	syn	K	K
2492058	A	G	G	test3_02397	nonsyn	V	A
2492099	G	A	A	test3_02397	syn	N	N
2495453	A	G	G	-------	intergenic	-	-
2518656	G	A	A	-------	intergenic	-	-
2539404	T	C	C	-------	intergenic	-	-
2547727	A	G	G	test3_02445	nonsyn	V	A
2591212	A	G	G	test3_02481	syn	Y	Y
2608810	G	T	T	-------	intergenic	-	-
2611835	G	A	A	-------	intergenic	-	-
2625518	G	A	A	-------	intergenic	-	-
2641644	G	A	A	test3_02532	syn	G	G
2650751	G	A	A	-------	intergenic	-	-
2658915	T	C	C	test3_02548	nonsyn	S	P
269513	G	A	A	test3_00261	syn	A	A
2697043	C	T	T	test3_02585	nonsyn	P	S
2720251	G	C	C	test3_02606	nonsyn	A	G
2729341	C	T	T	test3_02618	syn	L	L
2737638	A	G	G	test3_02624	nonsyn	Y	H
2738479	G	A	A	test3_02625	nonsyn	P	L
2751189	G	A	A	test3_02637	syn	R	R
277569	T	G	G	test3_00267	nonsyn	M	L
2804244	G	A	A	test3_02688	syn	A	A
2825188	G	A	A	-------	intergenic	-	-
2828285	G	A	A	test3_02708	syn	L	L
2831119	G	A	A	test3_02711	nonsyn	R	Q
2850252	G	A	A	test3_02731	syn	N	N
289530	T	C	C	-------	intergenic	-	-
2932943	A	G	G	test3_02818	nonsyn	L	P
295399	C	T	T	test3_00290	syn	L	L
2973	T	C	C	test3_00003	nonsyn	V	A
2991862	T	C	C	test3_02890	syn	A	A
2999878	C	T	T	test3_02901	syn	P	P
3039439	A	G	G	test3_02938	nonsyn	W	R
306465	G	T	T	test3_00298	syn	G	G
3075460	T	C	C	test3_02965	syn	L	L
3080730	A	C	C	test3_02972	nonsyn	D	E
3096368	T	C	C	test3_02983	syn	L	L
3109467	C	T	T	-------	intergenic	-	-
3109972	G	A	A	test3_02997	nonsyn	A	V
3165699	A	G	G	-------	intergenic	-	-
3165785	G	T	T	test3_03046	syn	L	L
3165833	C	T	T	test3_03046	syn	A	A
3165899	A	G	G	test3_03046	syn	R	R
3165941	C	T	T	test3_03046	syn	K	K
3166370	C	T	T	test3_03046	syn	K	K
3167126	C	T	T	test3_03046	syn	L	L
3167163	T	G	G	test3_03046	nonsyn	E	A
3167168	T	G	G	test3_03046	syn	G	G
3167240	T	C	C	test3_03046	syn	K	K
3167381	A	G	G	test3_03046	syn	S	S
3167387	G	A	A	test3_03046	syn	R	R
3167459	T	C	C	test3_03046	syn	P	P
3167462	G	A	A	test3_03046	syn	A	A
3167501	G	A	A	test3_03046	syn	V	V
3167530	C	G	G	test3_03046	nonsyn	V	L
3168064	G	A	A	test3_03047	nonsyn	T	I
3168078	T	C	C	test3_03047	syn	G	G
3168086	G	C	C	test3_03047	nonsyn	P	A
3168093	A	G	G	test3_03047	syn	R	R
3168114	G	T	T	test3_03047	syn	R	R
3168369	A	G	G	test3_03047	syn	R	R
3168530	A	G	G	test3_03047	syn	L	L
3169055	T	C	C	test3_03048	syn	T	T
3169257	A	G	G	test3_03048	nonsyn	T	A
3169265	A	G	G	test3_03048	syn	A	A
3169299	C	A	A	test3_03048	nonsyn	L	I
3169316	A	G	G	test3_03048	syn	P	P
3169331	A	G	G	test3_03048	syn	K	K
3169514	G	C	C	test3_03048	syn	P	P
3169586	T	A	A	test3_03048	syn	S	S
3169634	A	G	G	test3_03048	syn	V	V
3169703	T	C	C	test3_03048	syn	A	A
3169859	G	A	A	-------	intergenic	-	-
3169909	T	C	C	test3_03049	nonsyn	T	A
3169988	T	C	C	test3_03049	syn	E	E
3170018	C	T	T	test3_03049	syn	L	L
3170096	A	G	G	test3_03049	syn	R	R
3170101	A	G	G	test3_03049	syn	L	L
3170135	C	T	T	test3_03049	syn	Q	Q
3170167	C	T	T	test3_03049	nonsyn	A	T
3170240	A	C	C	test3_03049	syn	A	A
3170270	A	G	G	test3_03049	syn	D	D
3170393	G	A	A	test3_03049	syn	G	G
3170453	A	G	G	test3_03049	syn	R	R
3170490	G	A	A	test3_03049	nonsyn	A	V
3170495	T	C	C	test3_03049	syn	E	E
3170807	T	C	C	test3_03049	syn	G	G
3170840	A	C	C	test3_03049	syn	T	T
3171412	C	T	T	-------	intergenic	-	-
3171836	A	G	G	test3_03050	syn	A	A
3171859	G	A	A	test3_03050	syn	L	L
3171871	A	G	G	test3_03050	syn	L	L
3171875	G	T	T	test3_03050	syn	I	I
3172157	C	A	A	test3_03050	syn	V	V
3172166	A	G	G	test3_03050	syn	F	F
3172220	G	A	A	test3_03050	syn	S	S
3172268	A	G	G	test3_03050	syn	G	G
3172445	A	G	G	test3_03050	syn	S	S
3172457	A	G	G	test3_03050	syn	V	V
3172493	A	G	G	test3_03050	syn	A	A
3172571	G	A	A	test3_03050	syn	V	V
3172652	G	C	C	test3_03050	syn	G	G
3172661	T	C	C	test3_03050	syn	K	K
3173000	G	A	A	-------	intergenic	-	-
3173445	C	T	T	test3_03051	syn	P	P
3173577	G	A	A	test3_03051	syn	C	C
3173604	T	C	C	test3_03051	syn	V	V
3173607	T	C	C	test3_03051	syn	T	T
3173649	C	A	A	test3_03051	nonsyn	E	D
3173652	C	T	T	test3_03051	syn	P	P
3173655	C	T	T	test3_03051	syn	L	L
3173679	C	T	T	test3_03051	syn	Q	Q
3173763	A	G	G	test3_03051	syn	N	N
3173826	C	T	T	test3_03051	syn	A	A
3173976	A	G	G	test3_03051	syn	I	I
3174075	G	C	C	test3_03051	syn	G	G
3175200	A	G	G	test3_03052	stop_mutation	L	S
3175222	C	T	T	test3_03052	nonsyn	V	M
3175444	G	C	C	test3_03052	nonsyn	Q	E
3176792	G	A	A	test3_03052	syn	A	A
3176816	C	T	T	test3_03052	syn	A	A
3179082	C	T	T	test3_03053	nonsyn	A	T
3179770	T	C	C	test3_03053	syn	S	S
3179772	A	C	C	test3_03053	nonsyn	S	A
3179802	G	T	T	test3_03053	nonsyn	L	I
3180076	G	A	A	test3_03054	syn	R	R
3180091	A	G	G	test3_03054	syn	N	N
3180124	T	C	C	test3_03054	syn	P	P
3180631	G	A	A	test3_03054	syn	S	S
3180709	G	A	A	test3_03054	syn	N	N
3180718	G	C	C	test3_03054	syn	R	R
3180813	A	G	G	test3_03054	syn	L	L
3180847	A	G	G	test3_03054	syn	N	N
3181021	C	T	T	test3_03054	syn	G	G
3181120	C	G	G	test3_03054	syn	L	L
3181145	T	A	A	test3_03054	nonsyn	E	V
3181219	A	T	T	test3_03054	syn	R	R
3181222	G	A	A	test3_03054	syn	G	G
3181231	G	A	A	test3_03054	syn	V	V
3181459	G	A	A	test3_03054	syn	D	D
3181516	A	G	G	test3_03054	syn	F	F
3181531	A	G	G	test3_03054	syn	F	F
[truncated: 2,050 more rows]
