# Supplementary material for: Identification of Salmonella Bredeney Resistant to Third-Generation Cephalosporins in Saudi Arabia
Source: Front Cell Infect Microbiol. 2019 Nov 20;9:390. doi: 10.3389/fcimb.2019.00390 (PMC6879462; doi:10.3389/fcimb.2019.00390)
Supplement: Supplementary file 7 [file Table_7.xls]

## Sheet: gene_presence_absence
Supplementary Table 7. Gene present/absent region analysis
Gene	Annotation	C2_S52*	B3_S51*	ASM48777v2*
group_1	Phage Tail Collar Domain protein	test1_04644 test1_02823 test1_01822	test2_00425 test2_00292	test3_01450 test3_00614
group_10	hypothetical protein	test1_02228	test2_03956	test3_02781 test3_02780
sifA_1	Secreted effector protein SifA	test1_00370	test2_00694	test3_01181
group_101	Nitronate monooxygenase	test1_00320	test2_00744	test3_01131
yjgH	RutC family protein YjgH	test1_00305	test2_00759	test3_01116
hyaE_2	Hydrogenase-1 operon protein HyaE	test1_00290	test2_00774	test3_01101
group_104	lipoprotein	test1_00257	test2_00807	test3_01068
group_106	hypothetical protein	test1_00171	test2_00893	test3_00982
group_107	hypothetical protein	test1_00143	test2_00921	test3_00954
group_108	hypothetical protein	test1_00087	test2_00977	test3_00898
group_109	hypothetical protein	test1_00083	test2_00981	test3_00894
group_11	hypothetical protein	test1_04124	test2_02021	test3_02621
nudG	CTP pyrophosphohydrolase	test1_00058	test2_01006	test3_00869
group_111	hypothetical protein	test1_00033	test2_01031	test3_00844
group_112	hypothetical protein	test1_00007	test2_01057	test3_00818
group_113	Glucan endo-1,3-beta-glucosidase precursor	test1_00002	test2_01062	test3_00813
group_12	hypothetical protein	test1_00710	test2_01757	test3_02357
group_129	hypothetical protein	test1_01598	test2_01081	test3_00794
group_13	hypothetical protein	test1_00747	test2_01720	test3_02320
group_130	Fimbrial protein	test1_01564	test2_01115	test3_00760
yceF	Maf-like protein YceF	test1_01553	test2_01126	test3_00749		*The corresponding product and gene name can be found from in the last column of table 7
rluC	Ribosomal large subunit pseudouridine synthase C	test1_01552	test2_01127	test3_00747
trxA_1	Thioredoxin-1	test1_01482	test2_01197	test3_00677
group_134	hypothetical protein	test1_01479	test2_01200	test3_00674
yedW	putative transcriptional regulatory protein YedW	test1_01462	test2_01217	test3_00657
ycaO	Ribosomal protein S12 methylthiotransferase accessory factor YcaO	test1_01129	test2_01337	test3_00529
ftsK	DNA translocase FtsK	test1_01115	test2_01351	test3_00515
group_138	transcriptional regulator BetI	test1_01066	test2_01400	test3_00466
dacC	D-alanyl-D-alanine carboxypeptidase DacC precursor	test1_01060	test2_01406	test3_00460
group_14	Integrase core domain protein	test1_04801 test1_04459	test2_02940	test3_02080
yliI	Soluble aldose sugar dehydrogenase YliI precursor	test1_01058	test2_01408	test3_00458
group_141	hypothetical protein	test1_01006	test2_01460	test3_00406
ybhL_1	Inner membrane protein YbhL	test1_01004	test2_01462	test3_00405
pnuC_1	Nicotinamide riboside transporter PnuC	test1_00963	test2_01503	test3_00364
group_144	cell envelope integrity inner membrane protein TolA	test1_00953	test2_01513	test3_00354
group_145	hypothetical protein	test1_00932	test2_01534	test3_00333
pglA	N,N'-diacetylbacillosaminyl-diphospho-undecaprenol alpha-1,3-N-acetylgalactosaminyltransferase	test1_00927	test2_01539	test3_00328
group_147	N-glycosyltransferase	test1_00926	test2_01540	test3_00327
group_148	hypothetical protein	test1_00924	test2_01542	test3_00325
group_1488	hypothetical protein	test1_01615	test2_01064	test3_00811
group_1489	Tyrosine recombinase XerD	test1_00922	test2_01544	test3_00323
kdpC	Potassium-transporting ATPase C chain	test1_00912	test2_01554	test3_00313
rhaD	Rhamnulose-1-phosphate aldolase	test1_03606	test2_04029	test3_03475
rraB	Regulator of ribonuclease activity B	test1_02092	test2_03306	test3_03873
higB	mRNA interferase HigB	test1_03590	test2_04013	test3_03459
group_1493	hypothetical protein	test1_00049	test2_01015	test3_00860
group_1494	hypothetical protein	test1_00923	test2_01543	test3_00324
fliE	Flagellar hook-basal body complex protein FliE	test1_01855	test2_00325	test3_01550
rpsJ	30S ribosomal protein S10	test1_04187	test2_04481	test3_02890
group_1497	biofilm-dependent modulation protein	test1_00332	test2_00732	test3_01143
aroG_1	Phospho-2-dehydro-3-deoxyheptonate aldolase, Phe-sensitive	test1_00103	test2_00961	test3_00914
hspQ	Heat shock protein HspQ	test1_01447	test2_01232	test3_00642
group_15	hypothetical protein	test1_04802 test1_04460	test2_02941	test3_02079
pagP	Lipid A palmitoyltransferase PagP precursor	test1_03348	test2_02091	test3_00241
group_1500	putative hydrolase	test1_04018	test2_02507	test3_02911
yihP_1	Inner membrane symporter YihP	test1_02501	test2_03462	test3_04030
ycbV	putative fimbrial-like protein YcbV precursor	test1_02518	test2_03445	test3_04013
group_1503	hypothetical protein	test1_04223	test2_04445	test3_02854
actP_1	Copper-transporting P-type ATPase	test1_01296	test2_02395	test3_04341
group_1505	hypothetical protein	test1_03073	test2_03537	test3_04170
glnP	Glutamine transport system permease protein GlnP	test1_01024	test2_01442	test3_00424
trmH	tRNA (guanosine(18)-2'-O)-methyltransferase	test1_03636	test2_02778	test3_03182
rpsN	30S ribosomal protein S14	test1_04201	test2_04467	test3_02876
group_1509	HrpJ-like domain protein	test1_00716	test2_01751	test3_02351
npt	4'-phosphopantetheinyl transferase Npt	test1_03303	test2_02136	test3_00196
gltX	Glutamate--tRNA ligase	test1_02383	test2_03031	test3_01989
mlaC	putative phospholipid-binding protein MlaC precursor	test1_02205	test2_03934	test3_02757
galR	HTH-type transcriptional regulator GalR	test1_00604	test2_01863	test3_02463
lamB	Maltoporin precursor	test1_02259	test2_03696	test3_03628
kefC_1	Glutathione-regulated potassium-efflux system protein KefC	test1_04023	test2_02502	test3_02906
group_1515	hypothetical protein	test1_03866	test2_02965	test3_02055
tusD	Sulfurtransferase TusD	test1_04029	test2_02496	test3_02900
yghB	Inner membrane protein YghB	test1_03398	test2_02014	test3_02614
group_1518	hypothetical protein	test1_02284	test2_03721	test3_03653
group_1519	hypothetical protein	test1_00151	test2_00913	test3_00962
cbiO	Cobalt import ATP-binding protein CbiO	test1_03948	test2_00213	test3_01603
gltC_4	HTH-type transcriptional regulator GltC	test1_03208	test2_04214	test3_03328
spiC	Salmonella pathogenicity island 2 protein C	test1_00148	test2_00916	test3_00959
eda	KHG/KDPG aldolase	test1_01936	test2_00406	test3_01469
moeB	Molybdopterin-synthase adenylyltransferase	test1_01040	test2_01426	test3_00440
hmrR	HTH-type transcriptional regulator HmrR	test1_01295	test2_02394	test3_04342
glgX_2	Glycogen debranching enzyme	test1_01764	test2_02571	test3_02975
group_1527	hypothetical protein	test1_02767	test2_00481	test3_01394
iclR	Acetate operon repressor	test1_04259	test2_03673	test3_03605
fimC_3	Chaperone protein FimC precursor	test1_02548	test2_03415	test3_03983
yacG	DNA gyrase inhibitor YacG	test1_02941	test2_03584	test3_04123
oxyR_2	Hydrogen peroxide-inducible genes activator	test1_02297	test2_03734	test3_03666
group_1532	hypothetical protein	test1_02471	test2_03119	test3_01901
group_1533	hypothetical protein	test1_04050	test2_04067	test3_03513
hypBA1	Non-reducing end beta-L-arabinofuranosidase	test1_01629	test2_02706	test3_03110
group_1535	hypothetical protein	test1_04074	test2_04433	test3_03589
chiA_1	Chitinase A precursor	test1_02526	test2_03437	test3_04005
deoA	Thymidine phosphorylase	test1_02571	test2_03392	test3_03960
artQ	Arginine ABC transporter permease protein ArtQ	test1_01085	test2_01381	test3_00485
yebF	Protein YebF	test1_01939	test2_00409	test3_01466
ypjD	Inner membrane protein YpjD	test1_00870	test2_01597	test3_02193
coaA_2	Pantothenate kinase	test1_04653	test2_04498	test3_03561
rnhB	Ribonuclease HII	test1_03028	test2_03492	test3_04215
tctD	Transcriptional regulatory protein tctD	test1_00830	test2_01637	test3_02237
ydcV_1	Inner membrane ABC transporter permease protein YdcV	test1_01593	test2_01086	test3_00789
aes	Acetyl esterase	test1_01165	test2_02264	test3_00128
btuB	Vitamin B12 transporter BtuB precursor	test1_04127	test2_04106	test3_03552
gpmI	2,3-bisphosphoglycerate-independent phosphoglycerate mutase	test1_03685	test2_02729	test3_03133
group_1548	hypothetical protein	test1_00352	test2_00712	test3_01163
gltS	Sodium/glutamate symport carrier protein	test1_03634	test2_02780	test3_03184
cbiC	Cobalt-precorrin-8X methylmutase	test1_03935	test2_00200	test3_01616
qseF	Transcriptional regulatory protein QseF	test1_02869	test2_02887	test3_02133
adiA	Biodegradative arginine decarboxylase	test1_02325	test2_03762	test3_03694
mdtL	Multidrug resistance protein MdtL	test1_03842	test2_04324	test3_03280
group_1554	hypothetical protein	test1_03457	test2_01955	test3_02555
aaeB_2	p-hydroxybenzoic acid efflux pump subunit AaeB	test1_03769	test2_04378	test3_02813
lsrG	Autoinducer 2-degrading protein LsrG	test1_04046	test2_04063	test3_03509
group_1557	hypothetical protein	test1_03472	test2_01940	test3_02540
fbaB	Fructose-bisphosphate aldolase class 1	test1_02624	test2_00090	test3_01725
atpI	ATP synthase protein I	test1_03817	test2_04349	test3_03305
yebC	putative transcriptional regulatory protein YebC	test1_01921	test2_00391	test3_01484
elfA	Laminin-binding fimbrial subunit ElfA precursor	test1_02523	test2_03440	test3_04008
ycfH	putative deoxyribonuclease YcfH	test1_01572	test2_01107	test3_00768
group_1563	Stress-induced bacterial acidophilic repeat motif protein	test1_00501	test2_00563	test3_01312
gyrA	DNA gyrase subunit A	test1_03981	test2_03175	test3_01840
group_1565	preprotein translocase subunit SecA	test1_02943	test2_03586	test3_04121
yycF	Transcriptional regulatory protein YycF	test1_03621	test2_04044	test3_03490
mtr	Tryptophan-specific transport protein	test1_02174	test2_03903	test3_02726
dnaC	DNA replication protein DnaC	test1_02596	test2_03367	test3_03935
group_1569	hypothetical protein	test1_00122	test2_00942	test3_00933
fusA	Elongation factor G	test1_04034	test2_02491	test3_02895
trpS	Tryptophan--tRNA ligase	test1_03913	test2_02525	test3_02929
galP	Galactose-proton symporter	test1_03473	test2_01939	test3_02539
group_1573	hypothetical protein	test1_02416	test2_03064	test3_01956
dbpA	ATP-dependent RNA helicase DbpA	test1_00423	test2_00641	test3_01234
clpX	ATP-dependent Clp protease ATP-binding subunit ClpX	test1_01204	test2_02303	test3_00088
recX	Regulatory protein RecX	test1_00786	test2_01681	test3_02281
sra	Stationary-phase-induced ribosome-associated protein	test1_00333	test2_00731	test3_01144
citG_1	2-(5''-triphosphoribosyl)-3'-dephosphocoenzyme-A synthase	test1_03338	test2_02101	test3_00231
fliS	Flagellar protein FliS	test1_01862	test2_00332	test3_01543
nusB	N utilization substance protein B	test1_01233	test2_02332	test3_00059
mdh_2	NAD-dependent methanol dehydrogenase	test1_04354	test2_02987	test3_02033
group_1582	molybdopterin biosynthesis protein MoeB	test1_03686	test2_02728	test3_03132
group_1583	Isochorismatase family protein	test1_01106	test2_01360	test3_00506
arsC	Arsenate reductase	test1_03853	test2_02952	test3_02068
ravA	ATPase RavA	test1_03810	test2_04356	test3_03312
group_1586	hypothetical protein	test1_01311	test2_02410	test3_04326
group_1587	vancomycin high temperature exclusion protein	test1_03523	test2_00047	test3_01768
yqjE	Inner membrane protein YqjE	test1_02133	test2_03862	test3_02685
priC	Primosomal replication protein N''	test1_01174	test2_02273	test3_00119
lptC	Lipopolysaccharide export system protein LptC	test1_02212	test2_03941	test3_02764
group_1591	hypothetical protein	test1_03047	test2_03511	test3_04196
rluB	Ribosomal large subunit pseudouridine synthase B	test1_00493	test2_00571	test3_01304
ybhS	Inner membrane transport permease YbhS	test1_01012	test2_01454	test3_00412
group_1594	Transglycosylase SLT domain protein	test1_00736	test2_01731	test3_02331
dsbC	Thiol:disulfide interchange protein DsbC precursor	test1_00574	test2_01893	test3_02493
group_1596	hypothetical protein	test1_01009	test2_01457	test3_00409
metN_1	Methionine import ATP-binding protein MetN	test1_04329	test2_02241	test3_00151
group_1598	hypothetical protein	test1_03555	test2_03978	test3_03424
sbnA	putative siderophore biosynthesis protein SbnA	test1_01195	test2_02294	test3_00097
cynR_3	HTH-type transcriptional regulator CynR	test1_02373	test2_03021	test3_01999
hdeB	Acid stress chaperone HdeB precursor	test1_00328	test2_00736	test3_01139
orn	Oligoribonuclease	test1_01975	test2_03823	test3_03756
pnp	Polyribonucleotide nucleotidyltransferase	test1_02177	test2_03906	test3_02729
kdsA	2-dehydro-3-deoxyphosphooctonate aldolase	test1_02728	test2_00520	test3_01355
group_1604	hypothetical protein	test1_01839	test2_00309	test3_01566
cysG	Siroheme synthase	test1_04003	test2_02522	test3_02926
argG	Argininosuccinate synthase	test1_02185	test2_03914	test3_02737
yqjA_2	Inner membrane protein YqjA	test1_02439	test2_03087	test3_01933
accC	Biotin carboxylase	test1_03785	test2_04394	test3_02829
group_1609	hypothetical protein	test1_00897	test2_01570	test3_00297
group_1610	Surface antigen	test1_04318	test2_04311	test3_03267
matA	HTH-type transcriptional regulator MatA	test1_03753	test2_02788	test3_03192
dapA	4-hydroxy-tetrahydrodipicolinate synthase	test1_03861	test2_02960	test3_02060
bglJ	Transcriptional activator protein BglJ	test1_02591	test2_03372	test3_03940
ycdZ	Inner membrane protein YcdZ	test1_01504	test2_01175	test3_00699
gntR_2	HTH-type transcriptional regulator GntR	test1_02461	test2_03109	test3_01911
rnt	Ribonuclease T	test1_00190	test2_00874	test3_01001
isiB	Flavodoxin	test1_00572	test2_01895	test3_02495
mscS	Small-conductance mechanosensitive channel	test1_00549	test2_01918	test3_02518
exoX	Exodeoxyribonuclease 10	test1_01942	test2_00412	test3_01463
rlmH	Ribosomal RNA large subunit methyltransferase H	test1_03361	test2_02078	test3_00254
fimA_1	Type-1 fimbrial protein, A chain precursor	test1_00585	test2_01882	test3_02482
flgE	Flagellar hook protein FlgE	test1_01543	test2_01136	test3_00738
rcsA_1	Transcriptional regulatory protein RcsA	test1_01841	test2_00311	test3_01564
casC	CRISPR system Cascade subunit CasC	test1_00676	test2_01791	test3_02391
lldR_2	Putative L-lactate dehydrogenase operon regulatory protein	test1_04248	test2_03337	test3_03905
rnfB	Electron transport complex protein rnfB	test1_00214	test2_00850	test3_01025
chuR_3	Anaerobic sulfatase-maturating enzyme	test1_02507	test2_03456	test3_04024
group_1628	prolyl-tRNA synthetase	test1_02590	test2_03373	test3_03941
mngR_2	Mannosyl-D-glycerate transport/metabolism system repressor MngR	test1_04036	test2_04053	test3_03499
yidH	Inner membrane protein YidH	test1_03700	test2_02841	test3_03245
modA	Molybdate-binding periplasmic protein precursor	test1_00978	test2_01488	test3_00379
group_1632	hypothetical protein	test1_01176	test2_02275	test3_00117
yhbU_3	putative protease YhbU precursor	test1_02171	test2_03900	test3_02723
fliF	Flagellar M-ring protein	test1_01854	test2_00324	test3_01551
murR	HTH-type transcriptional regulator MurR	test1_02860	test2_02878	test3_02142
yfkM	General stress protein 18	test1_02166	test2_03895	test3_02718
sdhD	Succinate dehydrogenase hydrophobic membrane anchor subunit	test1_00938	test2_01528	test3_00339
uvrB	UvrABC system protein B	test1_00995	test2_01471	test3_00396
group_1639	hypothetical protein	test1_00417	test2_00647	test3_01228
group_1640	hypothetical protein	test1_04076	test2_04431	test3_03587
ybeY	Endoribonuclease YbeY	test1_03381	test2_02058	test3_00274
gltR_2	HTH-type transcriptional regulator GltR	test1_02841	test2_02859	test3_02161
fimA_5	Type-1 fimbrial protein, A chain precursor	test1_04158	test2_02228	test3_00164
suyA	(2R)-sulfolactate sulfo-lyase subunit alpha	test1_03369	test2_02070	test3_00262
manY	Mannose permease IIC component	test1_02787	test2_00461	test3_01414
tyrR	Transcriptional regulatory protein TyrR	test1_00451	test2_00613	test3_01262
csgD_1	CsgBAC operon transcriptional regulatory protein	test1_01508	test2_01171	test3_00703
iraP	Anti-adapter protein IraP	test1_01266	test2_02365	test3_00026
ydfH_2	putative HTH-type transcriptional regulator YdfH	test1_03984	test2_03172	test3_01843
ftsL	Cell division protein FtsL	test1_02958	test2_03601	test3_04106
gspA_2	General stress protein A	test1_03672	test2_02742	test3_03146
group_1652	Na+/Pi-cotransporter	test1_04261	test2_03675	test3_03607
group_1653	hypothetical protein	test1_01523	test2_01156	test3_00718
potD	Spermidine/putrescine-binding periplasmic protein precursor	test1_01592	test2_01087	test3_00788
flhC	Flagellar transcriptional regulator FlhC	test1_01895	test2_00365	test3_01510
ail_2	Attachment invasion locus protein precursor	test1_00583	test2_01884	test3_02484
ppiD	Peptidyl-prolyl cis-trans isomerase D	test1_01201	test2_02300	test3_00091
dusC_1	tRNA-dihydrouridine synthase C	test1_03533	test2_00057	test3_01758
adhB_2	Alcohol dehydrogenase 2	test1_03605	test2_04028	test3_03474
group_1660	hypothetical protein	test1_03488	test2_00012	test3_01803
garR_2	2-hydroxy-3-oxopropionate reductase	test1_02150	test2_03879	test3_02702
rhaB	Rhamnulokinase	test1_03608	test2_04031	test3_03477
group_1663	hypothetical protein	test1_04147	test2_04086	test3_03532
pqiB_1	Paraquat-inducible protein B	test1_02805	test2_00443	test3_01432
group_1665	hypothetical protein	test1_02377	test2_03025	test3_01995
cvpA	Colicin V production protein	test1_02443	test2_03091	test3_01929
group_1667	hypothetical protein	test1_02808	test2_00440	test3_01435
rpiA	Ribose-5-phosphate isomerase A	test1_00553	test2_01914	test3_02514
group_1669	hypothetical protein	test1_02290	test2_03727	test3_03659
lsrC	Autoinducer 2 import system permease protein LsrC	test1_04042	test2_04059	test3_03505
nuoL	NADH-quinone oxidoreductase subunit L	test1_02487	test2_03135	test3_01885
fliJ	Flagellar FliJ protein	test1_01850	test2_00320	test3_01555
corC_3	Magnesium and cobalt efflux protein CorC	test1_03380	test2_02059	test3_00273
psd	Phosphatidylserine decarboxylase proenzyme	test1_01973	test2_03821	test3_03754
arnD	putative 4-deoxy-4-formamido-L-arabinose-phosphoundecaprenol deformylase ArnD	test1_04306	test2_03152	test3_01868
fadM	Long-chain acyl-CoA thioesterase FadM	test1_01199	test2_02298	test3_00093
group_1677	hypothetical protein	test1_02285	test2_03722	test3_03654
murB	UDP-N-acetylenolpyruvoylglucosamine reductase	test1_04651	test2_04500	test3_03559
sthA	Soluble pyridine nucleotide transhydrogenase	test1_04131	test2_04102	test3_03548
purL	Phosphoribosylformylglycinamidine synthase	test1_02866	test2_02884	test3_02136
steT	Serine/threonine exchanger SteT	test1_03438	test2_01974	test3_02574
ybiO	Moderate conductance mechanosensitive channel YbiO precursor	test1_01022	test2_01444	test3_00422
group_1683	hypothetical protein	test1_04237	test2_03348	test3_03916
group_1684	hypothetical protein	test1_01306	test2_02405	test3_04331
dsdX	DsdX permease	test1_03704	test2_02837	test3_03241
phoU	Phosphate-specific transport system accessory protein PhoU	test1_03836	test2_04330	test3_03286
apxIB_2	Toxin RTX-I translocation ATP-binding protein	test1_02289	test2_03726	test3_03658
ydgK	Inner membrane protein YdgK	test1_00216	test2_00848	test3_01027
thiD	Hydroxymethylpyrimidine/phosphomethylpyrimidine kinase	test1_02619	test2_00085	test3_01730
group_1690	type I restriction enzyme EcoKI subunit R	test1_03485	test2_00009	test3_01806
cpdA	3',5'-cyclic adenosine monophosphate phosphodiesterase CpdA	test1_04109	test2_02036	test3_02636
puuB	Gamma-glutamylputrescine oxidoreductase	test1_03436	test2_01976	test3_02576
group_1693	lipoprotein	test1_01518	test2_01161	test3_00713
group_1694	hypothetical protein	test1_00566	test2_01901	test3_02501
moaC	Cyclic pyranopterin monophosphate synthase accessory protein	test1_01000	test2_01466	test3_00401
pta	Phosphate acetyltransferase	test1_02468	test2_03116	test3_01904
yaaH	Inner membrane protein YaaH	test1_02535	test2_03428	test3_03996
rbsK_4	Ribokinase	test1_03583	test2_04006	test3_03452
tktA_1	Transketolase 1	test1_00534	test2_01933	test3_02533
cheV	Chemotaxis protein CheV	test1_04948 test1_04741	test2_03138	test3_01882
tesB	Acyl-CoA thioesterase 2	test1_01189	test2_02288	test3_00103
group_1701	hypothetical protein	test1_03475	test2_01937	test3_02537
manX_3	PTS system mannose-specific EIIAB component	test1_02604	test2_03359	test3_03927
group_1703	hypothetical protein	test1_00557	test2_01910	test3_02510
mhbM	3-hydroxybenzoate 6-hydroxylase	test1_03532	test2_00056	test3_01759
acpP_1	Acyl carrier protein	test1_00732	test2_01735	test3_02335
group_1706	hypothetical protein	test1_02768	test2_00480	test3_01395
hldE	Bifunctional protein HldE	test1_02103	test2_03832	test3_02655
dcd	Deoxycytidine triphosphate deaminase	test1_02643	test2_00109	test3_01707
aceF	Dihydrolipoyllysine-residue acetyltransferase component of pyruvate dehydrogenase complex	test1_02926	test2_03569	test3_04138
fliA	RNA polymerase sigma factor FliA	test1_01866	test2_00336	test3_01539
group_1711	hypothetical protein	test1_00308	test2_00756	test3_01119
flgI	Flagellar P-ring protein precursor	test1_01547	test2_01132	test3_00742
malZ	Maltodextrin glucosidase	test1_01248	test2_02347	test3_00044
lpxD	UDP-3-O-(3-hydroxymyristoyl)glucosamine N-acyltransferase	test1_03032	test2_03496	test3_04211
group_1715	hypothetical protein	test1_02506	test2_03457	test3_04025
group_1716	UDP-3-O-[3-hydroxymyristoyl] glucosamine N-acyltransferase	test1_00378	test2_00686	test3_01189
lpxA	Acyl-[acyl-carrier-protein]--UDP-N-acetylglucosamine O-acyltransferase	test1_03030	test2_03494	test3_04213
dusC_2	tRNA-dihydrouridine synthase C	test1_03789	test2_04398	test3_02833
exbB_2	Biopolymer transport protein ExbB	test1_03401	test2_02011	test3_02611
group_1720	nicotinamidase/pyrazinamidase	test1_00050	test2_01014	test3_00861
group_1721	hypothetical protein	test1_02385	test2_03033	test3_01987
group_1722	potassium transport protein Kup	test1_03809	test2_04357	test3_03313
ywrO	General stress protein 14	test1_04022	test2_02503	test3_02907
mntH	Divalent metal cation transporter MntH	test1_02390	test2_03038	test3_01982
group_1725	Rho-binding antiterminator	test1_03021	test2_03485	test3_04222
group_1726	efflux system membrane protein	test1_03771	test2_04380	test3_02815
group_1727	hypothetical protein	test1_01313	test2_02412	test3_04324
yadH	Inner membrane transport permease YadH	test1_03086	test2_03550	test3_04157
group_1729	hypothetical protein	test1_01699	test2_02636	test3_03040
group_173	hypothetical protein	test1_04165	test2_02221	test3_00171
bssS	Biofilm regulator BssS	test1_01527	test2_01152	test3_00722
group_1731	hypothetical protein	test1_01524	test2_01155	test3_00719
group_1732	cell division protein DedD	test1_02442	test2_03090	test3_01930
group_1733	hypothetical protein	test1_04241	test2_03344	test3_03912
group_1734	putative transporter	test1_04007	test2_02518	test3_02922
modB	Molybdenum transport system permease protein ModB	test1_00979	test2_01487	test3_00380
group_1736	Type III secretion needle MxiH like protein	test1_00161	test2_00903	test3_00972
fruB	Multiphosphoryl transfer protein	test1_03501	test2_00025	test3_01790
truB	tRNA pseudouridine synthase B	test1_02179	test2_03908	test3_02731
ihfA	Integration host factor subunit alpha	test1_00095	test2_00969	test3_00906
elfG_1	putative fimbrial-like protein ElfG precursor	test1_04162	test2_02224	test3_00168
actP_2	Cation/acetate symporter ActP	test1_02300	test2_03737	test3_03669
yjjG	Pyrimidine 5'-nucleotidase YjjG	test1_02580	test2_03383	test3_03951
aas	Bifunctional protein Aas	test1_00605	test2_01862	test3_02462
rph	Ribonuclease PH	test1_03655	test2_02759	test3_03163
mltD_2	Membrane-bound lytic murein transglycosylase D precursor	test1_01386	test2_02483	test3_04245
group_1745	hypothetical protein	test1_00036	test2_01028	test3_00847
malE	Maltose-binding periplasmic protein precursor	test1_02257	test2_03694	test3_03626
group_1747	hypothetical protein	test1_01655	test2_02680	test3_03084
ruvA	Holliday junction ATP-dependent DNA helicase RuvA	test1_01925	test2_00395	test3_01480
nagL	Maleylpyruvate isomerase	test1_03531	test2_00055	test3_01760
ybcI	Inner membrane protein YbcI	test1_04155	test2_02231	test3_00161
group_1750	hypothetical protein	test1_01753	test2_02582	test3_02986
envZ	Osmolarity sensor protein EnvZ	test1_03893	test2_02545	test3_02949
fliR	Flagellar biosynthetic protein FliR	test1_01842	test2_00312	test3_01563
citT	Citrate carrier	test1_03337	test2_02102	test3_00230
group_1754	hypothetical protein	test1_03922	test2_00187	test3_01629
ftsH	ATP-dependent zinc metalloprotease FtsH	test1_02190	test2_03919	test3_02742
lsrK	Autoinducer 2 kinase LsrK	test1_04039	test2_04056	test3_03502
group_1757	transcriptional repressor DicA	test1_03646	test2_02768	test3_03172
sbmC	DNA gyrase inhibitor	test1_02706	test2_00172	test3_01644
mtfA	Protein MtfA	test1_04493	test2_00235	test3_01581
selU	tRNA 2-selenouridine synthase	test1_04327	test2_02239	test3_00153
rsmI	Ribosomal RNA small subunit methyltransferase I	test1_02160	test2_03889	test3_02712
rplS	50S ribosomal protein L19	test1_00875	test2_01592	test3_02188
pduL	Phosphate propanoyltransferase	test1_03921	test2_00186	test3_01630
yfcG_1	Disulfide-bond oxidoreductase YfcG	test1_02457	test2_03105	test3_01915
rpmE	50S ribosomal protein L31	test1_04063	test2_04080	test3_03526
group_1765	hypothetical protein	test1_02915	test2_02933	test3_02087
gntR_1	HTH-type transcriptional regulator GntR	test1_01758	test2_02577	test3_02981
group_1767	FlgN protein	test1_01537	test2_01142	test3_00732
ugpC	sn-glycerol-3-phosphate import ATP-binding protein UgpC	test1_01747	test2_02588	test3_02992
group_1769	enhanced serine sensitivity protein SseB	test1_02897	test2_02915	test3_02105
group_177	TraB family protein	test1_01158	test2_02257	test3_00135
azoR	FMN-dependent NADH-azoreductase	test1_00410	test2_00654	test3_01221
amiB	N-acetylmuramoyl-L-alanine amidase AmiB precursor	test1_01983	test2_03197	test3_03764
lpxB	Lipid-A-disaccharide synthase	test1_03029	test2_03493	test3_04214
glmU	Bifunctional protein GlmU	test1_03827	test2_04339	test3_03295
group_1774	hypothetical protein	test1_00813	test2_01654	test3_02254
phnS	Putative 2-aminoethylphosphonate-binding periplasmic protein precursor	test1_01222	test2_02321	test3_00070
ybgC	Acyl-CoA thioester hydrolase YbgC	test1_00950	test2_01516	test3_00351
qseB	Transcriptional regulatory protein QseB	test1_04115	test2_02030	test3_02630
cfaB	CFA/I fimbrial subunit B precursor	test1_01336	test2_02435	test3_04301
rbsD	D-ribose pyranase	test1_03808	test2_04358	test3_03314
ydhP_1	Inner membrane transport protein YdhP	test1_01255	test2_02354	test3_00037
group_1780	O-Antigen ligase	test1_03676	test2_02738	test3_03142
flgF	Flagellar basal-body rod protein FlgF	test1_01544	test2_01135	test3_00739
ibpA_1	Small heat shock protein IbpA	test1_00008	test2_01056	test3_00819
yebS	Inner membrane protein YebS	test1_02804	test2_00444	test3_01431
atsA	Arylsulfatase precursor	test1_03442	test2_01970	test3_02570
gntR_3	HTH-type transcriptional regulator GntR	test1_04378	test2_03316	test3_03883
group_1786	putative periplasmic iron-binding protein precursor	test1_00752	test2_01715	test3_02315
citX_1	Apo-citrate lyase phosphoribosyl-dephospho-CoA transferase	test1_03339	test2_02100	test3_00232
rsmB	Ribosomal RNA small subunit methyltransferase B	test1_04220	test2_04448	test3_02857
argI	Ornithine carbamoyltransferase chain I	test1_02091	test2_03305	test3_03872
group_179	hypothetical protein	test1_01258	test2_02357	test3_00034
preT	NAD-dependent dihydropyrimidine dehydrogenase subunit PreT	test1_03521	test2_00045	test3_01770
group_1791	hypothetical protein	test1_01359	test2_02456	test3_04272
pimB	GDP-mannose-dependent alpha-(1-6)-phosphatidylinositol monomannoside mannosyltransferase	test1_02664	test2_00130	test3_01686
ttrB	Tetrathionate reductase subunit B precursor	test1_00140	test2_00924	test3_00951
menD	2-succinyl-5-enolpyruvyl-6-hydroxy-3-cyclohexene-1-carboxylate synthase	test1_04297	test2_03143	test3_01877
tusA_1	Sulfurtransferase TusA	test1_01725	test2_02610	test3_03014
hemN_3	Oxygen-independent coproporphyrinogen-III oxidase 1	test1_03571	test2_03994	test3_03440
hybB	putative Ni/Fe-hydrogenase 2 b-type cytochrome subunit	test1_03412	test2_02000	test3_02600
group_1798	hypothetical protein	test1_04317	test2_04312	test3_03268
group_1799	translation initiation factor Sui1	test1_00478	test2_00586	test3_01289
yfaY_1	NMN amidohydrolase-like protein YfaY	test1_03997	test2_03159	test3_01861 test3_01856
group_180	hypothetical protein	test1_01287	test2_02386	test3_00005
glpA	Anaerobic glycerol-3-phosphate dehydrogenase subunit A	test1_03993	test2_03163	test3_01852
chuR_4	Anaerobic sulfatase-maturating enzyme	test1_03276	test2_04282	test3_03396
fliP_1	Flagellar biosynthetic protein FliP precursor	test1_00174	test2_00890	test3_00985
ppsA	Phosphoenolpyruvate synthase	test1_00105	test2_00959	test3_00916
mtnN	5'-methylthioadenosine/S-adenosylhomocysteine nucleosidase	test1_03052	test2_03516	test3_04191
fdnH_2	Formate dehydrogenase, nitrate-inducible, iron-sulfur subunit	test1_03411	test2_02001	test3_02601
ompD	Outer membrane porin protein OmpD precursor	test1_00341	test2_00723	test3_01152
pstA	Phosphate transport system permease protein PstA	test1_03834	test2_04332	test3_03288
lptF	Lipopolysaccharide export system permease protein LptF	test1_04376	test2_03314	test3_03881
group_1809	hypothetical protein	test1_00544	test2_01923	test3_02523
group_181	hypothetical protein	test1_01332	test2_02431	test3_04305
ptsG_2	PTS system glucose-specific EIICBA component	test1_00892	test2_01575	test3_00292
prpD	2-methylcitrate dehydratase	test1_01279	test2_02378	test3_00013
group_1812	Bacterial regulatory proteins, luxR family	test1_00022	test2_01042	test3_00833
aphA	Class B acid phosphatase precursor	test1_02277	test2_03714	test3_03646
group_1814	hypothetical protein	test1_01175	test2_02274	test3_00118
group_1815	phosphoadenosine phosphosulfate reductase	test1_03324	test2_02115	test3_00217
gpt	Xanthine phosphoribosyltransferase	test1_01320	test2_02419	test3_04317
fepG	Ferric enterobactin transport system permease protein FepG	test1_03310	test2_02129	test3_00203
speG_1	Spermidine N(1)-acetyltransferase	test1_00258	test2_00806	test3_01069
livH	High-affinity branched-chain amino acid transport system permease protein LivH	test1_01739	test2_02596	test3_03000
hisH	Imidazole glycerol phosphate synthase subunit HisH	test1_02692	test2_00158	test3_01658
yajI	putative lipoprotein YajI precursor	test1_01237	test2_02336	test3_00055
aaeB_1	p-hydroxybenzoic acid efflux pump subunit AaeB	test1_00197	test2_00867	test3_01008
group_1823	flagellar biosynthesis protein FliQ	test1_00724	test2_01743	test3_02343
cidA	Holin-like protein CidA	test1_02298	test2_03735	test3_03667
yqiK	Inner membrane protein YqiK	test1_02102	test2_03831	test3_02654
fur	Ferric uptake regulation protein	test1_00900	test2_01567	test3_00300
acpS	Holo-[acyl-carrier-protein] synthase	test1_02855	test2_02873	test3_02147
ygdH	LOG family protein YgdH	test1_00647	test2_01820	test3_02420
dnaJ	Chaperone protein DnaJ	test1_02531	test2_03432	test3_04000
group_183	transposase/IS protein	test1_01338	test2_02437	test3_04298
cesT	Tir chaperone	test1_02627	test2_00093	test3_01722
yhbU_2	putative protease YhbU precursor	test1_02628	test2_00094	test3_01721
eutM	Ethanolamine utilization protein EutM precursor	test1_04350	test2_02983	test3_02037
ribB	3,4-dihydroxy-2-butanone 4-phosphate synthase	test1_02098	test2_03827	test3_02650
mutT	8-oxo-dGTP diphosphatase	test1_02942	test2_03585	test3_04122
group_1835	hypothetical protein	test1_00081	test2_00983	test3_00892
lsrD	Autoinducer 2 import system permease protein LsrD	test1_04043	test2_04060	test3_03506
rapA	RNA polymerase-associated protein RapA	test1_02982	test2_03625	test3_04082
group_1838	SCP-2 sterol transfer family protein	test1_03281	test2_04287	test3_03401
orgA	Oxygen-regulated invasion protein OrgA	test1_00743	test2_01724	test3_02324
group_184	Enterobacteria AfaD invasin protein	test1_01342	test2_02440	test3_04295
group_1840	hypothetical protein	test1_00581	test2_01886	test3_02486
group_1841	GIY-YIG nuclease superfamily protein	test1_02168	test2_03897	test3_02720
group_1842	DNA polymerase III subunit epsilon	test1_02371	test2_03019	test3_02001
lsrF	putative aldolase LsrF	test1_04045	test2_04062	test3_03508
yhdN	General stress protein 69	test1_00607	test2_01860	test3_02460
tsaA_1	putative peroxiredoxin	test1_01247	test2_02346	test3_00045
sopD2	Secreted effector protein sopD2	test1_01126	test2_01340	test3_00526
agaC_1	N-acetylgalactosamine permease IIC component 1	test1_03739	test2_02802	test3_03206
yfiN	putative diguanylate cyclase YfiN	test1_00876	test2_01591	test3_02187
ybiV	Sugar phosphatase YbiV	test1_01037	test2_01429	test3_00437
secG	Protein-export membrane protein SecG	test1_02187	test2_03916	test3_02739
yicL	putative inner membrane transporter YicL	test1_03744	test2_02797	test3_03201
group_1852	hypothetical protein	test1_03924	test2_00189	test3_01627
plsB	Glycerol-3-phosphate acyltransferase	test1_02263	test2_03700	test3_03632
cspD	Cold shock-like protein CspD	test1_01102	test2_01364	test3_00502
dapE	Succinyl-diaminopimelate desuccinylase	test1_03867	test2_02966	test3_02054
group_1856	Isochorismatase family protein	test1_03749	test2_02792	test3_03196
fdnH_1	Formate dehydrogenase, nitrate-inducible, iron-sulfur subunit	test1_00337	test2_00727	test3_01148
prfB_1	Peptide chain release factor 2	test1_00576	test2_01891	test3_02491
purT	Phosphoribosylglycinamide formyltransferase 2	test1_01937	test2_00407	test3_01468
group_186	hypothetical protein	test1_01361	test2_02458	test3_04270
fhuC	Iron(3+)-hydroxamate import ATP-binding protein FhuC	test1_03060	test2_03524	test3_04183
group_1861	hypothetical protein	test1_03466	test2_01946	test3_02546
group_1862	translocation protein TolB	test1_00954	test2_01512	test3_00355
asnC	Regulatory protein AsnC	test1_03813	test2_04353	test3_03309
hcr	NADH oxidoreductase hcr	test1_01095	test2_01371	test3_00495
group_1865	hypothetical protein	test1_01580	test2_01099	test3_00776
lolD_2	Lipoprotein-releasing system ATP-binding protein LolD	test1_04334	test2_02246	test3_00146
menC	o-succinylbenzoate synthase	test1_04300	test2_03146	test3_01874
glpE	Thiosulfate sulfurtransferase GlpE	test1_01773	test2_02562	test3_02966
moaA	Cyclic pyranopterin monophosphate synthase	test1_00998	test2_01468	test3_00399
group_187	hypothetical protein	test1_01372	test2_02469	test3_04259
yfiC	tRNA1(Val) (adenine(37)-N6)-methyltransferase	test1_02843	test2_02861	test3_02159
rnd	Ribonuclease D	test1_02774	test2_00474	test3_01401
group_1872	tetratricopeptide repeat protein	test1_00480	test2_00584	test3_01291
pykF	Pyruvate kinase I	test1_00133	test2_00931	test3_00944
dacA	D-alanyl-D-alanine carboxypeptidase DacA precursor	test1_03357	test2_02082	test3_00250
pgsA	CDP-diacylglycerol--glycerol-3-phosphate 3-phosphatidyltransferase	test1_01876	test2_00346	test3_01529
ddpD	putative D,D-dipeptide transport ATP-binding protein DdpD	test1_00467	test2_00597	test3_01278
group_1877	hypothetical protein	test1_04246	test2_03339	test3_03907
glnA	Glutamine synthetase	test1_03567	test2_03990	test3_03436
fcl	GDP-L-fucose synthase	test1_02656	test2_00122	test3_01694
fimA_7	Type-1 fimbrial protein, A chain precursor	test1_03082	test2_03546	test3_04161
rsmD	Ribosomal RNA small subunit methyltransferase D	test1_01731	test2_02604	test3_03008
asnS	Asparagine--tRNA ligase	test1_01154	test2_01312	test3_00554
diaA	DnaA initiator-associating protein DiaA	test1_02163	test2_03892	test3_02715
gabD1	Succinate-semialdehyde dehydrogenase [NADP(+)] 1	test1_04236	test2_03349	test3_03917
group_1884	Tetratricopeptide repeat protein	test1_00158	test2_00906	test3_00969
argC	N-acetyl-gamma-glutamyl-phosphate reductase	test1_04135	test2_04098	test3_03544
malX	PTS system maltose- and glucose-specific EIICB component	test1_00221	test2_00843	test3_01032
acuI	putative acrylyl-CoA reductase AcuI	test1_03781	test2_04390	test3_02825
group_1888	hypothetical protein	test1_02738	test2_00510	test3_01365
fbaA	Fructose-bisphosphate aldolase class 2	test1_00548	test2_01919	test3_02519
acnB	Aconitate hydratase 2	test1_03100 test1_04899	test2_03564	test3_04143
tusB	Protein TusB	test1_04031	test2_02494	test3_02898
argR_2	Arginine repressor	test1_02085	test2_03299	test3_03866
fabR	HTH-type transcriptional repressor FabR	test1_04130	test2_04103	test3_03549
prfA	Peptide chain release factor 1	test1_02732	test2_00516	test3_01359
emrB_2	Multidrug export protein EmrB	test1_00799	test2_01668	test3_02268
lpoB	Penicillin-binding protein activator LpoB precursor	test1_01577	test2_01102	test3_00773
rplV	50S ribosomal protein L22	test1_04193	test2_04475	test3_02884
ilvE	Branched-chain-amino-acid aminotransferase	test1_03213	test2_04219	test3_03333
hpt	Hypoxanthine phosphoribosyltransferase	test1_03089	test2_03553	test3_04154
soxS_2	Regulatory protein SoxS	test1_02292	test2_03729	test3_03661
sopA	E3 ubiquitin-protein ligase SopA	test1_02701	test2_00167	test3_01649
ilvH	Acetolactate synthase isozyme 3 small subunit	test1_02962	test2_03605	test3_04102
group_1900	inner membrane protein	test1_00278	test2_00786	test3_01089
group_1901	hypothetical protein	test1_00371	test2_00693	test3_01182
group_1902	EamA-like transporter family protein	test1_00629	test2_01838	test3_02438
ywlC	Threonylcarbamoyl-AMP synthase	test1_00494	test2_00570	test3_01305
allS_1	HTH-type transcriptional activator AllS	test1_02138	test2_03867	test3_02690
parE	DNA topoisomerase 4 subunit B	test1_04111	test2_02034	test3_02634
rcnB	Nickel/cobalt homeostasis protein RcnB precursor	test1_02617	test2_00083	test3_01732
ybaB	Nucleoid-associated protein YbaB	test1_01170	test2_02269	test3_00123
ilvA	L-threonine dehydratase biosynthetic IlvA	test1_03215	test2_04221	test3_03335
znuA	High-affinity zinc uptake system protein ZnuA precursor	test1_01929	test2_00399	test3_01476
kefF	Glutathione-regulated potassium-efflux system ancillary protein KefF	test1_02993	test2_03636	test3_04071
group_1910	hypothetical protein	test1_01388	test2_02485	test3_04243
group_1911	DNA damage-inducible protein YebG	test1_01938	test2_00408	test3_01467
uvrA	UvrABC system protein A	test1_02282	test2_03719	test3_03651
bamA	Outer membrane protein assembly factor BamA precursor	test1_03034	test2_03498	test3_04209
group_1914	FtsX-like permease family protein	test1_04333	test2_02245	test3_00147
group_1915	transcriptional regulator EutR	test1_04361	test2_02994	test3_02026
gyrB	DNA gyrase subunit B	test1_04405	test2_04317	test3_03273
ybhF_1	putative ABC transporter ATP-binding protein YbhF	test1_01013	test2_01453	test3_00413
flgC	Flagellar basal-body rod protein FlgC	test1_01541	test2_01138	test3_00736
paaZ	Bifunctional protein PaaZ	test1_03445	test2_01967	test3_02567
group_192	hypothetical protein	test1_02995	test2_03638	test3_04069
leuC1	3-isopropylmalate dehydratase large subunit 1	test1_02967	test2_03610	test3_04097
sfaS_2	S-fimbrial adhesin protein SfaS precursor	test1_01562	test2_01117	test3_00758
group_1922	HIT domain protein	test1_03393	test2_02019	test3_02619
fliN	Flagellar motor switch protein FliN	test1_01846	test2_00316	test3_01559
group_1924	hypothetical protein	test1_02616	test2_00082	test3_01733
mdtP	Multidrug resistance outer membrane protein MdtP precursor	test1_03534	test2_00058	test3_01757
yjaB_1	putative N-acetyltransferase YjaB	test1_01664	test2_02671	test3_03075
ariR	putative two-component-system connector protein AriR	test1_00024	test2_01040	test3_00835
group_1928	colanic acid biosynthesis protein	test1_02663	test2_00129	test3_01687
fdm	Formaldehyde dismutase	test1_03334	test2_02105	test3_00227
group_193	hypothetical protein	test1_02996	test2_03639	test3_04068
group_1930	hypothetical protein	test1_00413	test2_00651	test3_01224
ptsI_1	Phosphoenolpyruvate-protein phosphotransferase	test1_00612	test2_01855	test3_02455
yehY	Putative osmoprotectant uptake system permease protein YehY	test1_03542	test2_00066	test3_01749
fnr	Fumarate and nitrate reduction regulatory protein	test1_00428	test2_00636	test3_01239
group_1934	hypothetical protein	test1_00584	test2_01883	test3_02483
gmk	Guanylate kinase	test1_03639	test2_02775	test3_03179
gudD	Glucarate dehydratase	test1_00655	test2_01812	test3_02412
group_1937	hypothetical protein	test1_03561	test2_03984	test3_03430
hinT	HIT-like protein HinT	test1_01575	test2_01104	test3_00771
ccdA	Antitoxin CcdA	test1_04385	test2_03323	test3_03890
group_194	hypothetical protein	test1_04365	test2_03655	test3_04052
tyrB	Aromatic-amino-acid aminotransferase	test1_02276	test2_03713	test3_03645
thrB	Homoserine kinase	test1_02541	test2_03422	test3_03990
group_1942	hydrogenase nickel incorporation protein HybF	test1_03416	test2_01996	test3_02596
group_1943	hypothetical protein	test1_01020	test2_01446	test3_00420
rcsC_1	Sensor histidine kinase RcsC	test1_00147	test2_00917	test3_00958
tagH	Teichoic acids export ATP-binding protein TagH	test1_00929	test2_01537	test3_00330
group_1946	hypothetical protein	test1_02355	test2_03792	test3_03724
group_1947	MbtH-like protein	test1_03306	test2_02133	test3_00199
tpx_1	Thiol peroxidase	test1_00450	test2_00614	test3_01261
bglX	Periplasmic beta-glucosidase precursor	test1_03540	test2_00064	test3_01751
dapB	4-hydroxy-tetrahydrodipicolinate reductase	test1_04366	test2_03656	test3_04051
nrdA	Ribonucleoside-diphosphate reductase 1 subunit alpha	test1_03986	test2_03170	test3_01845
pspG	Phage shock protein G	test1_02272	test2_03709	test3_03641
nrfA	Cytochrome c-552 precursor	test1_02303	test2_03740	test3_03672
tdh	L-threonine 3-dehydrogenase	test1_03681	test2_02733	test3_03137
gltP	Proton glutamate symport protein	test1_02310	test2_03747	test3_03679
valS	Valine--tRNA ligase	test1_02097	test2_03311	test3_03878
tal	Transaldolase	test1_03877	test2_02976	test3_02044
group_1957	hypothetical protein	test1_03456	test2_01956	test3_02556
yfmC	Fe(3+)-citrate-binding protein YfmC precursor	test1_03418	test2_01994	test3_02594
trpS2	Tryptophan--tRNA ligase 2	test1_04247	test2_03338	test3_03906
rihC	Non-specific ribonucleoside hydrolase RihC	test1_02493	test2_03470	test3_04038
fdx	2Fe-2S ferredoxin	test1_02893	test2_02911	test3_02109
trxC	Thioredoxin-2	test1_02836	test2_02854	test3_02166
purU	Formyltetrahydrofolate deformylase	test1_00529	test2_00535	test3_01340
glnQ_2	Glutamine transport ATP-binding protein GlnQ	test1_01023	test2_01443	test3_00423
yceB	putative lipoprotein YceB precursor	test1_01530	test2_01149	test3_00725
cat1	Succinyl-CoA:coenzyme A transferase	test1_03446	test2_01966	test3_02566
pqiB_2	Paraquat-inducible protein B	test1_01433	test2_01246	test3_00628
group_1967	hypothetical protein	test1_03459	test2_01953	test3_02553
group_1968	putative Peptidoglycan domain protein	test1_01612	test2_01067	test3_00808
fumA	Fumarate hydratase class I, aerobic	test1_00225	test2_00839	test3_01036
ycbF	putative fimbrial chaperone YcbF precursor	test1_02517	test2_03446	test3_04014
racX	putative amino-acid racemase	test1_04245	test2_03340	test3_03908
zinT	Metal-binding protein ZinT precursor	test1_00020	test2_01044	test3_00831
hycG	Formate hydrogenlyase subunit 7	test1_00766	test2_01701	test3_02301
yiaO_2	2,3-diketo-L-gulonate-binding periplasmic protein YiaO precursor	test1_03616	test2_04039	test3_03485
ycgE_1	HTH-type transcriptional repressor YcgE	test1_03546	test2_00070	test3_01745
plsX	Phosphate acyltransferase	test1_01556	test2_01123	test3_00752
tqsA_1	AI-2 transport protein TqsA	test1_00237	test2_00827	test3_01048
higA-2_2	Antitoxin igA-2	test1_03593	test2_04016	test3_03462
raiA	Ribosome-associated inhibitor A	test1_00882	test2_01585	test3_02181
group_1979	Calcium/calmodulin dependent protein kinase II Association	test1_00285	test2_00779	test3_01096
group_198	hypothetical protein	test1_02527	test2_03436	test3_04004
group_1980	cell division protein MraZ	test1_02960	test2_03603	test3_04104
group_1981	lipoprotein	test1_01859	test2_00329	test3_01546
torS	Sensor protein TorS	test1_04320	test2_04309	test3_03265
yebE	Inner membrane protein YebE	test1_01940	test2_00410	test3_01465
group_1984	hypothetical protein	test1_03409	test2_02003	test3_02603
ung	Uracil-DNA glycosylase	test1_02838	test2_02856	test3_02164
sufB	FeS cluster assembly protein SufB	test1_00125	test2_00939	test3_00936
gcvT	Aminomethyltransferase	test1_00561	test2_01906	test3_02506
phnW	2-aminoethylphosphonate--pyruvate transaminase	test1_01220	test2_02319	test3_00072
group_1989	hypothetical protein	test1_00160	test2_00904	test3_00971
group_199	hypothetical protein	test1_02594	test2_03369	test3_03937
group_1990	Oligopeptide transport ATP-binding protein OppD	test1_01675	test2_02660	test3_03064
group_1991	hypothetical protein	test1_03499	test2_00023	test3_01792
djlA	DnaJ-like protein DjlA	test1_02984	test2_03627	test3_04080
group_1993	SdiA-regulated	test1_02358	test2_03795	test3_03727
group_1994	putative phosphotransferase enzyme IIB component	test1_02603	test2_03360	test3_03928
mug	G/U mismatch-specific DNA glycosylase	test1_02115	test2_03844	test3_02667
fruA_1	PTS system fructose-specific EIIBC component	test1_03503	test2_00027	test3_01788
csdE	Sulfur acceptor protein CsdE	test1_00630	test2_01837	test3_02437
group_1998	hypothetical protein	test1_00965	test2_01501	test3_00366
mak	Fructokinase	test1_01256	test2_02355	test3_00036
recE_2	Exodeoxyribonuclease 8	test1_04577	test2_00419 test2_00245	test3_01456
group_20	hypothetical protein	test1_01923	test2_00393	test3_01482
yjiA	putative GTP-binding protein YjiA	test1_04230 test1_04529	test2_03354	test3_03922
yafP	putative N-acetyltransferase YafP	test1_01654	test2_02681	test3_03085
ydhC	Inner membrane transport protein YdhC	test1_00183	test2_00881	test3_00994
group_2002	hypothetical protein	test1_00309	test2_00755	test3_01120
poxB	Pyruvate dehydrogenase [ubiquinone]	test1_01094	test2_01372	test3_00494
trmD	tRNA (guanine-N(1)-)-methyltransferase	test1_00874	test2_01593	test3_02189
torC	Cytochrome c-type protein TorC	test1_04323	test2_04306	test3_03262
csgB	Minor curlin subunit precursor	test1_01509	test2_01170	test3_00704
group_2007	hypothetical protein	test1_01141	test2_01325	test3_00541
group_2008	putative HTH-type transcriptional regulator YdfH	test1_03762	test2_04371	test3_02806
yscJ	Yop proteins translocation lipoprotein J precursor	test1_00164	test2_00900	test3_00975
group_201	hypothetical protein	test1_04250	test2_03335	test3_03903
cysA_1	Sulfate/thiosulfate import ATP-binding protein CysA	test1_00980	test2_01486	test3_00381
hyfB	Hydrogenase-4 component B	test1_00762	test2_01705	test3_02305
group_2012	hypothetical protein	test1_02391	test2_03039	test3_01981
hpf	Ribosome hibernation promoting factor	test1_02216	test2_03945	test3_02768
glpR_3	Glycerol-3-phosphate regulon repressor	test1_03584	test2_04007	test3_03453
group_2015	hypothetical protein	test1_01360	test2_02457	test3_04271
ynfM_2	Inner membrane transport protein YnfM	test1_00802	test2_01665	test3_02265
group_2017	hypothetical protein	test1_01990	test2_03204	test3_03771
group_2018	hypothetical protein	test1_00318	test2_00746	test3_01129
levE	Fructose-specific phosphotransferase enzyme IIB component	test1_03738	test2_02803	test3_03207
pepA	Cytosol aminopeptidase	test1_04889 test1_04890	test2_03313	test3_03880
group_2020	hypothetical protein	test1_02169	test2_03898	test3_02721
ecoRIIR	Type-2 restriction enzyme EcoRII	test1_04702	test2_03327	test3_03895
group_2022	hypothetical protein	test1_00311	test2_00753	test3_01122
tatC	Sec-independent protein translocase protein TatC	test1_03285	test2_04291	test3_03405
group_2024	hypothetical protein	test1_02124	test2_03853	test3_02676
group_2025	anaerobic benzoate catabolism transcriptional regulator	test1_03603	test2_04026	test3_03472
group_2026	CRISPR-associated protein Cse2 (CRISPR_cse2)	test1_00675	test2_01792	test3_02392
gatB_2	Galactitol-specific phosphotransferase enzyme IIB component	test1_02156	test2_03885	test3_02708
group_2028	putative DNA-binding transcriptional regulator	test1_01015	test2_01451	test3_00415
lysS	Lysine--tRNA ligase	test1_00577	test2_01890	test3_02490
relE_2	mRNA interferase RelE	test1_02073	test2_03287	test3_03854
ompR	Transcriptional regulatory protein OmpR	test1_03892	test2_02546	test3_02950
group_2031	hypothetical protein	test1_02807	test2_00441	test3_01434
fhuD	Iron(3+)-hydroxamate-binding protein FhuD precursor	test1_03059	test2_03523	test3_04184
yehX	Putative osmoprotectant uptake system ATP-binding protein YehX	test1_03543	test2_00067	test3_01748
panB	3-methyl-2-oxobutanoate hydroxymethyltransferase	test1_03077	test2_03541	test3_04166
acrF	Multidrug export protein AcrF	test1_03796	test2_04405	test3_02840
group_2036	hypothetical protein	test1_02924	test2_03567	test3_04140
nirD	Nitrite reductase (NADH) small subunit	test1_04005	test2_02520	test3_02924
kduI	4-deoxy-L-threo-5-hexosulose-uronate ketol-isomerase	test1_00597	test2_01870	test3_02470
group_2039	SnoaL-like domain protein	test1_03619	test2_04042	test3_03488
cycA	D-serine/D-alanine/glycine transporter	test1_02023	test2_03237	test3_03804
yehR_2	putative lipoprotein YehR precursor	test1_03551	test2_00075	test3_01740
bsdC	Phenolic acid decarboxylase subunit C	test1_00695	test2_01772	test3_02372
group_2042	putative acyl-CoA thioester hydrolase	test1_00509	test2_00555	test3_01320
miaB	(Dimethylallyl)adenosine tRNA methylthiotransferase MiaB	test1_03383	test2_02056	test3_00276
lptE	LPS-assembly lipoprotein LptE precursor	test1_03367	test2_02072	test3_00260
ylaC	Inner membrane protein YlaC	test1_01184	test2_02283	test3_00109
papB	Major pilu subunit operon regulatory protein PapB	test1_02346	test2_03783	test3_03715
glpR_2	Glycerol-3-phosphate regulon repressor	test1_01775	test2_02560	test3_02964
oprF	Outer membrane porin F precursor	test1_01362	test2_02459	test3_04269
sufC	putative ATP-dependent transporter SufC	test1_00126	test2_00938	test3_00937
group_205	PspA/IM30 family protein	test1_01996	test2_03210	test3_03777
yecD	Isochorismatase family protein YecD	test1_01918	test2_00388	test3_01487
uspC	Universal stress protein C	test1_01893	test2_00363	test3_01512
group_2052	putative NUDIX hydrolase	test1_02782	test2_00466	test3_01409
group_2053	hypothetical protein	test1_00199	test2_00865	test3_01010
group_2054	ribosomal-protein-alanine N-acetyltransferase	test1_02581	test2_03382	test3_03950
yfbR	5'-deoxynucleotidase YfbR	test1_02474	test2_03122	test3_01898
pykA	Pyruvate kinase II	test1_01932	test2_00402	test3_01473
glpX	Fructose-1,6-bisphosphatase 1 class 2	test1_04052	test2_04069	test3_03515
seqA	Negative modulator of initiation of replication	test1_00904	test2_01562	test3_00305
ileS	Isoleucine--tRNA ligase	test1_02498	test2_03465	test3_04033
group_206	phage T7 F exclusion suppressor FxsA	test1_01955	test2_03803	test3_03736
ftsE	Cell division ATP-binding protein FtsE	test1_01733	test2_02602	test3_03006
htrB_2	Lipid A biosynthesis lauroyl acyltransferase	test1_02403	test2_03051	test3_01969
lpp	Major outer membrane lipoprotein Lpp precursor	test1_00132	test2_00932	test3_00943
rhaR	HTH-type transcriptional activator RhaR	test1_03610	test2_04033	test3_03479
tdcC	Threonine/serine transporter TdcC	test1_02146	test2_03875	test3_02698
nuoB	NADH-quinone oxidoreductase subunit B	test1_02478	test2_03126	test3_01894
tlyC	Hemolysin C	test1_00869	test2_01598	test3_02194
minC	Septum site-determining protein MinC	test1_02771	test2_00477	test3_01398
sdaA_1	L-serine dehydratase 1	test1_03511	test2_00035	test3_01780
yaiY	Inner membrane protein YaiY	test1_01271	test2_02370	test3_00021
group_207	hypothetical protein	test1_02345	test2_03782	test3_03714
rpsA	30S ribosomal protein S1	test1_01135	test2_01331	test3_00535
frdB	Fumarate reductase iron-sulfur subunit	test1_01968	test2_03816	test3_03749
rhaT	L-rhamnose-proton symporter	test1_03611	test2_04034	test3_03480
group_2073	hypothetical protein	test1_03730	test2_02811	test3_03215
ubiG_1	Ubiquinone biosynthesis O-methyltransferase	test1_01145	test2_01321	test3_00545
proC	Pyrroline-5-carboxylate reductase	test1_01263	test2_02362	test3_00029
group_2076	hypothetical protein	test1_01682	test2_02653	test3_03057
pepP	Xaa-Pro aminopeptidase	test1_00558	test2_01909	test3_02509
group_2078	Repressor of phase-1 flagellin	test1_00845	test2_01622	test3_02222
yjjK	putative ABC transporter ATP-binding protein YjjK	test1_02562	test2_03401	test3_03969
basS	Sensor protein BasS	test1_02320	test2_03757	test3_03689
marR	Multiple antibiotic resistance protein MarR	test1_00277	test2_00787	test3_01088
group_2081	hypothetical protein	test1_00397	test2_00667	test3_01208
ftsI_1	Peptidoglycan synthase FtsI precursor	test1_02792	test2_00456	test3_01419
bfd	Bacterioferritin-associated ferredoxin	test1_04184	test2_04484	test3_02893
argR_1	Arginine repressor	test1_03765	test2_04374	test3_02809
ddlA	D-alanine--D-alanine ligase A	test1_01269	test2_02368	test3_00023
csgC	Curli assembly protein CsgC precursor	test1_01511	test2_01168	test3_00706
wecF	4-alpha-L-fucosyltransferase	test1_03239	test2_04245	test3_03359
dcuB	Anaerobic C4-dicarboxylate transporter DcuB	test1_02330	test2_03767	test3_03699
iscU	NifU-like protein	test1_02889	test2_02907	test3_02113
group_209	Sel1 repeat protein	test1_02311	test2_03748	test3_03680
group_2090	SCP-2 sterol transfer family protein	test1_02170	test2_03899	test3_02722
fliH	Flagellar assembly protein FliH	test1_01852	test2_00322	test3_01553
nagB	Glucosamine-6-phosphate deaminase	test1_00891	test2_01576	test3_00291
ascD_2	CDP-6-deoxy-L-threo-D-glycero-4-hexulose-3-dehydrase reductase	test1_03988	test2_03168	test3_01847
cadB	putative cadaverine/lysine antiporter	test1_02873	test2_02891	test3_02129
rfaG	Lipopolysaccharide core biosynthesis protein RfaG	test1_03667	test2_02747	test3_03151
yeaD	Putative glucose-6-phosphate 1-epimerase	test1_00046	test2_01018	test3_00857
rna	Ribonuclease I precursor	test1_03336	test2_02103	test3_00229
group_2098	hypothetical protein	test1_03209	test2_04215	test3_03329
group_2099	periplasmic protein	test1_01330	test2_02429	test3_04307
group_21	hypothetical protein	test1_04646	test2_00423	test3_01452
ccmH_3	Cytochrome c-type biogenesis protein CcmH precursor	test1_02308	test2_03745	test3_03677
group_2100	hypothetical protein	test1_03600	test2_04023	test3_03469
cptB	Antitoxin CptB	test1_00570	test2_01897	test3_02497
mdlB	Multidrug resistance-like ATP-binding protein MdlB	test1_01192	test2_02291	test3_00100
aroB	3-dehydroquinate synthase	test1_03908	test2_02530	test3_02934
group_2104	hypothetical protein	test1_02470	test2_03118	test3_01902
rfaF	ADP-heptose--LPS heptosyltransferase 2	test1_03678	test2_02736	test3_03140
nanT_3	Putative sialic acid transporter	test1_01293	test2_02392	test3_04344
group_2107	hypothetical protein	test1_00172	test2_00892	test3_00983
hycD	Formate hydrogenlyase subunit 4	test1_00763	test2_01704	test3_02304
sucB	Dihydrolipoyllysine-residue succinyltransferase component of 2-oxoglutarate dehydrogenase complex	test1_00942	test2_01524	test3_00343
ccmF_3	Cytochrome c-type biogenesis protein CcmF	test1_02307	test2_03744	test3_03676
zwf	Glucose-6-phosphate 1-dehydrogenase	test1_01934	test2_00404	test3_01471
group_2111	hypothetical protein	test1_01240	test2_02339	test3_00052
lldR_3	Putative L-lactate dehydrogenase operon regulatory protein	test1_03801	test2_04365	test3_03321
nanE	Putative N-acetylmannosamine-6-phosphate 2-epimerase	test1_01495	test2_01184	test3_00690
group_2114	hypothetical protein	test1_00086	test2_00978	test3_00897
mcl1	Malyl-CoA lyase	test1_03444	test2_01968	test3_02568
bsmA	Lipoprotein BsmA precursor	test1_02004	test2_03218	test3_03785
group_2117	hypothetical protein	test1_00617	test2_01850	test3_02450
ydhF	Oxidoreductase YdhF	test1_00195	test2_00869	test3_01006
manX_1	PTS system mannose-specific EIIAB component	test1_03737	test2_02804	test3_03208
malF	Maltose transport system permease protein MalF	test1_02256	test2_03693	test3_03625
group_2120	transcriptional regulator BetI	test1_00344	test2_00720	test3_01155
zraR_1	Transcriptional regulatory protein ZraR	test1_03736	test2_02805	test3_03209
ompL	Porin OmpL precursor	test1_03575	test2_03998	test3_03444
sopB	Inositol phosphate phosphatase SopB	test1_01458	test2_01221	test3_00653
tsaD	tRNA N6-adenosine threonylcarbamoyltransferase	test1_02111	test2_03840	test3_02663
thiC	Phosphomethylpyrimidine synthase	test1_04081	test2_04426	test3_03582
group_2126	EamA-like transporter family protein	test1_03273	test2_04279	test3_03393
ftnA_1	Ferritin-1	test1_01886	test2_00356	test3_01519
group_2128	hypothetical protein	test1_01882	test2_00352	test3_01523
group_2129	hypothetical protein	test1_02742	test2_00506	test3_01369
thiH	2-iminoacetate synthase	test1_04086	test2_04421	test3_03577
aroP_1	Aromatic amino acid transport protein AroP	test1_00353	test2_00711	test3_01164
kdsC	3-deoxy-D-manno-octulosonate 8-phosphate phosphatase KdsC	test1_02211	test2_03940	test3_02763
group_2132	preprotein translocase subunit SecF	test1_01241	test2_02340	test3_00051
chbR	HTH-type transcriptional regulator ChbR	test1_00073	test2_00991	test3_00884
group_2134	Virulence factor SrfB	test1_00363	test2_00701	test3_01174
yecN	Inner membrane protein YecN	test1_01916	test2_00386	test3_01489
ubiA	4-hydroxybenzoate octaprenyltransferase	test1_02262	test2_03699	test3_03631
group_2137	YfaZ precursor	test1_04312	test2_03158	test3_01862
surE	5'/3'-nucleotidase SurE	test1_00690	test2_01777	test3_02377
glpC	Anaerobic glycerol-3-phosphate dehydrogenase subunit C	test1_03995	test2_03161	test3_01854
group_214	hypothetical protein	test1_04087	test2_04420	test3_03576
narL_2	Nitrate/nitrite response regulator protein NarL	test1_02723	test2_00525	test3_01350
group_2141	serine/threonine protein kinase	test1_03556	test2_03979	test3_03425
yejK	Nucleoid-associated protein YejK	test1_03483	test2_00007	test3_01808
mntS	Small protein MntS	test1_01031	test2_01435	test3_00431
pbpF	Penicillin-binding protein 1F	test1_02900	test2_02918	test3_02102
dmlR_2	HTH-type transcriptional regulator DmlR	test1_03772	test2_04381	test3_02816
argE	Acetylornithine deacetylase	test1_04136	test2_04097	test3_03543
selA_1	L-seryl-tRNA(Sec) selenium transferase	test1_01624	test2_02711	test3_03115
caiT	L-carnitine/gamma-butyrobetaine antiporter	test1_03003	test2_03646	test3_04061
group_2149	hypothetical protein	test1_00412	test2_00652	test3_01223
group_215	ADP-ribosylglycohydrolase	test1_04035	test2_04052	test3_03498
ubiG_3	Ubiquinone biosynthesis O-methyltransferase	test1_04682	test2_03330	test3_03898
group_2151	hypothetical protein	test1_01681	test2_02654	test3_03058
ydiF	Acetate CoA-transferase YdiF	test1_00113	test2_00951	test3_00924
group_2153	hypothetical protein	test1_00485	test2_00579	test3_01296
rplL	50S ribosomal protein L7/L12	test1_04091	test2_04416	test3_03572
araB_1	L-arabinolactonase	test1_00880	test2_01587	test3_02183
ychF	Ribosome-binding ATPase YchF	test1_02740	test2_00508	test3_01367
narZ	Respiratory nitrate reductase 2 alpha chain	test1_00346	test2_00718	test3_01157
group_2158	curli assembly protein CsgF	test1_01506	test2_01173	test3_00701
sodC	Superoxide dismutase [Cu-Zn] precursor	test1_00196	test2_00868	test3_01007
group_216	frataxin-like protein	test1_03255	test2_04261	test3_03375
group_2160	transcriptional regulator BolA	test1_01207	test2_02306	test3_00085
xylA_2	Xylose isomerase	test1_01647	test2_02688	test3_03092
nudK	GDP-mannose pyrophosphatase NudK	test1_03873	test2_02972	test3_02048
queF	NADPH-dependent 7-cyano-7-deazaguanine reductase	test1_00648	test2_01819	test3_02419
rplT	50S ribosomal protein L20	test1_00092	test2_00972	test3_00903
rhtA	Threonine/homoserine exporter RhtA	test1_01028	test2_01438	test3_00428
dacB	D-alanyl-D-alanine carboxypeptidase DacB precursor	test1_02195	test2_03924	test3_02747
dnaQ	DNA polymerase III subunit epsilon	test1_01382	test2_02479	test3_04249
sbp	Sulfate-binding protein precursor	test1_03625	test2_04048	test3_03494
group_2169	hypothetical protein	test1_02132	test2_03861	test3_02684
rhlB	ATP-dependent RNA helicase RhlB	test1_03227	test2_04233	test3_03347
pepB	Peptidase B	test1_02895	test2_02913	test3_02107
proQ	ProP effector	test1_02802	test2_00446	test3_01429
hcaR_1	Hca operon transcriptional activator	test1_03443	test2_01969	test3_02569
gapA_2	Glyceraldehyde-3-phosphate dehydrogenase A	test1_00047	test2_01017	test3_00858
ttuB_2	Putative tartrate transporter	test1_03983	test2_03173	test3_01842
pcpB	Pentachlorophenol 4-monooxygenase	test1_00302	test2_00762	test3_01113
sipD	Cell invasion protein SipD	test1_00730	test2_01737	test3_02337
creB	Transcriptional regulatory protein CreB	test1_02554	test2_03409	test3_03977
suyB	(2R)-sulfolactate sulfo-lyase subunit beta precursor	test1_03370	test2_02069	test3_00263
asrC	Anaerobic sulfite reductase subunit C	test1_02881	test2_02899	test3_02121
azr	NADPH azoreductase	test1_03839	test2_04327	test3_03283
group_2180	hypothetical protein	test1_01836	test2_00306	test3_01569
pckA	Phosphoenolpyruvate carboxykinase [ATP]	test1_03894	test2_02544	test3_02948
group_2182	hypothetical protein	test1_03549	test2_00073	test3_01742
group_2183	hypothetical protein	test1_00362	test2_00702	test3_01173
pduC	Propanediol dehydratase large subunit	test1_03928	test2_00193	test3_01623
aspT_1	Aspartate/alanine antiporter	test1_01067	test2_01399	test3_00467
group_2186	hypothetical protein	test1_02533	test2_03430	test3_03998
trxB	Thioredoxin reductase	test1_01113	test2_01353	test3_00513
group_2188	LysM domain/BON superfamily protein	test1_00820	test2_01647	test3_02247
group_2189	hypothetical protein	test1_00753	test2_01714	test3_02314
mnmE	tRNA modification GTPase MnmE	test1_03843 test1_04795	test2_04323	test3_03279
group_2190	hypothetical protein	test1_03468	test2_01944	test3_02544
nuoK	NADH-quinone oxidoreductase subunit K	test1_02486	test2_03134	test3_01886
bepF	Efflux pump periplasmic linker BepF	test1_01297	test2_02396	test3_04340
flgK	Flagellar hook-associated protein 1	test1_01549	test2_01130	test3_00744
accA	Acetyl-coenzyme A carboxylase carboxyl transferase subunit alpha	test1_03026	test2_03490	test3_04217
znuC_1	High-affinity zinc uptake system ATP-binding protein ZnuC	test1_00751	test2_01716	test3_02316
ansB_2	L-asparaginase 2 precursor	test1_03458	test2_01954	test3_02554
pilT	Twitching mobility protein	test1_03465	test2_01947	test3_02547
ampD	1,6-anhydro-N-acetylmuramyl-L-alanine amidase AmpD	test1_02933	test2_03576	test3_04131
yidG	Inner membrane protein YidG	test1_03701	test2_02840	test3_03244
prsE_1	Type I secretion system membrane fusion protein PrsE	test1_00857	test2_01610	test3_02206
lldD	L-lactate dehydrogenase [cytochrome]	test1_03692	test2_02722	test3_03126
ypeA	Acetyltransferase YpeA	test1_04435	test2_02997	test3_02023
group_2203	chemotaxis regulator CheZ	test1_01904	test2_00374	test3_01501
group_2204	hypothetical protein	test1_01679	test2_02656	test3_03060
group_2205	DsrE/DsrF-like family protein	test1_02725	test2_00523	test3_01352
exsA_2	Exoenzyme S synthesis regulatory protein ExsA	test1_03397	test2_02015	test3_02615
htrE_2	Outer membrane usher protein HtrE precursor	test1_03072	test2_03536	test3_04171
prc	Tail-specific protease precursor	test1_02801	test2_00447	test3_01428
invA	Invasion protein InvA	test1_00717	test2_01750	test3_02350
lexA_2	LexA repressor	test1_02265	test2_03702	test3_03634
kdgK_2	2-dehydro-3-deoxygluconokinase	test1_03628	test2_04051	test3_03497
fkpB	FKBP-type 16 kDa peptidyl-prolyl cis-trans isomerase	test1_02496	test2_03467	test3_04035
hlyE	Hemolysin E, chromosomal	test1_00330	test2_00734	test3_01141
ydfK	putative membrane protein YdfK	test1_03449	test2_01963	test3_02563
tsr_2	Methyl-accepting chemotaxis protein I	test1_02606	test2_03357	test3_03925
group_2216	hypothetical protein	test1_04211	test2_04457	test3_02866
gltK	Glutamate/aspartate transport system permease protein GltK	test1_03376	test2_02063	test3_00269
group_2218	hypothetical protein	test1_02819	test2_00429	test3_01446
bcp	Putative peroxiredoxin bcp	test1_03859	test2_02958	test3_02062
wecA	Undecaprenyl-phosphate alpha-N-acetylglucosaminyl 1-phosphate transferase	test1_03230	test2_04236	test3_03350
ispA	Farnesyl diphosphate synthase	test1_01228	test2_02327	test3_00064
citA	Sensor histidine kinase CitA	test1_02491	test2_03472	test3_04040
ifcA	Fumarate reductase flavoprotein subunit precursor	test1_00898	test2_01569	test3_00298
hybD_2	Hydrogenase 2 maturation protease	test1_02746	test2_00502	test3_01373
group_2225	hypothetical protein	test1_02716	test2_00532	test3_01343
plaP	Low-affinity putrescine importer PlaP	test1_02699	test2_00165	test3_01651
sgrT	Putative inhibitor of glucose uptake transporter SgrT	test1_02969	test2_03612	test3_04095
cysT	Sulfate transport system permease protein CysT	test1_04441	test2_03003	test3_02017
slt	Soluble lytic murein transglycosylase precursor	test1_02561	test2_03402	test3_03970
group_223	Type III restriction enzyme, res subunit	test1_01291	test2_02390	test3_00001
kdpE	KDP operon transcriptional regulatory protein KdpE	test1_00910	test2_01556	test3_00311
ispG	4-hydroxy-3-methylbut-2-en-1-yl diphosphate synthase	test1_02908	test2_02926	test3_02094
dkgA	2,5-diketo-D-gluconic acid reductase A	test1_03395	test2_02017	test3_02617
ybaN	Inner membrane protein YbaN	test1_01173	test2_02272	test3_00120
upp	Uracil phosphoribosyltransferase	test1_03850	test2_02949	test3_02071
fsr	Fosmidomycin resistance protein	test1_01161	test2_02260	test3_00132
yddG	Methyl viologen resistance protein YddG	test1_00340	test2_00724	test3_01151
aroP_2	Aromatic amino acid transport protein AroP	test1_02929	test2_03572	test3_04135
pcoC	Copper resistance protein C precursor	test1_01945	test2_00415	test3_01460
group_2239	hypothetical protein	test1_03498	test2_00022	test3_01793
purN	Phosphoribosylglycinamide formyltransferase	test1_03848	test2_02947	test3_02073
group_2241	hypothetical protein	test1_02509	test2_03454	test3_04022
pgpC	Phosphatidylglycerophosphatase C	test1_02863	test2_02881	test3_02139
cobU	Bifunctional adenosylcobalamin biosynthesis protein CobU	test1_03950	test2_00215	test3_01601
der	GTPase Der	test1_02912	test2_02930	test3_02090
nuoC	NADH-quinone oxidoreductase subunit C/D	test1_02479	test2_03127	test3_01893
ydhX_1	putative ferredoxin-like protein YdhX precursor	test1_02703	test2_00169	test3_01647
group_2247	hypothetical protein	test1_00102	test2_00962	test3_00913
group_2248	hypothetical protein	test1_02587	test2_03376	test3_03944
araC_1	Arabinose operon regulatory protein	test1_03932	test2_00197	test3_01619
fliM	Flagellar motor switch protein FliM	test1_01847	test2_00317	test3_01558
group_2251	Ureidoglycolate lyase	test1_02769	test2_00479	test3_01396
group_2252	hypothetical protein	test1_00369	test2_00695	test3_01180
ygdR_2	putative lipoprotein YgdR precursor	test1_00632	test2_01835	test3_02435
uidA	Beta-glucuronidase	test1_03429	test2_01983	test3_02583
group_2255	hypothetical protein	test1_04105	test2_02040	test3_02640
lptB_1	Lipopolysaccharide export system ATP-binding protein LptB	test1_01741	test2_02594	test3_02998
group_2257	hypothetical protein	test1_03905	test2_02533	test3_02937
appA_1	Oligopeptide-binding protein AppA precursor	test1_03492	test2_00016	test3_01799
codA	Cytosine deaminase	test1_02230	test2_03958	test3_02783
atpH	ATP synthase subunit delta	test1_03821	test2_04345	test3_03301
lsrA	Autoinducer 2 import ATP-binding protein LsrA	test1_04041	test2_04058	test3_03504
lolB	Outer-membrane lipoprotein LolB precursor	test1_02734	test2_00514	test3_01361
group_2263	hypothetical protein	test1_00733	test2_01734	test3_02334
rsmC	Ribosomal RNA small subunit methyltransferase C	test1_02583	test2_03380	test3_03948
group_2265	Galactitol-specific phosphotransferase enzyme IIB component	test1_03724	test2_02817	test3_03221
group_2266	UDP-3-O-[3-hydroxymyristoyl] glucosamine N-acyltransferase	test1_03008	test2_03651	test3_04056
cyoB	Cytochrome bo(3) ubiquinol oxidase subunit 1	test1_01211	test2_02310	test3_00081
group_2268	hypothetical protein	test1_01491	test2_01188	test3_00686
ubiF	2-octaprenyl-3-methyl-6-methoxy-1,4-benzoquinol hydroxylase	test1_03384	test2_02055	test3_00277
treY	Maltooligosyl trehalose synthase	test1_00325	test2_00739	test3_01136
selA_2	L-seryl-tRNA(Sec) selenium transferase	test1_03741	test2_02800	test3_03204
ycdT	putative diguanylate cyclase YcdT	test1_02588	test2_03375	test3_03943
infB	Translation initiation factor IF-2	test1_02181	test2_03910	test3_02733
sseD	Secreted effector protein SseD	test1_00156	test2_00908	test3_00967
group_2275	hypothetical protein	test1_02060	test2_03274	test3_03841
sseA_2	3-mercaptopyruvate sulfurtransferase	test1_02898	test2_02916	test3_02104
group_2277	hypothetical protein	test1_01840	test2_00310	test3_01565
infC	Translation initiation factor IF-3	test1_00090	test2_00974	test3_00901
cdsA	Phosphatidate cytidylyltransferase	test1_03036	test2_03500	test3_04207
eno	Enolase	test1_00664	test2_01803	test3_02403
group_2281	hypothetical protein	test1_00462	test2_00602	test3_01273
nudB	Dihydroneopterin triphosphate pyrophosphatase	test1_01920	test2_00390	test3_01485
group_2283	hypothetical protein	test1_04064	test2_04081	test3_03527
group_2284	hypothetical protein	test1_03439	test2_01973	test3_02573
besA	Ferri-bacillibactin esterase BesA	test1_00839	test2_01628	test3_02228
group_2286	hypothetical protein	test1_03641	test2_02773	test3_03177
rbsR	Ribose operon repressor	test1_03803	test2_04363	test3_03319
betC_1	Choline-sulfatase	test1_02508	test2_03455	test3_04023
phoC_1	Major phosphate-irrepressible acid phosphatase precursor	test1_01708	test2_02627	test3_03031
tatD	Tat-linked quality control protein TatD	test1_03286	test2_04292	test3_03406
dcyD	D-cysteine desulfhydrase	test1_01869	test2_00339	test3_01536
cysB	HTH-type transcriptional regulator CysB	test1_00486	test2_00578	test3_01297
pduV_2	Propanediol utilization protein PduV	test1_04346	test2_02979	test3_02041
ptsN	Nitrogen regulatory protein	test1_02217	test2_03946	test3_02769
rimM	Ribosome maturation factor RimM	test1_00873	test2_01594	test3_02190
lplA	Lipoate-protein ligase A	test1_02567	test2_03396	test3_03964
group_2297	LexA regulated protein	test1_00902	test2_01564	test3_00303
rplX	50S ribosomal protein L24	test1_04199	test2_04469	test3_02878
group_2299	Prophage CP4-57 integrase	test1_03653	test2_02761	test3_03165
group_23	Transposase, Mutator family	test1_02817 test1_04820	test2_00431	test3_01444
ttrA	Tetrathionate reductase subunit A precursor	test1_00138	test2_00926	test3_00949
mdaB	Modulator of drug activity B	test1_04113	test2_02032	test3_02632
csgA	Major curlin subunit precursor	test1_01510	test2_01169	test3_00705
spy	Spheroplast protein Y precursor	test1_00066	test2_00998	test3_00877
yihS	putative sugar isomerase YihS	test1_03580	test2_04003	test3_03449
assT_1	Arylsulfate sulfotransferase AssT precursor	test1_04100	test2_02045	test3_02645
rpoD	RNA polymerase sigma factor RpoD	test1_02114	test2_03843	test3_02666
group_2307	hypothetical protein	test1_01887	test2_00357	test3_01518
purH	Bifunctional purine biosynthesis protein PurH	test1_04069	test2_04438	test3_03594
cbiF	Cobalt-precorrin-4 C(11)-methyltransferase	test1_03939	test2_00204	test3_01612
group_2310	putative acyltransferase	test1_04294	test2_03140	test3_01880
pheT	Phenylalanine--tRNA ligase beta subunit	test1_00094	test2_00970	test3_00905
edd	Phosphogluconate dehydratase	test1_01935	test2_00405	test3_01470
spiA	Type III secretion system outer membrane protein SpiA precursor	test1_00149	test2_00915	test3_00960
tilS	tRNA(Ile)-lysidine synthase	test1_03022	test2_03486	test3_04221
ccmL	Carbon dioxide concentrating mechanism protein CcmL	test1_03919	test2_00184	test3_01632
group_2316	hypothetical protein	test1_04215	test2_04453	test3_02862
frlD	Fructosamine kinase FrlD	test1_01703	test2_02632	test3_03036
group_2318	DNA-binding transcriptional activator GutM	test1_00777	test2_01690	test3_02290
gbpR_1	HTH-type transcriptional regulator GbpR	test1_03527	test2_00051	test3_01764
epmA	Elongation factor P--(R)-beta-lysine ligase	test1_01970	test2_03818	test3_03751
hypC_1	Hydrogenase isoenzymes formation protein HypC	test1_00757	test2_01710	test3_02310
cpxA	Sensor protein CpxA	test1_03620	test2_04043	test3_03489
rplK	50S ribosomal protein L11	test1_04094	test2_04413	test3_03569
yqjH	NADPH-dependent ferric-chelate reductase	test1_02117	test2_03846	test3_02669
msrB	Peptide methionine sulfoxide reductase MsrB	test1_00048	test2_01016	test3_00859
group_2326	Prokaryotic cytochrome b561	test1_02704	test2_00170	test3_01646
yicJ_3	Inner membrane symporter YicJ	test1_03627	test2_04050	test3_03496
nuoI_1	NADH-quinone oxidoreductase subunit I	test1_00765	test2_01702	test3_02302
group_2329	Membrane-bound lysozyme-inhibitor of c-type lysozyme	test1_00006	test2_01058	test3_00817
group_2330	2-oxoglutaramate amidase	test1_01329	test2_02428	test3_04308
ybeZ_2	PhoH-like protein	test1_03382	test2_02057	test3_00275
fldA	Flavodoxin-1	test1_00901	test2_01565	test3_00302
rplY	50S ribosomal protein L25	test1_03484	test2_00008	test3_01807
group_2334	hypothetical protein	test1_01912	test2_00382	test3_01493
galF	UTP--glucose-1-phosphate uridylyltransferase	test1_02666	test2_00132	test3_01684
glyA	Serine hydroxymethyltransferase	test1_02876	test2_02894	test3_02126
tyrS	Tyrosine--tRNA ligase	test1_00205	test2_00859	test3_01016
fre	NAD(P)H-flavin reductase	test1_03289	test2_04295	test3_03409
gsiA_2	Glutathione import ATP-binding protein GsiA	test1_00468	test2_00596	test3_01279
nuoM	NADH-quinone oxidoreductase subunit M	test1_02488	test2_03136	test3_01884
kdpB	Potassium-transporting ATPase B chain	test1_00913	test2_01553	test3_00314
bssD	Benzylsuccinate synthase activating enzyme	test1_02574	test2_03389	test3_03957
group_2343	PTS system EIIBC component	test1_02862	test2_02880	test3_02140
group_2344	DNA-binding transcriptional repressor PuuR	test1_00373	test2_00691	test3_01184
hyaC_1	putative Ni/Fe-hydrogenase 1 B-type cytochrome subunit	test1_02745	test2_00503	test3_01372
kdgM_1	Oligogalacturonate-specific porin KdgM precursor	test1_01497	test2_01182	test3_00692
group_2347	hypothetical protein	test1_00030	test2_01034	test3_00841
engB	putative GTP-binding protein EngB	test1_03560	test2_03983	test3_03429
exbD_2	Biopolymer transport protein ExbD	test1_03402	test2_02010	test3_02610
dsrF	Intracellular sulfur oxidation protein DsrF	test1_04030	test2_02495	test3_02899
idnT	Gnt-II system L-idonate transporter	test1_04379	test2_03317	test3_03884
mlaF	putative phospholipid import ATP-binding protein MlaF	test1_02208	test2_03937	test3_02760
entH	Proofreading thioesterase EntH	test1_03318	test2_02121	test3_00211
setB	Sugar efflux transporter B	test1_03500	test2_00024	test3_01791
btr_2	HTH-type transcriptional activator Btr	test1_04139	test2_04094	test3_03540
hisS	Histidine--tRNA ligase	test1_02909	test2_02927	test3_02093
ybbH_2	putative HTH-type transcriptional regulator YbbH	test1_01493	test2_01186	test3_00688
dtd	D-tyrosyl-tRNA(Tyr) deacylase	test1_03587	test2_04010	test3_03456
group_2359	hypothetical protein	test1_02741	test2_00507	test3_01368
ygbF	CRISPR-associated endoribonuclease Cas2	test1_00680	test2_01787	test3_02387
rplP	50S ribosomal protein L16	test1_04195	test2_04473	test3_02882
mntP	putative manganese efflux pump MntP	test1_02790	test2_00458	test3_01417
group_2363	hypothetical protein	test1_00159	test2_00905	test3_00970
uxuA	Mannonate dehydratase	test1_03425	test2_01987	test3_02587
ubiD	3-octaprenyl-4-hydroxybenzoate carboxy-lyase	test1_03288	test2_04294	test3_03408
alaE	L-alanine exporter AlaE	test1_00814	test2_01653	test3_02253
group_2367	hypothetical protein	test1_01873	test2_00343	test3_01532
elfG_2	putative fimbrial-like protein ElfG precursor	test1_02520	test2_03443	test3_04011
comEA	ComE operon protein 1	test1_01200	test2_02299	test3_00092
rpsO	30S ribosomal protein S15	test1_02178	test2_03907	test3_02730
phoR	Phosphate regulon sensor protein PhoR	test1_01251	test2_02350	test3_00041
rplW	50S ribosomal protein L23	test1_04190	test2_04478	test3_02887
glpG	Rhomboid protease GlpG	test1_01774	test2_02561	test3_02965
lepB	Signal peptidase I	test1_02850	test2_02868	test3_02152
bfr	Bacterioferritin	test1_04185	test2_04483	test3_02892
soxS_1	Regulatory protein SoxS	test1_00111	test2_00953	test3_00922
hisP	Histidine transport ATP-binding protein HisP	test1_02455	test2_03103	test3_01917
group_2378	Formate hydrogenlyase maturation protein HycH	test1_00767	test2_01700	test3_02300
smvA	Methyl viologen resistance protein SmvA	test1_00343	test2_00721	test3_01154
yibF	putative GST-like protein YibF	test1_01623	test2_02712	test3_03116
group_2381	hypothetical protein	test1_00150	test2_00914	test3_00961
yjdC	HTH-type transcriptional regulator YjdC	test1_01950	test2_03798	test3_03730
ulaF	L-ribulose-5-phosphate 4-epimerase UlaF	test1_02013	test2_03227	test3_03794
thrS	Threonine--tRNA ligase	test1_00089	test2_00975	test3_00900
pgaB	Poly-beta-1,6-N-acetyl-D-glucosamine N-deacetylase precursor	test1_01341	test2_02439	test3_04296
group_2386	hypothetical protein	test1_02357	test2_03794	test3_03726
ulaC_1	Ascorbate-specific phosphotransferase enzyme IIA component	test1_00384	test2_00680	test3_01195
nuoH	NADH-quinone oxidoreductase subunit H	test1_02483	test2_03131	test3_01889
yqhD	Alcohol dehydrogenase YqhD	test1_03396	test2_02016	test3_02616
emrD	Multidrug resistance protein D	test1_03707	test2_02834	test3_03238
mreB	Rod shape-determining protein MreB	test1_03779	test2_04388	test3_02823
rdgB	dITP/XTP pyrophosphatase	test1_03461	test2_01951	test3_02551
group_2393	hypothetical protein	test1_00453	test2_00611	test3_01264
group_2394	preprotein translocase subunit YajC	test1_01243	test2_02342	test3_00049
menF	Menaquinone-specific isochorismate synthase	test1_04296	test2_03142	test3_01878
group_2396	hypothetical protein	test1_04146	test2_04087	test3_03533
crcB	Putative fluoride ion transporter CrcB	test1_03350	test2_02089	test3_00243
ail_3	Attachment invasion locus protein precursor	test1_01302	test2_02401	test3_04335
mzrA	Modulator protein MzrA	test1_02130	test2_03859	test3_02682
group_24	Invasin	test1_02724	test2_00524	test3_01351
recO	DNA repair protein RecO	test1_02853	test2_02871	test3_02149
panF	Sodium/pantothenate symporter	test1_03787	test2_04396	test3_02831
yijD	Inner membrane protein YijD	test1_04129	test2_04104	test3_03550
mlaE	putative phospholipid ABC transporter permease protein MlaE	test1_02207	test2_03936	test3_02759
group_2404	phosphoglycerol transferase I	test1_02598	test2_03365	test3_03933
mdtK_2	Multidrug resistance protein MdtK	test1_00180	test2_00884	test3_00991
ahpF	Alkyl hydroperoxide reductase subunit F	test1_03328	test2_02111	test3_00221
group_2407	hypothetical protein	test1_03258	test2_04264	test3_03378
cirA	Colicin I receptor precursor	test1_03508	test2_00032	test3_01783
cedA	Cell division activator CedA	test1_00077	test2_00987	test3_00888
def	Peptide deformylase	test1_04222	test2_04446	test3_02855
rpsQ	30S ribosomal protein S17	test1_04197	test2_04471	test3_02880
group_2412	hypothetical protein	test1_01619	test2_02716	test3_03120
ompC_1	Outer membrane protein C precursor	test1_00286	test2_00778	test3_01097
group_2414	HTH-type transcriptional activator RhaS	test1_03609	test2_04032	test3_03478
group_2415	hypothetical protein	test1_02816	test2_00432	test3_01443
group_2416	hypothetical protein	test1_04095	test2_04412	test3_03568
group_2417	Fimbrial, major and minor subunit	test1_02353	test2_03790	test3_03722
etfB_1	Electron transfer flavoprotein subunit beta	test1_00110	test2_00954	test3_00921
rlmJ	Ribosomal RNA large subunit methyltransferase J	test1_01707	test2_02628	test3_03032
mltC	Membrane-bound lytic murein transglycosylase C precursor	test1_03452	test2_01960	test3_02560
group_2421	hypothetical protein	test1_01162	test2_02261	test3_00131
ttrC	Tetrathionate reductase subunit C	test1_00139	test2_00925	test3_00950
rfaC	Lipopolysaccharide heptosyltransferase 1	test1_03677	test2_02737	test3_03141
cls	Cardiolipin synthase	test1_00513	test2_00551	test3_01324
htpG	Chaperone protein HtpG	test1_01168	test2_02267	test3_00125
dnaG	DNA primase	test1_02113	test2_03842	test3_02665
group_2427	hypothetical protein	test1_02162	test2_03891	test3_02714
group_2428	hypothetical protein	test1_00502	test2_00562	test3_01313
prgK	Lipoprotein PrgK precursor	test1_00742	test2_01725	test3_02325
group_2430	hypothetical protein	test1_00588	test2_01879	test3_02479
mobA	Molybdenum cofactor guanylyltransferase	test1_03554	test2_03977	test3_03423
iscR	HTH-type transcriptional regulator IscR	test1_02887	test2_02905	test3_02115
xseB	Exodeoxyribonuclease 7 small subunit	test1_01227	test2_02326	test3_00065
tsaC	Threonylcarbamoyl-AMP synthase	test1_04226	test2_04442	test3_02851
group_2435	YGGT family protein	test1_03463	test2_01949	test3_02549
pflB	Formate acetyltransferase 1	test1_01127	test2_01339	test3_00527
anmK	Anhydro-N-acetylmuramic acid kinase	test1_00202	test2_00862	test3_01013
nrdF	Ribonucleoside-diphosphate reductase 2 subunit beta	test1_00806	test2_01661	test3_02261
araC_2	Arabinose operon regulatory protein	test1_02975	test2_03618	test3_04089
group_2440	2,6-dihydropseudooxynicotine hydrolase	test1_01319	test2_02418	test3_04318
potA_2	Spermidine/putrescine import ATP-binding protein PotA	test1_01075	test2_01391	test3_00475
group_2442	Aspartate racemase	test1_00600	test2_01867	test3_02467
pspB	Phage shock protein B	test1_00457	test2_00607	test3_01268
gsk	Inosine-guanosine kinase	test1_01164	test2_02263	test3_00129
group_2445	recombinase A	test1_00785	test2_01682	test3_02282
chbA	N,N'-diacetylchitobiose-specific phosphotransferase enzyme IIA component	test1_00072	test2_00992	test3_00883
group_2447	hypothetical protein	test1_04009	test2_02516	test3_02920
metQ_2	D-methionine-binding lipoprotein MetQ precursor	test1_03013	test2_03477	test3_04230
hybE	Hydrogenase-2 operon protein HybE	test1_03415	test2_01997	test3_02597
vsr	Very short patch repair protein	test1_01833	test2_00303	test3_01572
group_2451	Electron transfer flavoprotein-ubiquinone oxidoreductase	test1_01055	test2_01411	test3_00455
group_2452	Branched-chain amino acid transport protein (AzlD)	test1_03601	test2_04024	test3_03470
cueR	HTH-type transcriptional regulator CueR	test1_04342	test2_02254	test3_00138
sgrR_1	HTH-type transcriptional regulator SgrR	test1_01197	test2_02296	test3_00095
clpP	ATP-dependent Clp protease proteolytic subunit precursor	test1_01205	test2_02304	test3_00087
marA_1	Multiple antibiotic resistance protein MarA	test1_00276	test2_00788	test3_01087
bepC	Outer membrane efflux protein BepC precursor	test1_00859	test2_01608	test3_02204
nagZ	Beta-hexosaminidase	test1_01579	test2_01100	test3_00775
group_2459	hypothetical protein	test1_03479	test2_00003	test3_01812
deoB	Phosphopentomutase	test1_02570	test2_03393	test3_03961
tatA	Sec-independent protein translocase protein TatA	test1_03283	test2_04289	test3_03403
potB	Spermidine/putrescine transport system permease protein PotB	test1_01595	test2_01084	test3_00791
hsrA	putative transport protein HsrA	test1_03802	test2_04364	test3_03320
tsaB	tRNA threonylcarbamoyladenosine biosynthesis protein TsaB	test1_02777	test2_00471	test3_01404
fliV	Flagellar biosynthetic protein FliV	test1_01865	test2_00335	test3_01540
ulaE_1	L-ribulose-5-phosphate 3-epimerase UlaE	test1_01632	test2_02703	test3_03107
group_2467	hypothetical protein	test1_00194	test2_00870	test3_01005
flgH	Flagellar L-ring protein precursor	test1_01546	test2_01133	test3_00741
rpmA	50S ribosomal protein L27	test1_02198	test2_03927	test3_02750
group_2470	PTS system ascorbate-specific transporter subunits IICB	test1_02463	test2_03111	test3_01909
purP	putative adenine permease PurP	test1_03838	test2_04328	test3_03284
fucP_2	L-fucose-proton symporter	test1_03715	test2_02826	test3_03230
trkA	Trk system potassium uptake protein TrkA	test1_04219	test2_04449	test3_02858
rpsI	30S ribosomal protein S9	test1_02240	test2_03968	test3_02793
csrD	RNase E specificity factor CsrD	test1_03780	test2_04389	test3_02824
ppiB	Peptidyl-prolyl cis-trans isomerase B	test1_04151	test2_02235	test3_00157
nrdE	Ribonucleoside-diphosphate reductase 2 subunit alpha	test1_00807	test2_01660	test3_02260
nuoJ	NADH-quinone oxidoreductase subunit J	test1_02485	test2_03133	test3_01887
gatC_3	Galactitol permease IIC component	test1_03725	test2_02816	test3_03220
mdtH	Multidrug resistance protein MdtH	test1_01532	test2_01147	test3_00727
frdD	Fumarate reductase subunit D	test1_01966	test2_03814	test3_03747
ybbJ	Inner membrane protein YbbJ	test1_04341	test2_02253	test3_00139
group_2483	hypothetical protein	test1_00545	test2_01922	test3_02522
narW	putative nitrate reductase molybdenum cofactor assembly chaperone NarW	test1_00348	test2_00716	test3_01159
hxlR	HTH-type transcriptional activator HxlR	test1_02027	test2_03241	test3_03808
ydiI	Esterase YdiI	test1_00121	test2_00943	test3_00932
fliQ_1	Flagellar biosynthetic protein FliQ	test1_01843	test2_00313	test3_01562
fimD_4	Outer membrane usher protein FimD precursor	test1_02549	test2_03414	test3_03982
ywiE	putative cardiolipin synthase YwiE	test1_01514	test2_01165	test3_00709
speA_2	Arginine decarboxylase	test1_03955	test2_00220	test3_01596
group_2491	Cupin domain protein	test1_04038	test2_04055	test3_03501
maa	Maltose O-acetyltransferase	test1_01183	test2_02282	test3_00110
metI	D-methionine transport system permease protein MetI	test1_03012	test2_03476	test3_04231
group_2494	hypothetical protein	test1_02568	test2_03395	test3_03963
group_2495	Curli production assembly/transport component CsgG	test1_01505	test2_01174	test3_00700
higA_2	Antitoxin HigA	test1_03589	test2_04012	test3_03458
ligT	2'-5'-RNA ligase	test1_03064	test2_03528	test3_04179
plsY	putative glycerol-3-phosphate acyltransferase	test1_02110	test2_03839	test3_02662
garD	D-galactarate dehydratase	test1_02152	test2_03881	test3_02704
ydiV_1	Putative anti-FlhC(2)FlhD(4) factor YdiV	test1_00469	test2_00595	test3_01280
hyaC_2	putative Ni/Fe-hydrogenase 1 B-type cytochrome subunit	test1_00293	test2_00771	test3_01104
degP	Periplasmic serine endoprotease DegP precursor	test1_03050	test2_03514	test3_04193
rbfA	Ribosome-binding factor A	test1_02180	test2_03909	test3_02732
gatC_1	Galactitol permease IIC component	test1_00382	test2_00682	test3_01193
eae	Intimin	test1_02914	test2_02932	test3_02088
yiaH	Inner membrane protein YiaH	test1_01650	test2_02685	test3_03089
ugpB	sn-glycerol-3-phosphate-binding periplasmic protein UgpB precursor	test1_01744	test2_02591	test3_02995
flgB	Flagellar basal body rod protein FlgB	test1_01540	test2_01139	test3_00735
uspF	Universal stress protein F	test1_00419	test2_00645	test3_01230
frdA	Fumarate reductase flavoprotein subunit	test1_01969	test2_03817	test3_03750
map	Methionine aminopeptidase	test1_03043	test2_03507	test3_04200
mlaB	putative phospholipid ABC transporter-binding protein MlaB	test1_02204	test2_03933	test3_02756
artP	Arginine transport ATP-binding protein ArtP	test1_01087	test2_01379	test3_00487
melR	Melibiose operon regulatory protein	test1_02326	test2_03763	test3_03695
group_2514	Multiple stress resistance protein BhsA precursor	test1_01019	test2_01447	test3_00419
group_2515	galactose-1-epimerase	test1_03579	test2_04002	test3_03448
gcvH	Glycine cleavage system H protein	test1_00562	test2_01905	test3_02505
trg_1	Methyl-accepting chemotaxis protein III	test1_02119	test2_03848	test3_02671
iscA_2	Iron-binding protein IscA	test1_02890	test2_02908	test3_02112
group_2519	hypothetical protein	test1_03522	test2_00046	test3_01769
napC	Cytochrome c-type protein NapC	test1_03964	test2_03192	test3_01823
tsx	Nucleoside-specific channel-forming protein tsx precursor	test1_01238	test2_02337	test3_00054
hybC	Hydrogenase-2 large chain precursor	test1_03413	test2_01999	test3_02599
coaA_1	Pantothenate kinase	test1_00540	test2_01927	test3_02527
potH	Putrescine transport system permease protein PotH	test1_01076	test2_01390	test3_00476
ulaB_1	Ascorbate-specific phosphotransferase enzyme IIB component	test1_01081	test2_01385	test3_00481
parE4	Toxin ParE4	test1_00661	test2_01806	test3_02406
degS_1	Signal transduction histidine-protein kinase/phosphatase DegS	test1_03718	test2_02823	test3_03227
glnQ_3	Glutamine transport ATP-binding protein GlnQ	test1_03375	test2_02064	test3_00268
ruvC	Crossover junction endodeoxyribonuclease RuvC	test1_01922	test2_00392	test3_01483
uspE	Universal stress protein E	test1_00429	test2_00635	test3_01240
zntR	HTH-type transcriptional regulator ZntR	test1_04216	test2_04452	test3_02861
ccp	Cytochrome c551 peroxidase precursor	test1_04326	test2_04303	test3_03259
rfaQ	Lipopolysaccharide core heptosyltransferase RfaQ	test1_03666	test2_02748	test3_03152
cynR_2	HTH-type transcriptional regulator CynR	test1_02857	test2_02875	test3_02145
group_2535	hypothetical protein	test1_03920	test2_00185	test3_01631
yajR	Inner membrane transport protein YajR	test1_01215	test2_02314	test3_00077
flgA	Flagella basal body P-ring formation protein FlgA precursor	test1_01539	test2_01140	test3_00734
gadC	Glutamate/gamma-aminobutyrate antiporter	test1_02447	test2_03095	test3_01925
gfo	Glucose--fructose oxidoreductase precursor	test1_01499	test2_01180	test3_00694
wecD	dTDP-fucosamine acetyltransferase	test1_03236	test2_04242	test3_03356
prs	Ribose-phosphate pyrophosphokinase	test1_02736	test2_00512	test3_01363
tar	Methyl-accepting chemotaxis protein II	test1_01900	test2_00370	test3_01505
cdaR_1	Carbohydrate diacid regulator	test1_03856	test2_02955	test3_02065
group_2544	hypothetical protein	test1_03650	test2_02764	test3_03168
bioH	Pimeloyl-[acyl-carrier protein] methyl ester esterase	test1_03885	test2_02553	test3_02957
pgpB	Phosphatidylglycerophosphatase B	test1_00482	test2_00582	test3_01293
cysN	Sulfate adenylyltransferase subunit 1	test1_00683	test2_01784	test3_02384
group_2548	putative aminodeoxychorismate lyase	test1_01569	test2_01110	test3_00765
truC	tRNA pseudouridine synthase C	test1_00651	test2_01816	test3_02416
hslJ	Heat shock protein HslJ	test1_00416	test2_00648	test3_01227
group_2551	HrpJ-like domain protein	test1_00167	test2_00897	test3_00978
treF	Cytoplasmic trehalase	test1_01700	test2_02635	test3_03039
group_2553	hypothetical protein	test1_02564	test2_03399	test3_03967
rplM	50S ribosomal protein L13	test1_02241	test2_03969	test3_02794
mglC	Galactoside transport system permease protein MglC	test1_03519	test2_00043	test3_01772
limB	Limonene 1,2-monooxygenase	test1_02173	test2_03902	test3_02725
deoR_2	Deoxyribose operon repressor	test1_03713	test2_02828	test3_03232
ftsW	Lipid II flippase FtsW	test1_02952	test2_03595	test3_04112
acrB_1	Multidrug efflux pump subunit AcrB	test1_01180	test2_02279	test3_00113
bamE	Outer membrane protein assembly factor BamE precursor	test1_00864	test2_01603	test3_02199
ppiC	Peptidyl-prolyl cis-trans isomerase C	test1_03221	test2_04227	test3_03341
hyfA	Hydrogenase-4 component A	test1_00761	test2_01706	test3_02306
glpK_2	Glycerol kinase	test1_04053	test2_04070	test3_03516
pyrD	Dihydroorotate dehydrogenase (quinone)	test1_01427	test2_01252	test3_00622
flgJ	Peptidoglycan hydrolase FlgJ	test1_01548	test2_01131	test3_00743
ppsR	Phosphoenolpyruvate synthase regulatory protein	test1_00104	test2_00960	test3_00915
metQ_1	D-methionine-binding lipoprotein MetQ precursor	test1_04330	test2_02242	test3_00150
nagD	Ribonucleotide monophosphatase NagD	test1_00888	test2_01579	test3_00288
yrfG	GMP/IMP nucleotidase YrfG	test1_03898	test2_02540	test3_02944
mdtI	Spermidine export protein MdtI	test1_00239	test2_00825	test3_01050
group_2571	DNA-binding transcriptional activator CaiF	test1_03009	test2_03652	test3_04055
cysE_2	Serine acetyltransferase	test1_03690	test2_02724	test3_03128
group_2573	lysophospholipase L2	test1_03271	test2_04277	test3_03391
pyrH	Uridylate kinase	test1_03040	test2_03504	test3_04203
deaD	ATP-dependent RNA helicase DeaD	test1_02175	test2_03904	test3_02727
dtpB	Dipeptide and tripeptide permease B	test1_01711	test2_02624	test3_03028
group_2577	lipopolysaccharide core biosynthesis protein	test1_03674	test2_02740	test3_03144
speB	Agmatinase	test1_00532	test2_01935	test3_02535
fliT	Flagellar protein FliT	test1_01861	test2_00331	test3_01544
pduW	putative propionate kinase	test1_02710	test2_00176	test3_01640
moeA	Molybdopterin molybdenumtransferase	test1_01041	test2_01425	test3_00441
focA	putative formate transporter 1	test1_01128	test2_01338	test3_00528
relE_1	mRNA interferase RelE	test1_00306	test2_00758	test3_01117
ccdB	Toxin CcdB	test1_04386	test2_03324	test3_03891
maeA	NAD-dependent malic enzyme	test1_00334	test2_00730	test3_01145
preA	NAD-dependent dihydropyrimidine dehydrogenase subunit PreA	test1_03520	test2_00044	test3_01771
yscU	Yop proteins translocation protein U	test1_00177	test2_00887	test3_00988
ompF	Outer membrane protein F precursor	test1_01153	test2_01313	test3_00553
crp_2	cAMP receptor protein	test1_03222	test2_04228	test3_03342
ogt_2	Methylated-DNA--protein-cysteine methyltransferase	test1_01187	test2_02286	test3_00105
flhD	Flagellar transcriptional regulator FlhD	test1_01894	test2_00364	test3_01511
frlB_2	Fructosamine deglycase FrlB	test1_02599	test2_03364	test3_03932
group_2593	hypothetical protein	test1_03526	test2_00050	test3_01765
ybeZ_1	PhoH-like protein	test1_01492	test2_01187	test3_00687
ramA	(R)-stereoselective amidase	test1_03431	test2_01981	test3_02581
group_2596	Acetyltransferase, GNAT family	test1_01737	test2_02598	test3_03002
group_2597	Citrate transporter	test1_01057	test2_01409	test3_00457
group_2598	hypothetical protein	test1_02015	test2_03229	test3_03796
mipA	MltA-interacting protein precursor	test1_00043	test2_01021	test3_00854
bioD1_1	ATP-dependent dethiobiotin synthetase BioD 1	test1_00245	test2_00819	test3_01055 test3_01056
envC	Murein hydrolase activator EnvC precursor	test1_03684	test2_02730	test3_03134
rsmE	Ribosomal RNA small subunit methyltransferase E	test1_03470	test2_01942	test3_02542
group_2602	Anaerobic dimethyl sulfoxide reductase chain B	test1_03331	test2_02108	test3_00224
group_2603	hypothetical protein	test1_01638	test2_02697	test3_03101
cyoA	Cytochrome bo(3) ubiquinol oxidase subunit 2 precursor	test1_01210	test2_02309	test3_00082
rsmJ	Ribosomal RNA small subunit methyltransferase J	test1_01710	test2_02625	test3_03029
rocR	Arginine utilization regulatory protein RocR	test1_02445	test2_03093	test3_01927
group_2607	hypothetical protein	test1_02331	test2_03768	test3_03700
ycdY	Chaperone protein YcdY	test1_01503	test2_01176	test3_00698
tsf	Elongation factor Ts	test1_03041	test2_03505	test3_04202
yhbY	RNA-binding protein YhbY	test1_02192	test2_03921	test3_02744
group_2611	esterase YqiA	test1_04110	test2_02035	test3_02635
glmM_1	Phosphoglucosamine mutase	test1_02188	test2_03917	test3_02740
slmA	Nucleoid occlusion factor SlmA	test1_03657	test2_02757	test3_03161
eutS	Ethanolamine utilization protein EutS	test1_04345	test2_02978	test3_02042
xthA	Exodeoxyribonuclease III	test1_00059	test2_01005	test3_00870
nagI	Gentisate 1,2-dioxygenase	test1_03529	test2_00053	test3_01762
group_2617	Haemolysin-III related	test1_00567	test2_01900	test3_02500
zntB	Zinc transport protein ZntB	test1_00424	test2_00640	test3_01235
group_2619	PTS system galactitol-specific transporter subunit IIA	test1_02155	test2_03884	test3_02707
group_2620	PrkA AAA domain protein	test1_00042	test2_01022	test3_00853
ubiI	2-octaprenylphenol hydroxylase	test1_00560	test2_01907	test3_02507
mglB	D-galactose-binding periplasmic protein precursor	test1_03517	test2_00041	test3_01774
group_2623	putative inner membrane protein	test1_01858	test2_00328	test3_01547
tig	Trigger factor	test1_01206	test2_02305	test3_00086
hflC	Modulator of FtsH protease HflC	test1_01989	test2_03203	test3_03770
livK	Leucine-specific-binding protein precursor	test1_01738	test2_02597	test3_03001
group_2627	hypothetical protein	test1_02566	test2_03397	test3_03965
deoD	Purine nucleoside phosphorylase DeoD-type	test1_02569	test2_03394	test3_03962
yusV_2	putative siderophore transport system ATP-binding protein YusV	test1_03309	test2_02130	test3_00202
psrA	Polysulfide reductase chain A precursor	test1_02702	test2_00168	test3_01648
group_2631	hypothetical protein	test1_01959	test2_03807	test3_03740
pdxH	Pyridoxine/pyridoxamine 5'-phosphate oxidase	test1_00204	test2_00860	test3_01015
ddrA	Diol dehydratase-reactivating factor alpha subunit	test1_03925	test2_00190	test3_01626
group_2634	putative lipoprotein YgdR precursor	test1_00608	test2_01859	test3_02459
gabD	Succinate-semialdehyde dehydrogenase [NADP(+)] GabD	test1_00824	test2_01643	test3_02243
group_2636	muropeptide transporter	test1_01209	test2_02308	test3_00083
opuCD	Carnitine transport permease protein OpuCD	test1_00250	test2_00814	test3_01061
prmA	Ribosomal protein L11 methyltransferase	test1_03788	test2_04397	test3_02832
rbsK_3	Ribokinase	test1_03714	test2_02827	test3_03231
yhcB	Inner membrane protein YhcB	test1_02243	test2_03971	test3_02796
manZ_2	Mannose permease IID component	test1_03740	test2_02801	test3_03205
ybhL_2	Inner membrane protein YbhL	test1_01003	test2_01463	test3_00404
argD	Acetylornithine/succinyldiaminopimelate aminotransferase	test1_04012	test2_02513	test3_02917
iaaA	Isoaspartyl peptidase precursor	test1_01042	test2_01424	test3_00442
acpH	Acyl carrier protein phosphodiesterase	test1_01246	test2_02345	test3_00046
rplB	50S ribosomal protein L2	test1_04191	test2_04477	test3_02886
clcD_1	Carboxymethylenebutenolidase	test1_04249	test2_03336	test3_03904
qseE	Sensor histidine kinase QseE	test1_02867	test2_02885	test3_02135
yfkN_2	Trifunctional nucleotide phosphoesterase protein YfkN precursor	test1_04145	test2_04088	test3_03534
tadA	tRNA-specific adenosine deaminase	test1_02864	test2_02882	test3_02138
ydhR	Putative monooxygenase YdhR	test1_04019	test2_02506	test3_02910
ulaR	HTH-type transcriptional regulator UlaR	test1_02006	test2_03220	test3_03787
ilvC	Ketol-acid reductoisomerase	test1_03220	test2_04226	test3_03340
macA_3	Macrolide export protein MacA	test1_01014	test2_01452	test3_00414
rfbD_2	UDP-galactopyranose mutase precursor	test1_00925	test2_01541	test3_00326
gno	Gluconate 5-dehydrogenase	test1_04380	test2_03318	test3_03885
ppnK	putative inorganic polyphosphate/ATP-NAD kinase	test1_00866	test2_01601	test3_02197
greB	Transcription elongation factor GreB	test1_03891	test2_02547	test3_02951
group_2659	hypothetical protein	test1_00003	test2_01061	test3_00814
group_2660	stationary phase inducible protein CsiE	test1_02878	test2_02896	test3_02124
rpsD	30S ribosomal protein S4	test1_04212	test2_04456	test3_02865
group_2662	YhhN-like protein	test1_01728	test2_02607	test3_03011
zupT	Zinc transporter ZupT	test1_04102	test2_02043	test3_02643
group_2664	ABC-2 type transporter	test1_00928	test2_01538	test3_00329
group_2665	Type III secretion system protein PrgH-EprH (PrgH)	test1_00739	test2_01728	test3_02328
nhaK	Sodium, potassium, lithium and rubidium/H(+) antiporter	test1_02296	test2_03733	test3_03665
group_2667	hypothetical protein	test1_03706	test2_02835	test3_03239
group_2668	putative HTH-type transcriptional regulator YbdO	test1_03354	test2_02085	test3_00247
group_2669	Limonene hydroxylase	test1_03372	test2_02067	test3_00265
groS	10 kDa chaperonin	test1_01957	test2_03805	test3_03738
fadK	Short-chain-fatty-acid--CoA ligase	test1_00106	test2_00958	test3_00917
group_2672	hypothetical protein	test1_02065	test2_03279	test3_03846
rnfD	Electron transport complex protein RnfD	test1_00212	test2_00852	test3_01023
group_2674	hypothetical protein	test1_02316	test2_03753	test3_03685
hemB	Delta-aminolevulinic acid dehydratase	test1_01277	test2_02376	test3_00015
group_2676	Cupin domain protein	test1_03437	test2_01975	test3_02575
group_2677	hypothetical protein	test1_00564	test2_01903	test3_02503
pgk	Phosphoglycerate kinase	test1_00547	test2_01920	test3_02520
group_2679	Flagellar biosynthetic protein FliP precursor	test1_00723	test2_01744	test3_02344
aroC	Chorismate synthase	test1_02422	test2_03070	test3_01950
aspA	Aspartate ammonia-lyase	test1_01954	test2_03802	test3_03735
bepE	Efflux pump membrane transporter BepE	test1_01298	test2_02397	test3_04339
gutB	Sorbitol dehydrogenase	test1_00537	test2_01930	test3_02530
higB-2	Toxin HigB-2	test1_03592	test2_04015	test3_03461
cobT	Nicotinate-nucleotide--dimethylbenzimidazole phosphoribosyltransferase	test1_03952	test2_00217	test3_01599
hpaB	4-hydroxyphenylacetate 3-monooxygenase oxygenase component	test1_01465	test2_01214	test3_00660
dut	Deoxyuridine 5'-triphosphate nucleotidohydrolase	test1_03658	test2_02756	test3_03160
helD	Helicase IV	test1_01443	test2_01236	test3_00638
fimA_6	Type-1 fimbrial protein, A chain precursor	test1_02547	test2_03416	test3_03984
citB	Transcriptional regulatory protein CitB	test1_02492	test2_03471	test3_04039
group_2691	HTH-type transcriptional regulator DmlR	test1_01108	test2_01358	test3_00508
group_2692	hypothetical protein	test1_00107	test2_00957	test3_00918
nudF	ADP-ribose pyrophosphatase	test1_04107	test2_02038	test3_02638
rssA	NTE family protein RssA	test1_00527	test2_00537	test3_01338
group_2695	NAD-dependent DNA ligase C4 zinc finger domain protein	test1_02913	test2_02931	test3_02089
group_2696	hypothetical protein	test1_04228	test2_04440	test3_02849
group_2697	formate dehydrogenase accessory protein	test1_03599	test2_04022	test3_03468
pepD_2	Cytosol non-specific dipeptidase	test1_01321	test2_02420	test3_04316
group_2699	putative metallo-hydrolase	test1_01151	test2_01315	test3_00551
cydB	Cytochrome bd-I ubiquinol oxidase subunit 2	test1_00947	test2_01519	test3_00348
holB	DNA polymerase III subunit delta'	test1_01571	test2_01108	test3_00767
intS	Putative prophage CPS-53 integrase	test1_03961	test2_00226	test3_01590
ynfE_2	Putative dimethyl sulfoxide reductase chain YnfE precursor	test1_03330	test2_02109	test3_00223
frdC	Fumarate reductase subunit C	test1_01967	test2_03815	test3_03748
dinB_2	DNA polymerase IV	test1_01324	test2_02423	test3_04313
cysJ_1	Sulfite reductase [NADPH] flavoprotein alpha-component	test1_00652	test2_01815	test3_02415
group_2707	hypothetical protein	test1_03914	test2_02524	test3_02928
trmA	tRNA/tmRNA (uracil-C(5))-methyltransferase	test1_04128	test2_04105	test3_03551
rffG	dTDP-glucose 4,6-dehydratase 2	test1_03234	test2_04240	test3_03354
hemN_1	Oxygen-independent coproporphyrinogen-III oxidase 1	test1_03460	test2_01952	test3_02552
folB	Dihydroneopterin aldolase	test1_02109	test2_03838	test3_02661
group_2712	hypothetical protein	test1_03735	test2_02806	test3_03210
group_2713	hypothetical protein	test1_00259	test2_00805	test3_01070
rhaM	L-rhamnose mutarotase	test1_03604	test2_04027	test3_03473
fliK	Flagellar hook-length control protein	test1_01849	test2_00319	test3_01556
mepH	Murein DD-endopeptidase MepH precursor	test1_00188	test2_00876	test3_00999
aroF	Phospho-2-dehydro-3-deoxyheptonate aldolase, Tyr-sensitive	test1_00878	test2_01589	test3_02185
group_2718	PTS system galactitol-specific transporter subunit IIA	test1_03723	test2_02818	test3_03222
group_2719	hypothetical protein	test1_00365	test2_00699	test3_01176
ubiB	putative protein kinase UbiB	test1_03282	test2_04288	test3_03402
group_2721	hypothetical protein	test1_00635	test2_01832	test3_02432
glpT	Glycerol-3-phosphate transporter	test1_03992	test2_03164	test3_01851
glnE	Glutamate-ammonia-ligase adenylyltransferase	test1_02104	test2_03833	test3_02656
gabR	HTH-type transcriptional regulatory protein GabR	test1_00811	test2_01656	test3_02256
btuD	Vitamin B12 import ATP-binding protein BtuD	test1_00098	test2_00966	test3_00909
group_2726	hypothetical protein	test1_01609	test2_01070	test3_00805
etfA_1	Electron transfer flavoprotein subunit alpha	test1_00109	test2_00955	test3_00920
kdsD	Arabinose 5-phosphate isomerase KdsD	test1_02210	test2_03939	test3_02762
frr	Ribosome-recycling factor	test1_03039	test2_03503	test3_04204
hypC_2	Hydrogenase isoenzymes formation protein HypC	test1_03417	test2_01995	test3_02595
ppiA	Peptidyl-prolyl cis-trans isomerase A precursor	test1_04008	test2_02517	test3_02921
fliQ_2	Flagellar biosynthetic protein FliQ	test1_00175	test2_00889	test3_00986
nlpD_1	Murein hydrolase activator NlpD precursor	test1_00579	test2_01888	test3_02488
acrA	Multidrug efflux pump subunit AcrA precursor	test1_01179	test2_02278	test3_00114
group_2735	hypothetical protein	test1_02134	test2_03863	test3_02686
fabG_2	3-oxoacyl-[acyl-carrier-protein] reductase FabG	test1_03535	test2_00059	test3_01756
gutQ	Arabinose 5-phosphate isomerase GutQ	test1_00775	test2_01692	test3_02292
metK	S-adenosylmethionine synthase	test1_03474	test2_01938	test3_02538
csgD_2	CsgBAC operon transcriptional regulatory protein	test1_03440	test2_01972	test3_02572
group_2740	CO2+/MG2+ efflux protein ApaG	test1_02989	test2_03632	test3_04075
group_2741	hypothetical protein	test1_01380	test2_02477	test3_04251
amiA	N-acetylmuramoyl-L-alanine amidase AmiA precursor	test1_04434	test2_02996	test3_02024
ycdX	putative phosphatase YcdX	test1_01502	test2_01177	test3_00697
gmhA	Phosphoheptose isomerase	test1_01327	test2_02426	test3_04310
cobC	Alpha-ribazole phosphatase	test1_03363	test2_02076	test3_00256
ahr	Aldehyde reductase Ahr	test1_04383	test2_03321	test3_03888
dinI_2	DNA-damage-inducible protein I	test1_01528	test2_01151	test3_00723
aspT_2	Aspartate/alanine antiporter	test1_03699	test2_02842	test3_03246
prpC	2-methylcitrate synthase	test1_01280	test2_02379	test3_00012
group_2750	hypothetical protein	test1_02534	test2_03429	test3_03997
yjgN	Inner membrane protein YjgN	test1_02096	test2_03310	test3_03877
ispB	Octaprenyl-diphosphate synthase	test1_02200	test2_03929	test3_02752
ygcS	Inner membrane metabolite transport protein YgcS	test1_02998	test2_03641	test3_04066
tolC_2	Outer membrane protein TolC precursor	test1_02286	test2_03723	test3_03655
miaA	tRNA dimethylallyltransferase	test1_01985	test2_03199	test3_03766
rpoZ	DNA-directed RNA polymerase subunit omega	test1_03638	test2_02776	test3_03180
group_2757	Lipid A 3-O-deacylase (PagL)	test1_03478	test2_00002	test3_01813
glnD	Bifunctional uridylyltransferase/uridylyl-removing enzyme	test1_03044	test2_03508	test3_04199
cyoD	Cytochrome bo(3) ubiquinol oxidase subunit 4	test1_01213	test2_02312	test3_00079
acrZ	Multidrug efflux pump accessory protein AcrZ	test1_00977	test2_01489	test3_00378
mdtK_1	Multidrug resistance protein MdtK	test1_04486	test2_00229	test3_01587
group_2762	Polysulphide reductase, NrfD	test1_02306	test2_03743	test3_03675
rodZ	Cytoskeleton protein RodZ	test1_02907	test2_02925	test3_02095
chiQ	putative lipoprotein ChiQ precursor	test1_00895	test2_01572	test3_00295
ahpD	Alkyl hydroperoxide reductase AhpD	test1_00810	test2_01657	test3_02257
glpB	Anaerobic glycerol-3-phosphate dehydrogenase subunit B	test1_03994	test2_03162	test3_01853
ymfD	Bacillibactin exporter	test1_01520	test2_01159	test3_00715
prsE_2	Type I secretion system membrane fusion protein PrsE	test1_02287	test2_03724	test3_03656
gltC_1	HTH-type transcriptional regulator GltC	test1_02476	test2_03124	test3_01896
waaA	3-deoxy-D-manno-octulosonic acid transferase	test1_03665	test2_02749	test3_03153
sdhC	Succinate dehydrogenase cytochrome b556 subunit	test1_00937	test2_01529	test3_00338
malK	Maltose/maltodextrin import ATP-binding protein MalK	test1_02258	test2_03695	test3_03627
uhpT	Hexose phosphate transport protein	test1_03720	test2_02821	test3_03225
ydgI	Putative arginine/ornithine antiporter	test1_00233	test2_00831	test3_01044
group_2775	Sulfatase	test1_03572	test2_03995	test3_03441
rbsB	D-ribose-binding periplasmic protein precursor	test1_03805	test2_04361	test3_03317
group_2777	hypothetical protein	test1_00028	test2_01036	test3_00839
uppP	Undecaprenyl-diphosphatase	test1_02108	test2_03837	test3_02660
wecB	UDP-N-acetylglucosamine 2-epimerase	test1_03232	test2_04238	test3_03352
yidA_2	Sugar phosphatase YidA	test1_04267	test2_03681	test3_03613
sicP	Chaperone protein sicP	test1_00734	test2_01733	test3_02333
thrA	Bifunctional aspartokinase/homoserine dehydrogenase 1	test1_02542	test2_03421	test3_03989
bamB	Outer membrane protein assembly factor BamB precursor	test1_02911	test2_02929	test3_02091
rnfC_1	Electron transport complex protein RnfC	test1_03915	test2_00180	test3_01636
group_2785	hypothetical protein	test1_01366	test2_02463	test3_04265
dapD	2,3,4,5-tetrahydropyridine-2,6-dicarboxylate N-succinyltransferase	test1_03045	test2_03509	test3_04198
rpoC	DNA-directed RNA polymerase subunit beta'	test1_04089	test2_04418	test3_03574
group_2788	putative Peptidoglycan domain protein	test1_02528	test2_03435	test3_04003
atsB	Anaerobic sulfatase-maturating enzyme	test1_03441	test2_01971	test3_02571
group_2790	hypothetical protein	test1_02612	test2_00078	test3_01737
cdd	Cytidine deaminase	test1_03524	test2_00048	test3_01767
group_2792	hypothetical protein	test1_03648	test2_02766	test3_03170
group_2793	hypothetical protein	test1_01610	test2_01069	test3_00806
sfaA	S-fimbrial protein subunit SfaA precursor	test1_01308	test2_02407	test3_04329
group_2795	hypothetical protein	test1_02280	test2_03717	test3_03649
group_2796	hypothetical protein	test1_02031	test2_03245	test3_03812
group_2797	hypothetical protein	test1_01656	test2_02679	test3_03083
group_2798	Exopolysaccharide production protein YjbE	test1_02249	test2_03686	test3_03618
sifA_2	Secreted effector protein SifA	test1_01594	test2_01085	test3_00790
alaC	Glutamate-pyruvate aminotransferase AlaC	test1_02402	test2_03050	test3_01970
group_2801	hypothetical protein	test1_02789	test2_00459	test3_01416
citX_2	Apo-citrate lyase phosphoribosyl-dephospho-CoA transferase	test1_04368	test2_03658	test3_04049
yabJ	Enamine/imine deaminase	test1_02779	test2_00469	test3_01406
argB	Acetylglutamate kinase	test1_04134	test2_04099	test3_03545
group_2805	hypothetical protein	test1_03875	test2_02974	test3_02046
rplJ	50S ribosomal protein L10	test1_04092	test2_04415	test3_03571
nreC	Oxygen regulatory protein NreC	test1_00146	test2_00918	test3_00957
cyoE	Protoheme IX farnesyltransferase	test1_01214	test2_02313	test3_00078
yedZ	Sulfoxide reductase heme-binding subunit YedZ	test1_03783	test2_04392	test3_02827
tmk	Thymidylate kinase	test1_01570	test2_01109	test3_00766
rpsL	30S ribosomal protein S12	test1_04032	test2_02493	test3_02897
clpA	ATP-dependent Clp protease ATP-binding subunit ClpA	test1_01104	test2_01362	test3_00504
otsA	Alpha,alpha-trehalose-phosphate synthase [UDP-forming]	test1_01892	test2_00362	test3_01513
ygiN	putative quinol monooxygenase YgiN	test1_04112	test2_02033	test3_02633
nlhH	Carboxylesterase NlhH	test1_03591	test2_04014	test3_03460
group_2816	hypothetical protein	test1_04088	test2_04419	test3_03575
trmL	tRNA (cytidine(34)-2'-O)-methyltransferase	test1_03691	test2_02723	test3_03127
sgbE	L-ribulose-5-phosphate 4-epimerase SgbE	test1_01631	test2_02704	test3_03108
ompA	Outer membrane protein A precursor	test1_01438	test2_01241	test3_00633
yqaB	Fructose-1-phosphate phosphatase YqaB	test1_00794	test2_01673	test3_02273
ldhA	D-lactate dehydrogenase	test1_00415	test2_00649	test3_01226
feoC	Ferrous iron transport protein C	test1_03887	test2_02551	test3_02955
ygdR_1	putative lipoprotein YgdR precursor	test1_00354	test2_00710	test3_01165
proB	Glutamate 5-kinase	test1_01316	test2_02415	test3_04321
napB	Periplasmic nitrate reductase, electron transfer subunit precursor	test1_03965	test2_03191	test3_01824
phoB	Phosphate regulon transcriptional regulatory protein PhoB	test1_01252	test2_02351	test3_00040
dsbI	Protein-disulfide oxidoreductase DsbI	test1_04098	test2_02047	test3_02647
group_2828	Aminodeoxyfutalosine deaminase	test1_00219	test2_00845	test3_01030
yhhW_2	Quercetin 2,3-dioxygenase	test1_01757	test2_02578	test3_02982
proW	Glycine betaine/L-proline transport system permease protein ProW	test1_00804	test2_01663	test3_02263
epsJ	putative glycosyltransferase EpsJ	test1_03682	test2_02732	test3_03136
group_2832	Semialdehyde dehydrogenase, NAD binding domain	test1_02165	test2_03894	test3_02717
dam	DNA adenine methylase	test1_03910	test2_02528	test3_02932
group_2834	SEFIR domain protein	test1_00310	test2_00754	test3_01121
pstS	Phosphate-binding protein PstS precursor	test1_03832	test2_04334	test3_03290
osmY_1	Osmotically-inducible protein Y precursor	test1_02164	test2_03893	test3_02716
nhaR	Transcriptional activator protein NhaR	test1_02503	test2_03460	test3_04028
group_2838	hypothetical protein	test1_03256	test2_04262	test3_03376
nrdB	Ribonucleoside-diphosphate reductase 1 subunit beta	test1_03987	test2_03169	test3_01846
yegS	putative lipid kinase YegS	test1_02625	test2_00091	test3_01724
group_2841	hypothetical protein	test1_03515	test2_00039	test3_01776
osmF	Putative osmoprotectant uptake system substrate-binding protein OsmF precursor	test1_03541	test2_00065	test3_01750
group_2843	hypothetical protein	test1_01698	test2_02637	test3_03041
yecS_1	Inner membrane amino-acid ABC transporter permease protein YecS	test1_01870	test2_00340	test3_01535
csrA	Carbon storage regulator	test1_00788	test2_01679	test3_02279
group_2846	hypothetical protein	test1_04015	test2_02510	test3_02914
kdgT_1	2-keto-3-deoxygluconate permease	test1_03371	test2_02068	test3_00264
group_2848	hypothetical protein	test1_02512	test2_03451	test3_04019
guaC	GMP reductase	test1_02938	test2_03581	test3_04126
wecG	UDP-N-acetyl-D-mannosaminuronic acid transferase	test1_03241	test2_04247	test3_03361
yheI	putative multidrug resistance ABC transporter ATP-binding/permease protein YheI	test1_01193	test2_02292	test3_00099
kdsB	3-deoxy-manno-octulosonate cytidylyltransferase	test1_01142	test2_01324	test3_00542
rpsE	30S ribosomal protein S5	test1_04205	test2_04463	test3_02872
bcr	Bicyclomycin resistance protein	test1_03487	test2_00011	test3_01804
rplI	50S ribosomal protein L9	test1_02019	test2_03233	test3_03800
ugpQ	Glycerophosphoryl diester phosphodiesterase	test1_01748	test2_02587	test3_02991
group_2857	cobalt-precorrin-6A synthase	test1_03936	test2_00201	test3_01615
luxS	S-ribosylhomocysteine lyase	test1_00797	test2_01670	test3_02270
ubiH	2-octaprenyl-6-methoxyphenol hydroxylase	test1_00559	test2_01908	test3_02508
group_2860	hypothetical protein	test1_02780	test2_00468	test3_01407
ycgE_2	HTH-type transcriptional repressor YcgE	test1_00145	test2_00919	test3_00956
hda	DnaA regulatory inactivator Hda	test1_03852	test2_02951	test3_02069
oxyR_1	Hydrogen peroxide-inducible genes activator	test1_02148	test2_03877	test3_02700
ubiE	Ubiquinone/menaquinone biosynthesis C-methyltransferase UbiE	test1_03280	test2_04286	test3_03400
oxyR_3	Hydrogen peroxide-inducible genes activator	test1_04132	test2_04101	test3_03547
metN_2	Methionine import ATP-binding protein MetN	test1_03011	test2_03475	test3_04232
rmlA2	Glucose-1-phosphate thymidylyltransferase 2	test1_03235	test2_04241	test3_03355
frmR	Transcriptional repressor FrmR	test1_00396	test2_00668	test3_01207
tusE	Sulfurtransferase TusE	test1_01452	test2_01227	test3_00647
trpGD	Bifunctional protein TrpGD	test1_00497	test2_00567	test3_01308
dnaB_2	Replicative DNA helicase	test1_02274	test2_03711	test3_03643
wbpA	UDP-N-acetyl-D-glucosamine 6-dehydrogenase	test1_03233	test2_04239	test3_03353
group_2873	putative nucleotide-binding protein	test1_01216	test2_02315	test3_00076
tcdA	tRNA threonylcarbamoyladenosine dehydratase	test1_00628	test2_01839	test3_02439
group_2875	hypothetical protein	test1_04116	test2_02029	test3_02629
group_2876	hypothetical protein	test1_03482	test2_00006	test3_01809
yihP_2	Inner membrane symporter YihP	test1_03577	test2_04000	test3_03446
rraA	Regulator of ribonuclease activity A	test1_04056	test2_04073	test3_03519
sfsA	Sugar fermentation stimulation protein A	test1_03065	test2_03529	test3_04178
alaS	Alanine--tRNA ligase	test1_00787	test2_01680	test3_02280
ulaB_2	Ascorbate-specific phosphotransferase enzyme IIB component	test1_02009	test2_03223	test3_03790
yjdL	putative dipeptide and tripeptide permease YjdL	test1_02871	test2_02889	test3_02131
group_2883	hypothetical protein	test1_01751	test2_02584	test3_02988
group_2884	hypothetical protein	test1_01070	test2_01396	test3_00470
cydA	Cytochrome bd-I ubiquinol oxidase subunit 1	test1_00946	test2_01520	test3_00347
group_2886	hypothetical protein	test1_03786	test2_04395	test3_02830
group_2887	hypothetical protein	test1_02131	test2_03860	test3_02683
nadR	Trifunctional NAD biosynthesis/regulator protein NadR	test1_02563	test2_03400	test3_03968
rbsA	Ribose import ATP-binding protein RbsA	test1_03807	test2_04359	test3_03315
group_2890	Gene 25-like lysozyme	test1_01377	test2_02474	test3_04254
group_2891	hypothetical protein	test1_01052	test2_01414	test3_00452
orgB	Oxygen-regulated invasion protein OrgB	test1_00744	test2_01723	test3_02323
mfd	Transcription-repair-coupling factor	test1_01586	test2_01093	test3_00782
group_2895	ferredoxin	test1_02904	test2_02922	test3_02098
potA_1	Spermidine/putrescine import ATP-binding protein PotA	test1_01596	test2_01083	test3_00792
group_2897	hypothetical protein	test1_00314	test2_00750	test3_01125
rplC	50S ribosomal protein L3	test1_04188	test2_04480	test3_02889
leuO_1	HTH-type transcriptional regulator LeuO	test1_02513	test2_03450	test3_04018
assT_2	Arylsulfate sulfotransferase AssT precursor	test1_02505	test2_03458	test3_04026
relA	GTP pyrophosphokinase	test1_00659	test2_01808	test3_02408
hemD	Uroporphyrinogen-III synthase	test1_03249	test2_04255	test3_03369
lptA	Lipopolysaccharide export system protein LptA precursor	test1_02213	test2_03942	test3_02765
group_2904	Stress-induced bacterial acidophilic repeat motif protein	test1_00269	test2_00795	test3_01080
group_2905	glycosyl transferase family protein	test1_01018	test2_01448	test3_00418
uxaC	Uronate isomerase	test1_03423	test2_01989	test3_02589
fadI	3-ketoacyl-CoA thiolase	test1_02417	test2_03065	test3_01955
group_2908	biofilm formation regulatory protein BssR	test1_01048	test2_01418	test3_00448
flgM	Negative regulator of flagellin synthesis	test1_01538	test2_01141	test3_00733
spoT	Bifunctional (p)ppGpp synthase/hydrolase SpoT	test1_03637	test2_02777	test3_03181
osmB	Osmotically-inducible lipoprotein B precursor	test1_00477	test2_00587	test3_01288
dxs_2	1-deoxy-D-xylulose-5-phosphate synthase	test1_02466	test2_03114	test3_01906
manX_2	PTS system mannose-specific EIIAB component	test1_02786	test2_00462	test3_01413
mltB	Membrane-bound lytic murein transglycosylase B precursor	test1_00782	test2_01685	test3_02285
group_2915	Patatin-like phospholipase	test1_02576	test2_03387	test3_03955
rpoB	DNA-directed RNA polymerase subunit beta	test1_04090	test2_04417	test3_03573
btuR	Cob(I)yrinic acid a,c-diamide adenosyltransferase	test1_00492	test2_00572	test3_01303
apt	Adenine phosphoribosyltransferase	test1_01172	test2_02271	test3_00121
mcbR	HTH-type transcriptional regulator McbR	test1_00357	test2_00707	test3_01168
group_2920	hypothetical protein	test1_02420	test2_03068	test3_01952
tdk	Thymidine kinase	test1_00523	test2_00541	test3_01334
fdhF_2	Formate dehydrogenase H	test1_02313	test2_03750	test3_03682
yihG	putative acyltransferase YihG	test1_03558	test2_03981	test3_03427
pbpG_2	D-alanyl-D-alanine endopeptidase precursor	test1_03538	test2_00062	test3_01753
group_2925	hypothetical protein	test1_02830	test2_02848	test3_02172
ssaV	Secretion system apparatus protein SsaV	test1_00169	test2_00895	test3_00980
yciS	Inner membrane protein YciS	test1_00481	test2_00583	test3_01292
hcaT	putative 3-phenylpropionic acid transporter	test1_02877	test2_02895	test3_02125
lysP	Lysine-specific permease	test1_03507	test2_00031	test3_01784
gshA	Glutamate--cysteine ligase	test1_00796	test2_01671	test3_02271
argA	Amino-acid acetyltransferase	test1_00623	test2_01844	test3_02444
hflK_1	Modulator of FtsH protease HflK	test1_04340	test2_02252	test3_00140
group_2933	5-formyltetrahydrofolate cyclo-ligase family protein	test1_00555	test2_01912	test3_02512
mutH	DNA mismatch repair protein MutH	test1_00610	test2_01857	test3_02457
rtcB	RNA-splicing ligase RtcB	test1_01323	test2_02422	test3_04314
argH	Argininosuccinate lyase	test1_04133	test2_04100	test3_03546
group_2937	hypothetical protein	test1_01208	test2_02307	test3_00084
group_2938	hypothetical protein	test1_00745	test2_01722	test3_02322
gltC_3	HTH-type transcriptional regulator GltC	test1_03219	test2_04225	test3_03339
pdxJ	Pyridoxine 5'-phosphate synthase	test1_02854	test2_02872	test3_02148
crl	Sigma factor-binding protein Crl	test1_01318	test2_02417	test3_04319
cbiN	Cobalt transport protein CbiN	test1_03946	test2_00211	test3_01605
group_2943	hypothetical protein	test1_02894	test2_02912	test3_02108
mog	Molybdopterin adenylyltransferase	test1_02536	test2_03427	test3_03995
fucO	Lactaldehyde reductase	test1_00643	test2_01824	test3_02424
exsA_1	Exoenzyme S synthesis regulatory protein ExsA	test1_01474	test2_01205	test3_00669
topA_1	DNA topoisomerase 1	test1_00488	test2_00576	test3_01299
atpC	ATP synthase epsilon chain	test1_03825	test2_04341	test3_03297
grxA	Glutaredoxin-1	test1_01069	test2_01397	test3_00469
pheS	Phenylalanine--tRNA ligase alpha subunit	test1_00093	test2_00971	test3_00904
group_2951	DNA-binding transcriptional regulator Nlp	test1_02201	test2_03930	test3_02753
uhpC_2	Regulatory protein UhpC	test1_03719	test2_02822	test3_03226
yciC	Putative metal chaperone YciC	test1_03496	test2_00020	test3_01795
group_2954	phi X174 lysis protein	test1_04026	test2_02499	test3_02903
group_2955	Proteolipid membrane potential modulator	test1_00819	test2_01648	test3_02248
plsC	1-acyl-sn-glycerol-3-phosphate acyltransferase	test1_04118	test2_02027	test3_02627
clcD_2	Carboxymethylenebutenolidase	test1_03277	test2_04283	test3_03397
group_2958	hypothetical protein	test1_01239	test2_02338	test3_00053
group_2959	hypothetical protein	test1_01657	test2_02678	test3_03082
oppC	Oligopeptide transport system permease protein OppC	test1_00518	test2_00546	test3_01329
group_2961	P fimbrial regulatory protein KS71A	test1_02356	test2_03793	test3_03725
fimA_4	Type-1 fimbrial protein, A chain precursor	test1_04159	test2_02227	test3_00165
arfB	Peptidyl-tRNA hydrolase ArfB	test1_03018	test2_03482	test3_04225
group_2964	hypothetical protein	test1_03320	test2_02119	test3_00213
uvrD	DNA helicase II	test1_03263	test2_04269	test3_03383
zur	Zinc uptake regulation protein	test1_02269	test2_03706	test3_03638
group_2967	Methyl-accepting chemotaxis protein III	test1_00394	test2_00670	test3_01205
srlR_2	Glucitol operon repressor	test1_00476	test2_00588	test3_01287
group_2969	Heavy-metal-associated domain protein	test1_01294	test2_02393	test3_04343
ybbH_1	putative HTH-type transcriptional regulator YbbH	test1_01933	test2_00403	test3_01472
group_2971	hypothetical protein	test1_02539	test2_03424	test3_03992
yccA	Modulator of FtsH protease YccA	test1_01453	test2_01226	test3_00648
atpF	ATP synthase subunit b	test1_03820	test2_04346	test3_03302
group_2974	hydrogenase nickel incorporation protein HybF	test1_00287	test2_00777	test3_01098
dnaE	DNA polymerase III subunit alpha	test1_03027	test2_03491	test3_04216
fbp	Fructose-1,6-bisphosphatase class 1	test1_02040	test2_03254	test3_03821
group_2977	Fimbrial protein	test1_02551	test2_03412	test3_03980
group_2978	hypothetical protein	test1_03651	test2_02763	test3_03167
group_2979	hypothetical protein	test1_01384	test2_02481	test3_04247
fadA	3-ketoacyl-CoA thiolase	test1_03291	test2_04297	test3_03411
casE	CRISPR system Cascade subunit CasE	test1_00678	test2_01789	test3_02389
mprA	Transcriptional repressor MprA	test1_00801	test2_01666	test3_02266
ppk	Polyphosphate kinase	test1_03847	test2_02946	test3_02074
group_2984	hypothetical protein	test1_02754	test2_00494	test3_01381
greA	Transcription elongation factor GreA	test1_02193	test2_03922	test3_02745
tehB_2	Tellurite methyltransferase	test1_00376	test2_00688	test3_01187
ndhC	NAD(P)H-quinone oxidoreductase subunit 3	test1_02477	test2_03125	test3_01895
group_2988	Carbon-nitrogen hydrolase	test1_01943	test2_00413	test3_01462
ydiV_2	Anti-FlhC(2)FlhD(4) factor YdiV	test1_00100	test2_00964	test3_00911
msbA	Lipid A export ATP-binding/permease protein MsbA	test1_01138	test2_01328	test3_00538
patB_1	Cystathionine beta-lyase PatB	test1_00323	test2_00741	test3_01134
degQ	Periplasmic pH-dependent serine endoprotease DegQ precursor	test1_02244	test2_03972	test3_02797
group_2993	hypothetical protein	test1_00029	test2_01035	test3_00840
group_2994	putative common antigen polymerase	test1_03240	test2_04246	test3_03360
pflA	Pyruvate formate-lyase 1-activating enzyme	test1_01124	test2_01342	test3_00524
group_2996	hypothetical protein	test1_03645	test2_02769	test3_03173
group_2997	hypothetical protein	test1_03433	test2_01979	test3_02579
group_2998	hypothetical protein	test1_00166	test2_00898	test3_00977
gatY	D-tagatose-1,6-bisphosphate aldolase subunit GatY	test1_02153	test2_03882	test3_02705
gcdC	Methylmalonyl-CoA carboxyltransferase 5S subunit	test1_03757 test1_04897	test2_04366	test3_02801
caf1M	Chaperone protein caf1M precursor	test1_01344	test2_02442	test3_04293
hscA	Chaperone protein HscA	test1_02892	test2_02910	test3_02110
group_3001	putative fimbrial-like protein ElfG precursor	test1_03085	test2_03549	test3_04158
fabF	3-oxoacyl-[acyl-carrier-protein] synthase 2	test1_01561	test2_01118	test3_00757
group_3003	YciI-like protein	test1_00511	test2_00553	test3_01322
group_3004	hydrogenase nickel incorporation protein	test1_00759	test2_01708	test3_02308
msbB	Lipid A biosynthesis (KDO)2-(lauroyl)-lipid IVA acyltransferase	test1_01931	test2_00401	test3_01474
group_3006	SecY interacting protein Syd	test1_00649	test2_01818	test3_02418
uspB	Universal stress protein B	test1_01713	test2_02622	test3_03026
folE	GTP cyclohydrolase 1	test1_03514	test2_00038	test3_01777
ttcA	tRNA 2-thiocytidine biosynthesis protein TtcA	test1_00422	test2_00642	test3_01233
era	GTPase Era	test1_02852	test2_02870	test3_02150
folA	Dihydrofolate reductase	test1_02991	test2_03634	test3_04073
nepI	Purine ribonucleoside efflux pump NepI	test1_03733	test2_02808	test3_03212
tabA_2	Toxin-antitoxin biofilm protein TabA	test1_02231	test2_03959	test3_02784
sadH	Putative oxidoreductase SadH	test1_04336	test2_02248	test3_00144
artI	Putative ABC transporter arginine-binding protein 2 precursor	test1_01086	test2_01380	test3_00486
lgt	Prolipoprotein diacylglyceryl transferase	test1_00613	test2_01854	test3_02454
adk	Adenylate kinase	test1_01167	test2_02266	test3_00126
papC	Outer membrane usher protein PapC precursor	test1_00586	test2_01881	test3_02481
tabA_3	Toxin-antitoxin biofilm protein TabA	test1_02090	test2_03304	test3_03871
cnu	OriC-binding nucleoid-associated protein	test1_00217	test2_00847	test3_01028
lysA_2	Diaminopimelate decarboxylase	test1_02446	test2_03094	test3_01926
group_3022	hypothetical protein	test1_03400	test2_02012	test3_02612
allS_4	HTH-type transcriptional activator AllS	test1_00184	test2_00880	test3_00995
ulaA_3	Ascorbate-specific permease IIC component UlaA	test1_02008	test2_03222	test3_03789
chaB	Cation transport regulator ChaB	test1_02726	test2_00522	test3_01353
mngR_1	Mannosyl-D-glycerate transport/metabolism system repressor MngR	test1_03722	test2_02819	test3_03223
menA	1,4-dihydroxy-2-naphthoate octaprenyltransferase	test1_04057	test2_04074	test3_03520
kbl	2-amino-3-ketobutyrate coenzyme A ligase	test1_03680	test2_02734	test3_03138
gloB	Hydroxyacylglutathione hydrolase	test1_01385	test2_02482	test3_04246
rpmD	50S ribosomal protein L30	test1_04206	test2_04462	test3_02871
etfB_2	Electron transfer flavoprotein subunit beta	test1_01050	test2_01416	test3_00450
adhP	Alcohol dehydrogenase, propanol-preferring	test1_00335	test2_00729	test3_01146
nth	Endonuclease III	test1_00209	test2_00855	test3_01020
gcvA_2	Glycine cleavage system transcriptional activator	test1_03705	test2_02836	test3_03240
recF_2	DNA replication and repair protein RecF	test1_04404	test2_04318	test3_03274
asrB	Anaerobic sulfite reductase subunit B	test1_02882	test2_02900	test3_02120
obg	GTPase Obg	test1_02196	test2_03925	test3_02748
group_3038	Integral membrane protein TerC family protein	test1_00609	test2_01858	test3_02458
nagC_2	N-acetylglucosamine repressor	test1_00889	test2_01578	test3_00289
ycbU	putative fimbrial-like protein YcbU precursor	test1_02519	test2_03444	test3_04012
yvoA_2	HTH-type transcriptional repressor YvoA	test1_01701	test2_02634	test3_03038
group_3042	holo-(acyl carrier protein) synthase 2	test1_03840	test2_04326	test3_03282
dlgD	2,3-diketo-L-gulonate reductase	test1_01640	test2_02695	test3_03099
ftsB	Cell division protein FtsB	test1_00686	test2_01781	test3_02381
rpsF	30S ribosomal protein S6	test1_02016	test2_03230	test3_03797
menB	1,4-Dihydroxy-2-naphthoyl-CoA synthase	test1_04299	test2_03145	test3_01875
yddE	putative isomerase YddE	test1_00350	test2_00714	test3_01161
fucA_2	L-fuculose phosphate aldolase	test1_00701	test2_01766	test3_02366
atpG	ATP synthase gamma chain	test1_03823	test2_04343	test3_03299
hybD_3	Hydrogenase 2 maturation protease	test1_03414	test2_01998	test3_02598
ybhQ	Inner membrane protein YbhQ	test1_01010	test2_01456	test3_00410
prfC	Peptide chain release factor 3	test1_02579	test2_03384	test3_03952
group_3053	hypothetical protein	test1_00065	test2_00999	test3_00876
fabI	Enoyl-[acyl-carrier-protein] reductase [NADH] FabI	test1_00471	test2_00593	test3_01282
ribF	Riboflavin biosynthesis protein RibF	test1_02499	test2_03464	test3_04032
group_3056	hypothetical protein	test1_03654	test2_02760	test3_03164
fdoG_1	Formate dehydrogenase-O major subunit precursor	test1_03597	test2_04020	test3_03466
fim	Fimbrial subunit type 1 precursor	test1_02550	test2_03413	test3_03981
fimC_4	Chaperone protein FimC precursor	test1_02522	test2_03441	test3_04009
ugpA	sn-glycerol-3-phosphate transport system permease protein UgpA	test1_01745	test2_02590	test3_02994
xerD_1	Tyrosine recombinase XerD	test1_00573	test2_01894	test3_02494
erfK	putative L,D-transpeptidase ErfK/SrfK precursor	test1_03953	test2_00218	test3_01598
mdfA	Multidrug transporter MdfA	test1_01063	test2_01403	test3_00463
yfdC	Inner membrane protein YfdC	test1_02413	test2_03061	test3_01959
yeeN	putative transcriptional regulatory protein YeeN	test1_04683	test2_03329	test3_03897
group_3066	hypothetical protein	test1_04331	test2_02243	test3_00149
cutA	Divalent-cation tolerance protein CutA	test1_01952	test2_03800	test3_03732
dmlR_1	HTH-type transcriptional regulator DmlR	test1_01696	test2_02639	test3_03043
yohK_2	Inner membrane protein YohK	test1_02299	test2_03736	test3_03668
dgkA	Diacylglycerol kinase	test1_02264	test2_03701	test3_03633
rssB	Regulator of RpoS	test1_00526	test2_00538	test3_01337
ybfF	Esterase YbfF	test1_00903	test2_01563	test3_00304
benM_1	HTH-type transcriptional regulator BenM	test1_00243	test2_00821	test3_01053
rpmC	50S ribosomal protein L29	test1_04196	test2_04472	test3_02881
group_3075	AFG1-like ATPase	test1_02242	test2_03970	test3_02795
moaB	Molybdenum cofactor biosynthesis protein B	test1_00999	test2_01467	test3_00400
cysC	Adenylyl-sulfate kinase	test1_00684	test2_01783	test3_02383
gph	Phosphoglycolate phosphatase	test1_03912	test2_02526	test3_02930
caiA_1	Crotonobetainyl-CoA dehydrogenase	test1_00112	test2_00952	test3_00923
group_3080	Stress-induced bacterial acidophilic repeat motif protein	test1_01486	test2_01193	test3_00681
group_3081	hypothetical protein	test1_00011	test2_01053	test3_00822
uvrY	Response regulator UvrY	test1_01874	test2_00344	test3_01531
ulaC_2	Ascorbate-specific phosphotransferase enzyme IIA component	test1_02462	test2_03110	test3_01910
rbn	Ribonuclease BN	test1_04293	test2_03139	test3_01881
group_3085	hypothetical protein	test1_04489	test2_00231	test3_01585
tfoX	DNA transformation protein TfoX	test1_01440	test2_01239	test3_00635
sspA	Stringent starvation protein A	test1_02238	test2_03966	test3_02791
group_3088	hypothetical protein	test1_03505	test2_00029	test3_01786
rseB	Sigma-E factor regulatory protein RseB precursor	test1_02847	test2_02865	test3_02155
group_3090	hypothetical protein	test1_00590	test2_01877	test3_02477
manZ_3	Mannose permease IID component	test1_02601	test2_03362	test3_03930
cmk	Cytidylate kinase	test1_01134	test2_01332	test3_00534
dsbD_2	Thiol:disulfide interchange protein DsbD precursor	test1_01951	test2_03799	test3_03731
group_3094	hypothetical protein	test1_00165	test2_00899	test3_00976
ygdR_3	putative lipoprotein YgdR precursor	test1_00441	test2_00623	test3_01252
thyA	Thymidylate synthase	test1_00614	test2_01853	test3_02453
ibpA_2	Small heat shock protein IbpA	test1_03697	test2_02844	test3_03248
cydD	ATP-binding/permease protein CydD	test1_01112	test2_01354	test3_00512
mdoG	Glucans biosynthesis protein G precursor	test1_01516	test2_01163	test3_00711
yedR	Inner membrane protein YedR	test1_01830	test2_00300	test3_01575
dnaT	Primosomal protein 1	test1_02595	test2_03368	test3_03936
atpA	ATP synthase subunit alpha	test1_03822	test2_04344	test3_03300
eryCIII	Desosaminyl transferase EryCIII precursor	test1_00842	test2_01625	test3_02225
group_3104	Type III secretion needle MxiH like protein	test1_00740	test2_01727	test3_02327
cspE	Cold shock-like protein CspE	test1_03349	test2_02090	test3_00242
lepA	Elongation factor 4	test1_02849	test2_02867	test3_02153
rimP	Ribosome maturation factor RimP	test1_02183	test2_03912	test3_02735
nagK_1	Fumarylpyruvate hydrolase	test1_03530	test2_00054	test3_01761
dxs_1	1-deoxy-D-xylulose-5-phosphate synthase	test1_01229	test2_02328	test3_00063
puuR	HTH-type transcriptional regulator PuuR	test1_00432	test2_00632	test3_01243
yeiP	Elongation factor P-like protein	test1_03497	test2_00021	test3_01794
pntB	NAD(P) transhydrogenase subunit beta	test1_00236	test2_00828	test3_01047
gatB_1	Galactitol-specific phosphotransferase enzyme IIB component	test1_00381	test2_00683	test3_01192
mdoH	Glucans biosynthesis glucosyltransferase H	test1_01517	test2_01162	test3_00712
ysdC	Putative aminopeptidase YsdC	test1_00380	test2_00684	test3_01191
pduV_1	Propanediol utilization protein PduV	test1_02711	test2_00177	test3_01639
ahpC	Alkyl hydroperoxide reductase subunit C	test1_03327	test2_02112	test3_00220
cbiQ	Cobalt transport protein CbiQ	test1_03947	test2_00212	test3_01604
yjjX	Non-canonical purine NTP phosphatase	test1_02559	test2_03404	test3_03972
cobB_1	Cobyrinic acid A,C-diamide synthase	test1_03933	test2_00198	test3_01618
hin	DNA-invertase hin	test1_00843	test2_01624	test3_02224
group_3122	hypothetical protein	test1_00568	test2_01899	test3_02499
fic	putative adenosine monophosphate-protein transferase fic	test1_04010	test2_02515	test3_02919
hfq	RNA-binding protein Hfq	test1_01986	test2_03200	test3_03767
cyoC	Cytochrome bo(3) ubiquinol oxidase subunit 3	test1_01212	test2_02311	test3_00080
siaT_2	Sialic acid TRAP transporter permease protein SiaT	test1_03614	test2_04037	test3_03483
hupA	DNA-binding protein HU-alpha	test1_04075	test2_04432	test3_03588
glyS	Glycine--tRNA ligase beta subunit	test1_01653	test2_02682	test3_03086
ilvB	Acetolactate synthase isozyme 1 large subunit	test1_03711	test2_02830	test3_03234
exuT_2	Hexuronate transporter	test1_03426	test2_01986	test3_02586
rnhA	Ribonuclease HI	test1_01383	test2_02480	test3_04248
rpsP	30S ribosomal protein S16	test1_00872	test2_01595	test3_02191
ydeO_2	HTH-type transcriptional regulator YdeO	test1_00746	test2_01721	test3_02321
mutY	A/G-specific adenine glycosylase	test1_03454	test2_01958	test3_02558
rsuA	Ribosomal small subunit pseudouridine synthase A	test1_03486	test2_00010	test3_01805
csdA	Cysteine desulfurase CsdA	test1_00631	test2_01836	test3_02436
amn	AMP nucleosidase	test1_04490	test2_00232	test3_01584
ftsZ	Cell division protein FtsZ	test1_02946	test2_03589	test3_04118
amiC	N-acetylmuramoyl-L-alanine amidase AmiC precursor	test1_00624	test2_01843	test3_02443
group_3140	hypothetical protein	test1_01370	test2_02467	test3_04261
cysA_2	Sulfate/thiosulfate import ATP-binding protein CysA	test1_04443	test2_03005	test3_02015
lpxC	UDP-3-O-[3-hydroxymyristoyl] N-acetylglucosamine deacetylase	test1_02945	test2_03588	test3_04119
group_3143	hypothetical protein	test1_01488	test2_01191	test3_00683
rpsC	30S ribosomal protein S3	test1_04194	test2_04474	test3_02883
group_3145	hypothetical protein	test1_02794	test2_00454	test3_01421
rbsC	Ribose transport system permease protein RbsC	test1_03806	test2_04360	test3_03316
group_3147	hypothetical protein	test1_01995	test2_03209	test3_03776
qseG	Quorum-sensing regulator protein G precursor	test1_02868	test2_02886	test3_02134
group_3149	hypothetical protein	test1_00877	test2_01590	test3_02186
sspB	Stringent starvation protein B	test1_02237	test2_03965	test3_02790
group_3151	Tripartite tricarboxylate transporter family receptor	test1_00829	test2_01638	test3_02238
pfkA	6-phosphofructokinase isozyme 1	test1_03624	test2_04047	test3_03493
osmC	Peroxiredoxin OsmC	test1_00331	test2_00733	test3_01142
group_3154	hypothetical protein	test1_00521	test2_00543	test3_01332
group_3155	preprotein translocase subunit SecY	test1_04208	test2_04460	test3_02869
metE	5-methyltetrahydropteroyltriglutamate--homocysteine methyltransferase	test1_03275	test2_04281	test3_03395
rffA	dTDP-4-amino-4,6-dideoxygalactose transaminase	test1_03237	test2_04243	test3_03357
cysK	Cysteine synthase A	test1_02367	test2_03015	test3_02005
rlmM	Ribosomal RNA large subunit methyltransferase M	test1_00636	test2_01831	test3_02431
group_3160	Divergent polysaccharide deacetylase	test1_03683	test2_02731	test3_03135
yohC	Inner membrane protein YohC	test1_03537	test2_00061	test3_01754
sseC	Secreted effector protein SseC	test1_00155	test2_00909	test3_00966
yggX	putative Fe(2+)-trafficking protein	test1_03453	test2_01959	test3_02559
iciA	Chromosome initiation inhibitor	test1_00552	test2_01915	test3_02515
znuC_2	Zinc import ATP-binding protein ZnuC	test1_01928	test2_00398	test3_01477
soxR	Redox-sensitive transcriptional activator SoxR	test1_02293	test2_03730	test3_03662
gloA	Lactoylglutathione lyase	test1_00191	test2_00873	test3_01002
yifK	putative transport protein YifK	test1_03242	test2_04248	test3_03362
fimA_2	Type-1 fimbrial protein, A chain precursor	test1_01567	test2_01112	test3_00763
lrp_2	Leucine-responsive regulatory protein	test1_01194	test2_02293	test3_00098
lutR	HTH-type transcriptional regulator LutR	test1_02236	test2_03964	test3_02789
group_3172	hypothetical protein	test1_01618	test2_02717	test3_03121
ubiC	Chorismate pyruvate-lyase	test1_02261	test2_03698	test3_03630
deoC	Deoxyribose-phosphate aldolase	test1_02572	test2_03391	test3_03959
sgcQ	Putative sgc region protein SgcQ	test1_00383	test2_00681	test3_01194
grxC	Glutaredoxin-3	test1_03687	test2_02727	test3_03131
group_3177	putative protoheme IX biogenesis protein	test1_03247	test2_04253	test3_03367
yqaA	Inner membrane protein YqaA	test1_00795	test2_01672	test3_02272
thrC	Threonine synthase	test1_02540	test2_03423	test3_03991
yicI_2	Alpha-xylosidase	test1_02502	test2_03461	test3_04029
rcnR	Transcriptional repressor RcnR	test1_00592	test2_01875	test3_02475
pstB	Phosphate import ATP-binding protein PstB	test1_03835	test2_04331	test3_03287
group_3183	hypothetical protein	test1_01582	test2_01097	test3_00778
bhsA_2	Multiple stress resistance protein BhsA precursor	test1_01584	test2_01095	test3_00780
yedP	Putative mannosyl-3-phosphoglycerate phosphatase	test1_01838	test2_00308	test3_01567
group_3186	hypothetical protein	test1_01771	test2_02564	test3_02968
group_3187	hypothetical protein	test1_01125	test2_01341	test3_00525
yqgF	Putative Holliday junction resolvase	test1_03467	test2_01945	test3_02545
group_3189	hypothetical protein	test1_02268	test2_03705	test3_03637
kdpA	Potassium-transporting ATPase A chain	test1_00914	test2_01552	test3_00315
ilvM	Acetolactate synthase isozyme 2 small subunit	test1_03212	test2_04218	test3_03332
group_3192	hypothetical protein	test1_03729	test2_02812	test3_03216
lptB_2	Lipopolysaccharide export system ATP-binding protein LptB	test1_02214	test2_03943	test3_02766
group_3194	hypothetical protein	test1_00421	test2_00643	test3_01232
hydN_2	Electron transport protein HydN	test1_01642	test2_02693	test3_03097
group_3196	Fimbrial, major and minor subunit	test1_02352	test2_03789	test3_03721
glgS	Glycogen synthesis protein GlgS	test1_02100	test2_03829	test3_02652
mukF	Chromosome partition protein MukF	test1_01146	test2_01320	test3_00546
cca	Multifunctional CCA protein	test1_02107	test2_03836	test3_02659
group_32	Viral enhancin protein	test1_03048	test2_03512	test3_04195
udk	Uridine kinase	test1_02642	test2_00108	test3_01708
group_3201	EamA-like transporter family protein	test1_03708	test2_02833	test3_03237
prlC	Oligopeptidase A	test1_01709	test2_02626	test3_03030
yhjE	Inner membrane metabolite transport protein YhjE	test1_01694	test2_02641	test3_03045
ydjM	Inner membrane protein YdjM	test1_00079	test2_00985	test3_00890
group_3205	hypothetical protein	test1_03721	test2_02820	test3_03224
group_3206	Putative bacterial virulence factor	test1_00364	test2_00700	test3_01175
nadB	L-aspartate oxidase	test1_02844	test2_02862	test3_02158
infA	Translation initiation factor IF-1	test1_01109	test2_01357	test3_00509
qorA	Quinone oxidoreductase 1	test1_02273	test2_03710	test3_03642
flgL	Flagellar hook-associated protein 3	test1_01550	test2_01129	test3_00745
cspA	Cold shock protein CspA	test1_01658	test2_02677	test3_03081
eutQ	Ethanolamine utilization protein EutQ	test1_04347	test2_02980	test3_02040
pyrE	Orotate phosphoribosyltransferase	test1_03656	test2_02758	test3_03162
ybbL	putative ABC transporter ATP-binding protein YbbL	test1_04339	test2_02251	test3_00141
group_3215	YheO-like PAS domain protein	test1_04028	test2_02497	test3_02901
siaT_1	Sialic acid TRAP transporter permease protein SiaT	test1_01636	test2_02699	test3_03103
yjeM	Inner membrane transporter YjeM	test1_01971	test2_03819	test3_03752
clcA	H(+)/Cl(-) exchange transporter ClcA	test1_03056	test2_03520	test3_04187
group_3219	hypothetical protein	test1_00835	test2_01632	test3_02232
group_3220	hypothetical protein	test1_04235	test2_03350	test3_03918
group_3221	protease TldD	test1_03773	test2_04382	test3_02817
group_3222	hypothetical protein	test1_01307	test2_02406	test3_04330
rpmI	50S ribosomal protein L35	test1_00091	test2_00973	test3_00902
btr_1	HTH-type transcriptional activator Btr	test1_01630	test2_02705	test3_03109
proP_2	Proline/betaine transporter	test1_00896	test2_01571	test3_00296
group_3226	flagellar basal body-associated protein FliL	test1_01848	test2_00318	test3_01557
uhpA	Transcriptional regulatory protein UhpA	test1_03717	test2_02824	test3_03228
yjiY	Inner membrane protein YjiY	test1_02607	test2_03356	test3_03924
metJ	Met repressor	test1_04066	test2_04083	test3_03529
tsaE	tRNA threonylcarbamoyladenosine biosynthesis protein TsaE	test1_01982	test2_03196	test3_03763
ycfD	50S ribosomal protein L16 arginine hydroxylase	test1_01599	test2_01080	test3_00795
parC	DNA topoisomerase 4 subunit A	test1_04117	test2_02028	test3_02628
oadG_2	Oxaloacetate decarboxylase gamma chain	test1_04374	test2_03664	test3_04043
group_3234	hypothetical protein	test1_02350	test2_03787	test3_03719
group_3235	hypothetical protein	test1_01379	test2_02476	test3_04252
group_3237	hypothetical protein	test1_00031	test2_01033	test3_00842
ftsQ	Cell division protein FtsQ	test1_02948	test2_03591	test3_04116
group_3239	hypothetical protein	test1_02167	test2_03896	test3_02719
speD	S-adenosylmethionine decarboxylase proenzyme precursor	test1_03094	test2_03558	test3_04149
ispE	4-diphosphocytidyl-2-C-methyl-D-erythritol kinase	test1_02735	test2_00513	test3_01362
rplU	50S ribosomal protein L21	test1_02199	test2_03928	test3_02751
phoQ	Virulence sensor histidine kinase PhoQ	test1_01600	test2_01079	test3_00796
ulaC_3	Ascorbate-specific phosphotransferase enzyme IIA component	test1_02010	test2_03224	test3_03791
bglA	6-phospho-beta-glucosidase BglA	test1_00565	test2_01902	test3_02502
group_3246	hypothetical protein	test1_00414	test2_00650	test3_01225
yfeZ	Inner membrane protein YfeZ	test1_04436	test2_02998	test3_02022
speF	Ornithine decarboxylase, inducible	test1_00908	test2_01558	test3_00309
ackA	Acetate kinase	test1_02469	test2_03117	test3_01903
slyA_1	Transcriptional regulator SlyA	test1_00303	test2_00761	test3_01114
flgG	Flagellar basal-body rod protein FlgG	test1_01545	test2_01134	test3_00740
yggF	Fructose-1,6-bisphosphatase 2 class 2	test1_00538	test2_01929	test3_02529
group_3253	hypothetical protein	test1_02748	test2_00500	test3_01375
group_3254	Bacterial regulatory proteins, tetR family	test1_03430	test2_01982	test3_02582
loiP_1	Metalloprotease LoiP precursor	test1_00533	test2_01934	test3_02534
nrdH	Glutaredoxin-like protein NrdH	test1_00809	test2_01658	test3_02258
ynaI_1	Low conductance mechanosensitive channel YnaI	test1_00431	test2_00633	test3_01242
rpsU	30S ribosomal protein S21	test1_02112	test2_03841	test3_02664
dmlR_5	HTH-type transcriptional regulator DmlR	test1_01340	test2_02438	test3_04297
group_3260	hypothetical protein	test1_02239	test2_03967	test3_02792
serA	D-3-phosphoglycerate dehydrogenase	test1_00554	test2_01913	test3_02513
mgsA	Methylglyoxal synthase	test1_01444	test2_01235	test3_00639
tamA	Translocation and assembly module TamA precursor	test1_02034	test2_03248	test3_03815
group_3264	hypothetical protein	test1_00837	test2_01630	test3_02230
nemR	HTH-type transcriptional repressor NemR	test1_00193	test2_00871	test3_01004
group_3266	Polysaccharide biosynthesis protein	test1_03238	test2_04244	test3_03358
group_3267	hypothetical protein	test1_03260	test2_04266	test3_03380
group_3268	hypothetical protein	test1_02279	test2_03716	test3_03648
sdcS_2	Sodium-dependent dicarboxylate transporter SdcS	test1_03761	test2_04370	test3_02805
group_3270	Cobalamin adenosyltransferase	test1_04348	test2_02981	test3_02039
coaD	Phosphopantetheine adenylyltransferase	test1_03664	test2_02750	test3_03154
wzzE	Lipopolysaccharide biosynthesis protein WzzE	test1_03231	test2_04237	test3_03351
gmhB	D-glycero-beta-D-manno-heptose-1,7-bisphosphate 7-phosphatase	test1_03010	test2_03474	test3_04233
cspC	Cold shock-like protein CspC	test1_02793	test2_00455	test3_01420
tabA_1	Toxin-antitoxin biofilm protein TabA	test1_01639	test2_02696	test3_03100
group_3276	hypothetical protein	test1_02363	test2_03011	test3_02009
group_3277	Salmonella surface presentation of antigen gene type M protein	test1_00720	test2_01747	test3_02347
murA	UDP-N-acetylglucosamine 1-carboxyvinyltransferase	test1_02202	test2_03931	test3_02754
vanX	D-alanyl-D-alanine dipeptidase	test1_00368	test2_00696	test3_01179
group_3280	hypothetical protein	test1_01367	test2_02464	test3_04264
yqiJ	Inner membrane protein YqiJ	test1_02101	test2_03830	test3_02653
srlD	Sorbitol-6-phosphate 2-dehydrogenase	test1_00778	test2_01689	test3_02289
pgdA	Peptidoglycan deacetylase	test1_03432	test2_01980	test3_02580
rlmD	23S rRNA (uracil(1939)-C(5))-methyltransferase RlmD	test1_00658	test2_01809	test3_02409
group_3285	SoxR reducing system protein RseC	test1_02848	test2_02866	test3_02154
nrdR	Transcriptional repressor NrdR	test1_01236	test2_02335	test3_00056
hyaA	Hydrogenase-1 small chain precursor	test1_02743	test2_00505	test3_01370
group_3288	transcriptional regulator BolA	test1_02203	test2_03932	test3_02755
ribC	Riboflavin synthase	test1_00181	test2_00883	test3_00992
pheA	P-protein	test1_00881	test2_01586	test3_02182
group_3291	putative tRNA/rRNA methyltransferase	test1_02543	test2_03420	test3_03988
yjiG	Inner membrane protein YjiG	test1_04242	test2_03343	test3_03911
cmtB	Mannitol-specific cryptic phosphotransferase enzyme IIA component	test1_00535	test2_01932	test3_02532
ppa	Inorganic pyrophosphatase	test1_02039	test2_03253	test3_03820
yihX	Alpha-D-glucose-1-phosphate phosphatase YihX	test1_03585	test2_04008	test3_03454
lnt	Apolipoprotein N-acyltransferase	test1_03379	test2_02060	test3_00272
gdhA_1	Glutamate dehydrogenase	test1_02752	test2_00496	test3_01379
pduA_1	Propanediol utilization protein PduA	test1_03923	test2_00188	test3_01628
dksA	RNA polymerase-binding transcription factor DksA	test1_03066	test2_03530	test3_04177
group_33	hypothetical protein	test1_02979	test2_03622	test3_04085
group_3300	hypothetical protein	test1_00666	test2_01801	test3_02401
fis	DNA-binding protein Fis	test1_03790	test2_04399	test3_02834
dacD	D-alanyl-D-alanine carboxypeptidase DacD precursor	test1_02705	test2_00171	test3_01645
fsaB	Fructose-6-phosphate aldolase 2	test1_04141	test2_04092	test3_03538
rfaP	Lipopolysaccharide core heptose(I) kinase RfaP	test1_03668	test2_02746	test3_03150
pdhR_1	Pyruvate dehydrogenase complex repressor	test1_03763	test2_04372	test3_02807
group_3306	hypothetical protein	test1_02515	test2_03448	test3_04016
glpQ	Glycerophosphoryl diester phosphodiesterase precursor	test1_03991	test2_03165	test3_01850
group_3308	hypothetical protein	test1_00915	test2_01551	test3_00316
hflD	High frequency lysogenization protein HflD	test1_01603	test2_01076	test3_00799
narU	Nitrate/nitrite transporter NarU	test1_00345	test2_00719	test3_01156
sdhB	Succinate dehydrogenase iron-sulfur subunit	test1_00940	test2_01526	test3_00341
yiaO_1	2,3-diketo-L-gulonate-binding periplasmic protein YiaO precursor	test1_01635	test2_02700	test3_03104
yedQ	putative diguanylate cyclase YedQ	test1_01837	test2_00307	test3_01568
cbiM	Cobalt transport protein CbiM precursor	test1_03945	test2_00210	test3_01606
narV	Respiratory nitrate reductase 2 gamma chain	test1_00349	test2_00715	test3_01160
yghA	putative oxidoreductase YghA	test1_03403	test2_02009	test3_02609
mdoD	Glucans biosynthesis protein D precursor	test1_00390	test2_00674	test3_01201
rsfS	Ribosomal silencing factor RsfS	test1_03362	test2_02077	test3_00255
group_3319	hypothetical protein	test1_01300	test2_02399	test3_04337
tsaA_2	putative tRNA (adenine(37)-N6)-methyltransferase	test1_03015	test2_03479	test3_04228
pdhR_3	Pyruvate dehydrogenase complex repressor	test1_02928	test2_03571	test3_04136
fabG_1	3-oxoacyl-[acyl-carrier-protein] reductase FabG	test1_01559	test2_01120	test3_00755
glyQ	Glycine--tRNA ligase alpha subunit	test1_01652	test2_02683	test3_03087
yfbT	Sugar phosphatase YfbT	test1_02472	test2_03120	test3_01900
ndk	Nucleoside diphosphate kinase	test1_02905	test2_02923	test3_02097
trpR	Trp operon repressor	test1_02560	test2_03403	test3_03971
malG	Maltose transport system permease protein MalG	test1_02255	test2_03692	test3_03624
yiaJ	HTH-type transcriptional regulator YiaJ	test1_01641	test2_02694	test3_03098
group_3329	Bacterial chaperone lipoprotein (PulS_OutS)	test1_03092	test2_03556	test3_04151
ttdA	L(+)-tartrate dehydratase subunit alpha	test1_03760	test2_04369	test3_02804
eutN	Ethanolamine utilization protein EutN	test1_04351	test2_02984	test3_02036
yfgF_1	Cyclic di-GMP phosphodiesterase YfgF	test1_03845	test2_02944	test3_02076
catM	HTH-type transcriptional regulator CatM	test1_00899	test2_01568	test3_00299
yiaB	Inner membrane protein YiaB	test1_01649	test2_02686	test3_03090
group_3335	hypothetical protein	test1_04263	test2_03677	test3_03609
group_3336	hypothetical protein	test1_01752	test2_02583	test3_02987
fklB	FKBP-type 22 kDa peptidyl-prolyl cis-trans isomerase	test1_02022	test2_03236	test3_03803
yiaM_2	2,3-diketo-L-gulonate TRAP transporter small permease protein YiaM	test1_03615	test2_04038	test3_03484
yjcC_2	putative membrane protein YjcC	test1_02291	test2_03728	test3_03660
mreD	Rod shape-determining protein MreD	test1_03777	test2_04386	test3_02821
group_3341	hypothetical protein	test1_00616	test2_01851	test3_02451
trg_2	Methyl-accepting chemotaxis protein III	test1_03408	test2_02004	test3_02604
rnfE	Electron transport complex protein RnfE	test1_00210	test2_00854	test3_01021
holD	DNA polymerase III subunit psi	test1_02582	test2_03381	test3_03949
group_3345	hypothetical protein	test1_03298	test2_02141	test3_00191
group_3346	hypothetical protein	test1_00361	test2_00703	test3_01172
cbiT	putative cobalt-precorrin-6Y C(15)-methyltransferase [decarboxylating]	test1_03938	test2_00203	test3_01613
gudP	putative glucarate transporter	test1_00653	test2_01814	test3_02414
group_3349	hypothetical protein	test1_01613	test2_01066	test3_00809
pepQ	Xaa-Pro dipeptidase	test1_03293	test2_04299	test3_03413
ltaE	Low specificity L-threonine aldolase	test1_01093	test2_01373	test3_00493
group_3352	regulatory protein AmpE	test1_02932	test2_03575	test3_04132
group_3353	Pyridoxamine 5'-phosphate oxidase	test1_00906	test2_01560	test3_00307
gltA	Citrate synthase	test1_00936	test2_01530	test3_00337
ail_1	Attachment invasion locus protein precursor	test1_00004	test2_01060	test3_00815
group_3356	Citrate lyase subunit beta-like protein	test1_01049	test2_01417	test3_00449
group_3357	flagellar biosynthesis protein FliR	test1_00176	test2_00888	test3_00987
gsiD	Glutathione transport system permease protein GsiD	test1_01046	test2_01420	test3_00446
group_3359	Pyruvate dehydrogenase complex repressor	test1_00297	test2_00767	test3_01108
rnfA	Electron transport complex protein RnfA	test1_00215	test2_00849	test3_01026
group_3361	putative Mg(2+) transport ATPase	test1_03745	test2_02796	test3_03200
ptrA	Protease 3 precursor	test1_00620	test2_01847	test3_02447
thiK	Thiamine kinase	test1_01578	test2_01101	test3_00774
murE	UDP-N-acetylmuramoyl-L-alanyl-D-glutamate--2,6-diaminopimelate ligase	test1_02956	test2_03599	test3_04108
nlpI	Lipoprotein NlpI precursor	test1_02176	test2_03905	test3_02728
rplF	50S ribosomal protein L6	test1_04203	test2_04465	test3_02874
lst	CMP-N-acetylneuraminate-beta-galactosamide-alpha-2,3-sialyltransferase	test1_03669	test2_02745	test3_03149
uspG	Universal stress protein G	test1_03333	test2_02106	test3_00226
queD	6-carboxy-5,6,7,8-tetrahydropterin synthase	test1_00668	test2_01799	test3_02399
group_3370	Epimerase family protein	test1_02456	test2_03104	test3_01916
group_3371	hypothetical protein	test1_00430	test2_00634	test3_01241
dcm_2	DNA-cytosine methyltransferase	test1_04701	test2_03326	test3_03894
tdcB	L-threonine dehydratase catabolic TdcB	test1_02147	test2_03876	test3_02699
emrA	Multidrug export protein EmrA	test1_00800	test2_01667	test3_02267
arcC1	Carbamate kinase 1	test1_02088	test2_03302	test3_03869
sseA_1	Type III secretion system chaperone SseA	test1_00152	test2_00912	test3_00963
group_3377	hypothetical protein	test1_01484	test2_01195	test3_00679
dpiA	Transcriptional regulatory protein DpiA	test1_03346	test2_02093	test3_00239
group_3379	hypothetical protein	test1_02140	test2_03869	test3_02692
group_3380	hypothetical protein	test1_00312	test2_00752	test3_01123
dinF	DNA-damage-inducible protein F	test1_02266	test2_03703	test3_03635
cytR	HTH-type transcriptional repressor CytR	test1_04061	test2_04078	test3_03524
yidC	Membrane protein insertase YidC	test1_04400	test2_04322	test3_03278
[truncated: 3,326 more rows]

## Sheet: absence 
Gene absence region analysis
Gene	Annotation	C2_S52	B3_S51	ASM48777v2
group_22	DNA polymerase V subunit UmuC	_	_	test3_00618
rhmA	2-keto-3-deoxy-L-rhamnonate aldolase	_	_	test3_01857
group_365	hypothetical protein	_	_	test3_00748
ykgO	50S ribosomal protein L36 2	_	_	test3_00108
group_416	hypothetical protein	_	_	test3_04299
tuf1_2	Elongation factor Tu 1	_	_	test3_02894 test3_03566
oadB_1	Oxaloacetate decarboxylase beta chain	_	_	test3_02800 test3_04041
ccmA_2	Cytochrome c biogenesis ATP-binding export protein CcmA	_	_	test3_01822 test3_03258
group_1111	hypothetical protein	_	_	test3_00599
group_118	hypothetical protein	_	_	test3_00607
group_119	hypothetical protein	_	_	test3_00600
group_120	hypothetical protein	_	_	test3_00598
group_121	Phage Mu protein F like protein	_	_	test3_00594
group_272	hypothetical protein	_	_	test3_03892
group_328	hypothetical protein	_	_	test3_00613
group_329	hypothetical protein	_	_	test3_00612
group_330	hypothetical protein	_	_	test3_00611
group_331	hypothetical protein	_	_	test3_00610
group_332	hypothetical protein	_	_	test3_00609
group_333	hypothetical protein	_	_	test3_00608		*The corresponding product and gene name can be found from in the last column of table 7
group_334	Membrane-bound lytic murein transglycosylase D precursor	_	_	test3_00606
group_335	hypothetical protein	_	_	test3_00605
group_336	hypothetical protein	_	_	test3_00604
group_337	hypothetical protein	_	_	test3_00603
group_338	hypothetical protein	_	_	test3_00602
group_339	hypothetical protein	_	_	test3_00601
group_340	hypothetical protein	_	_	test3_00597
group_341	hypothetical protein	_	_	test3_00596
group_342	hypothetical protein	_	_	test3_00595
group_343	hypothetical protein	_	_	test3_00593
group_344	hypothetical protein	_	_	test3_00592
group_1100	hypothetical protein	_	_	test3_00563
group_1101	hypothetical protein	_	_	test3_00564
group_1102	hypothetical protein	_	_	test3_00565
group_1103	hypothetical protein	_	_	test3_00566
group_1104	hypothetical protein	_	_	test3_00567
group_1105	hypothetical protein	_	_	test3_00572
group_1106	hypothetical protein	_	_	test3_00573
group_1107	hypothetical protein	_	_	test3_00574
group_1108	hypothetical protein	_	_	test3_00575
group_1109	Bacteriophage Lambda NinG protein	_	_	test3_00580
group_1110	hypothetical protein	_	_	test3_00590
group_1112	hypothetical protein	_	_	test3_00617
group_1113	hypothetical protein	_	_	test3_00619
group_1114	Prophage CP4-57 integrase	_	_	test3_02208
group_1115	hypothetical protein	_	_	test3_02209
group_1116	hypothetical protein	_	_	test3_02210
group_1117	hypothetical protein	_	_	test3_02211
group_1118	hypothetical protein	_	_	test3_02212
group_1119	Phage polarity suppression protein (Psu)	_	_	test3_02213
group_1120	DNA-binding transcriptional regulator	_	_	test3_02214
group_1121	hypothetical protein	_	_	test3_02215
group_1122	DNA primase TraC	_	_	test3_02220
group_1123	hypothetical protein	_	_	test3_02221
group_1124	Mannosyl-glycoprotein endo-beta-N-acetylglucosaminidase	_	_	test3_04275
group_1125	hypothetical protein	_	_	test3_04276
group_1126	Phage-related baseplate assembly protein	_	_	test3_04279
group_1127	hypothetical protein	_	_	test3_04280
group_1128	hypothetical protein	_	_	test3_04282
group_1129	Transposase DDE domain protein	_	_	test3_04283
group_1130	hypothetical protein	_	_	test3_04284
group_1131	hypothetical protein	_	_	test3_04286
group_1132	Toxic protein SymE	_	_	test3_04287
rhsC_2	Putative deoxyribonuclease RhsC	_	_	test3_04288
group_1134	hypothetical protein	_	_	test3_04290
group_1135	Integrase core domain protein	_	_	test3_04291
group_1136	hypothetical protein	_	_	test3_04346
rhsC_1	putative deoxyribonuclease RhsA	_	_	test3_04281 test3_04285

## Sheet: presence
Gene presence region analysis
Gene	Annotation	C2_S52*	B3_S51*	ASM48777v2
group_105	acid shock protein precursor	test1_00241	test2_00823	_
group_172	site-specific tyrosine recombinase XerC	test1_04168	test2_02218	_
group_185	Phage-related baseplate assembly protein	test1_01354	test2_02451	_
group_308	hypothetical protein	test1_02638	test2_00104	_
rhsA	putative deoxyribonuclease RhsB	test1_01352	test2_02449	_
group_427	hypothetical protein	test1_01353	test2_02450	_
rrrD_1	Lysozyme RrrD	test1_01796	test2_00266	_
group_126	small toxic polypeptide	test1_01788	test2_00258	_
group_127	hypothetical protein	test1_01786	test2_00256	_
group_154	Head binding protein	test1_04390	test2_02160	_
group_155	hypothetical protein	test1_04389	test2_02161	_
group_156	hypothetical protein	test1_04388	test2_02162	_
group_159	hypothetical protein	test1_04724	test2_02175	_
group_161	Bacteriophage lysis protein	test1_04861	test2_02177	_
group_163	NinB protein	test1_04597	test2_02187	_
dnaB_1	Replicative DNA helicase	test1_04602	test2_02192	_
group_167	Bacteriophage lambda Kil protein	test1_04181	test2_02205	_
group_168	hypothetical protein	test1_04179	test2_02207	_
group_169	Siphovirus Gp157	test1_04177	test2_02209	_
group_226	hypothetical protein	test1_01408	test2_01271	_
group_227	hypothetical protein	test1_01409	test2_01270	_
mltD_1	Membrane-bound lytic murein transglycosylase D precursor	test1_01410	test2_01269	_		*The corresponding product and gene name can be found from in the last column of table 7
group_229	hypothetical protein	test1_01413	test2_01266	_
group_230	hypothetical protein	test1_01418	test2_01261	_
group_231	hypothetical protein	test1_01419	test2_01260	_
ssb_2	Single-stranded DNA-binding protein	test1_03146	test2_04121	_
repB	RepFIB replication protein A	test1_03202	test2_04176	_
group_240	hypothetical protein	test1_04170	test2_02216	_
group_250	Bacteriophage CII protein	test1_04605	test2_02195	_
group_269	hypothetical protein	test1_04859	test2_02179	_
group_27	hypothetical protein	test1_04893 test1_01792	test2_00262	_
rrrD_2	Lysozyme RrrD	test1_04860	test2_02178	_
group_28	hypothetical protein	test1_04580 test1_04932	test2_00242	_
group_353	hypothetical protein	test1_01783	test2_00253	_
group_356	hypothetical protein	test1_01781	test2_00251	_
group_358	hypothetical protein	test1_01776	test2_00246	_
group_361	hypothetical protein	test1_04579	test2_00243	_
group_373	hypothetical protein	test1_04391	test2_02159	_
group_374	hypothetical protein	test1_04387	test2_02163	_
group_393	hypothetical protein	test1_04604	test2_02194	_
group_398	cIII protein family protein	test1_04182	test2_02204	_
group_475	hypothetical protein	test1_01407	test2_01272	_
group_476	hypothetical protein	test1_01411	test2_01268	_
group_477	hypothetical protein	test1_01412	test2_01267	_
group_478	hypothetical protein	test1_01414	test2_01265	_
group_479	hypothetical protein	test1_01415	test2_01264	_
group_481	hypothetical protein	test1_01417	test2_01262	_
group_683	hypothetical protein	test1_04176	test2_02210	_
prtR	HTH-type transcriptional regulator PrtR	test1_04830	test2_02196	_
group_1018	putative HTH-type transcriptional regulator	test1_04831	test2_02197	_
group_1019	hypothetical protein	test1_04833	test2_02199	_
group_1020	hypothetical protein	test1_04834	test2_02200	_
group_1076	hypothetical protein	test1_04919	test2_02165	_
group_1078	hypothetical protein	test1_04923	test2_02203	_
group_1079	hypothetical protein	test1_04924	test2_02202	_
spkB	Serine/threonine-protein kinase B	test1_04925	test2_02201	_
group_235	hypothetical protein	test1_03131 test1_03133	test2_04209 test2_04108	_
group_237	TraP protein	test1_03163	test2_04138	_
group_241	hypothetical protein	test1_04174 test1_04685	test2_02212	_
group_253	hypothetical protein	test1_04632	test2_02171	_
group_256	hypothetical protein	test1_04725 test1_04812	test2_02174	_
group_261	NinF protein	test1_04777 test1_04808	test2_02185	_
traC	DNA primase TraC	test1_00846	test2_01621	_
group_446	hypothetical protein	test1_00851	test2_01616	_
group_447	DNA-binding transcriptional regulator	test1_00852	test2_01615	_
group_448	Phage polarity suppression protein (Psu)	test1_00853	test2_01614	_
group_449	hypothetical protein	test1_00854	test2_01613	_
group_450	Prophage CP4-57 integrase	test1_00855	test2_01612	_
group_451	hypothetical protein	test1_01005	test2_01461	_
group_458	hypothetical protein	test1_01347	test2_02444	_
group_459	hypothetical protein	test1_01349	test2_02446	_
group_460	hypothetical protein	test1_01350	test2_02447	_
group_461	hypothetical protein	test1_01351	test2_02448	_
group_462	hypothetical protein	test1_01355	test2_02452	_
group_463	hypothetical protein	test1_01356	test2_02453	_
group_464	hypothetical protein	test1_01396	test2_01283	_
group_465	hypothetical protein	test1_01397	test2_01282	_
group_466	Phage Mu protein F like protein	test1_01398	test2_01281	_
group_467	hypothetical protein	test1_01399	test2_01280	_
group_468	hypothetical protein	test1_01400	test2_01279	_
group_469	hypothetical protein	test1_01401	test2_01278	_
group_470	hypothetical protein	test1_01402	test2_01277	_
group_471	hypothetical protein	test1_01403	test2_01276	_
group_472	hypothetical protein	test1_01404	test2_01275	_
group_473	hypothetical protein	test1_01405	test2_01274	_
group_474	hypothetical protein	test1_01406	test2_01273	_
group_480	hypothetical protein	test1_01416	test2_01263	_
group_482	Phage Tail Collar Domain protein	test1_01420	test2_01259	_
group_483	RNase III inhibitor	test1_01421	test2_01258	_
sopE	Guanine nucleotide exchange factor SopE	test1_01423	test2_01256	_
group_485	hypothetical protein	test1_01424	test2_01255	_
kilR	Killing protein KilR	test1_01777	test2_00247	_
group_489	hypothetical protein	test1_01778	test2_00248	_
group_490	hypothetical protein	test1_01779	test2_00249	_
group_491	hypothetical protein	test1_01780	test2_00250	_
group_492	DNA-binding transcriptional regulator DicC	test1_01782	test2_00252	_
group_493	hypothetical protein	test1_01784	test2_00254	_
dnaC_1	DNA replication protein DnaC	test1_01785	test2_00255	_
group_495	hypothetical protein	test1_01787	test2_00257	_
group_496	hypothetical protein	test1_01789	test2_00259	_
group_497	NinB protein	test1_01790	test2_00260	_
group_498	hypothetical protein	test1_01791	test2_00261	_
group_499	hypothetical protein	test1_01793	test2_00263	_
group_500	hypothetical protein	test1_01794	test2_00264	_
group_501	hypothetical protein	test1_01797	test2_00267	_
group_502	Bacteriophage lysis protein	test1_01798	test2_00268	_
group_503	Terminase small subunit	test1_01800	test2_00270	_
group_504	Terminase-like family protein	test1_01801	test2_00271	_
group_505	hypothetical protein	test1_01802	test2_00272	_
group_506	hypothetical protein	test1_01803	test2_00273	_
group_507	nucleoside triphosphate pyrophosphohydrolase	test1_01804	test2_00274	_
group_508	hypothetical protein	test1_01805	test2_00275	_
group_509	hypothetical protein	test1_01806	test2_00276	_
group_510	hypothetical protein	test1_01807	test2_00277	_
group_511	hypothetical protein	test1_01808	test2_00278	_
group_512	hypothetical protein	test1_01809	test2_00279	_
group_513	hypothetical protein	test1_01810	test2_00280	_
group_514	hypothetical protein	test1_01811	test2_00281	_
group_515	hypothetical protein	test1_01812	test2_00282	_
group_516	hypothetical protein	test1_01813	test2_00283	_
group_517	hypothetical protein	test1_01814	test2_00284	_
group_518	hypothetical protein	test1_01815	test2_00285	_
group_519	hypothetical protein	test1_01816	test2_00286	_
group_520	hypothetical protein	test1_01817	test2_00287	_
group_521	hypothetical protein	test1_01818	test2_00288	_
group_522	hypothetical protein	test1_01819	test2_00289	_
group_523	hypothetical protein	test1_01820	test2_00290	_
group_524	hypothetical protein	test1_01821	test2_00291	_
group_525	hypothetical protein	test1_01823	test2_00293	_
group_526	hypothetical protein	test1_01824	test2_00294	_
group_568	hypothetical protein	test1_03102	test2_04180	_
cfaB_2	CFA/I fimbrial subunit B precursor	test1_03103	test2_04181	_
group_570	hypothetical protein	test1_03104	test2_04182	_
cfaE_2	CFA/I fimbrial subunit E	test1_03105	test2_04183	_
group_572	hypothetical protein	test1_03106	test2_04184	_
acoA	Acetoin:2,6-dichlorophenolindophenol oxidoreductase subunit alpha	test1_03107	test2_04185	_
acoB	Acetoin:2,6-dichlorophenolindophenol oxidoreductase subunit beta	test1_03108	test2_04186	_
pdhC	Dihydrolipoyllysine-residue acetyltransferase component of pyruvate dehydrogenase complex	test1_03109	test2_04187	_
lpd	Dihydrolipoyl dehydrogenase	test1_03110	test2_04188	_
pta_2	Phosphate acetyltransferase	test1_03111	test2_04189	_
adhB_3	Alcohol dehydrogenase 2	test1_03112	test2_04190	_
cfaE_3	CFA/I fimbrial subunit E	test1_03113	test2_04191	_
group_580	hypothetical protein	test1_03114	test2_04192	_
group_581	hypothetical protein	test1_03115	test2_04193	_
gadX_3	HTH-type transcriptional regulator GadX	test1_03116	test2_04194	_
group_583	hypothetical protein	test1_03117	test2_04195	_
group_584	hypothetical protein	test1_03119	test2_04197	_
group_585	DNA-binding transcriptional activator FeaR	test1_03120	test2_04198	_
group_586	Tn3 transposase DDE domain protein	test1_03121	test2_04199	_
group_587	hypothetical protein	test1_03122	test2_04200	_
aidA-I	AIDA-I autotransporter precursor	test1_03123	test2_04201	_
group_589	hypothetical protein	test1_03124	test2_04202	_
group_590	hypothetical protein	test1_03125	test2_04203	_
vapC_2	tRNA(fMet)-specific endonuclease VapC	test1_03126	test2_04204	_
vapB_1	Antitoxin VapB	test1_03127	test2_04205	_
ccdA_2	Antitoxin CcdA	test1_03128	test2_04206	_
ccdB_2	Toxin CcdB	test1_03129	test2_04207	_
xerC_1	Tyrosine recombinase XerC	test1_03130	test2_04208	_
group_596	Murein tetrapeptide carboxypeptidase	test1_03132	test2_04210	_
parA	Plasmid partition protein A	test1_03134	test2_04109	_
virB	Virulence regulon transcriptional activator VirB	test1_03135	test2_04110	_
group_599	DNA polymerase V subunit UmuC	test1_03136	test2_04111	_
dinB_3	DNA polymerase IV	test1_03137	test2_04112	_
lexA_3	LexA repressor	test1_03138	test2_04113	_
group_602	hypothetical protein	test1_03139	test2_04114	_
group_603	hypothetical protein	test1_03140	test2_04115	_
group_604	DNA methylase	test1_03141	test2_04116	_
group_605	hypothetical protein	test1_03142	test2_04117	_
klcA	Antirestriction protein KlcA	test1_03143	test2_04118	_
group_607	hypothetical protein	test1_03144	test2_04119	_
group_608	hypothetical protein	test1_03145	test2_04120	_
group_609	hypothetical protein	test1_03147	test2_04122	_
spo0C	Chromosome-partitioning protein Spo0J	test1_03148	test2_04123	_
group_611	Plasmid SOS inhibition protein (PsiB)	test1_03149	test2_04124	_
group_612	PsiA protein	test1_03150	test2_04125	_
group_613	hypothetical protein	test1_03151	test2_04126	_
group_614	hypothetical protein	test1_03152	test2_04127	_
group_615	hypothetical protein	test1_03153	test2_04128	_
group_616	Transglycosylase SLT domain protein	test1_03154	test2_04129	_
traM	Relaxosome protein TraM	test1_03155	test2_04130	_
group_618	PAS fold protein	test1_03156	test2_04131	_
traY	Relaxosome protein TraY	test1_03157	test2_04132	_
traA	Pilin precursor	test1_03158	test2_04133	_
group_621	TraL protein	test1_03159	test2_04134	_
group_622	TraE protein	test1_03160	test2_04135	_
group_623	TraK protein	test1_03161	test2_04136	_
group_624	Bacterial conjugation TrbI-like protein	test1_03162	test2_04137	_
group_625	hypothetical protein	test1_03164	test2_04139	_
group_626	Type IV conjugative transfer system lipoprotein (TraV)	test1_03165	test2_04140	_
group_627	hypothetical protein	test1_03166	test2_04141	_
group_628	hypothetical protein	test1_03167	test2_04142	_
group_629	hypothetical protein	test1_03168	test2_04143	_
group_630	F pilus assembly Type-IV secretion system for plasmid transfer	test1_03169	test2_04144	_
group_631	Type-F conjugative transfer system protein (TrbI_Ftype)	test1_03170	test2_04145	_
group_632	hypothetical protein	test1_03171	test2_04146	_
group_633	TraU protein	test1_03172	test2_04147	_
group_634	hypothetical protein	test1_03173	test2_04148	_
group_635	Type-F conjugative transfer system pilin assembly protein	test1_03174	test2_04149	_
group_636	hypothetical protein	test1_03175	test2_04150	_
group_637	conjugal transfer mating pair stabilization protein TraN	test1_03176	test2_04151	_
group_638	Conjugal transfer protein TrbE	test1_03177	test2_04152	_
group_639	hypothetical protein	test1_03178	test2_04153	_
group_640	Type-F conjugative transfer system pilin chaperone (TraQ)	test1_03179	test2_04154	_
group_641	hypothetical protein	test1_03180	test2_04155	_
group_642	Conjugative relaxosome accessory transposon protein	test1_03181	test2_04156	_
group_643	hypothetical protein	test1_03182	test2_04157	_
group_644	Plasmid conjugative transfer entry exclusion protein TraS	test1_03183	test2_04158	_
ylpA	Lipoprotein YlpA precursor	test1_03184	test2_04159	_
traD	Coupling protein TraD	test1_03185	test2_04160	_
group_647	tRNA(fMet)-specific endonuclease VapC	test1_03186	test2_04161	_
vapB_2	Antitoxin VapB	test1_03187	test2_04162	_
traI	Multifunctional conjugation protein TraI	test1_03188	test2_04163	_
group_650	TraX protein	test1_03189	test2_04164	_
finO	Fertility inhibition protein	test1_03190	test2_04165	_
group_652	hypothetical protein	test1_03191	test2_04166	_
pld	Phospholipase D precursor	test1_03192	test2_04167	_
group_654	Replication regulatory protein RepB	test1_03193	test2_04168	_
group_655	IncFII RepA protein family protein	test1_03194	test2_04169	_
higA_1	Antitoxin HigA	test1_03195	test2_04170	_
group_657	hypothetical protein	test1_03196	test2_04171	_
group_658	hypothetical protein	test1_03197	test2_04172	_
papB_2	Major pilu subunit operon regulatory protein PapB	test1_03198	test2_04173	_
group_661	IS2 transposase TnpB	test1_03200	test2_04174	_
group_662	IS2 repressor TnpA	test1_03201	test2_04175	_
group_663	Transposase	test1_03203	test2_04177	_
group_669	Transposase	test1_03755	test2_02786	_
group_676	Elongation factor Tu 1	test1_04097 test1_04183	test2_04410 test2_04485	_
group_678	hypothetical protein	test1_04169	test2_02217	_
group_679	hypothetical protein	test1_04171	test2_02215	_
group_680	hypothetical protein	test1_04172	test2_02214	_
group_681	hypothetical protein	test1_04173	test2_02213	_
group_682	hypothetical protein	test1_04175	test2_02211	_
group_684	recombination and repair protein RecT	test1_04178	test2_02208	_
group_725	transcriptional repressor DicA	test1_04425	test2_01303	_
group_728	hypothetical protein	test1_04431	test2_01298	_
group_729	hypothetical protein	test1_04432	test2_01297	_
group_8	Oxaloacetate decarboxylase beta chain	test1_02247 test1_02490 test1_04874	test2_03975 test2_03473	_
ccmA	Cytochrome c biogenesis ATP-binding export protein CcmA	test1_04557	test2_04486	_
group_837	recombination and repair protein RecT	test1_04578	test2_00244	_
group_838	hypothetical protein	test1_04581	test2_00241	_
rcbA	Double-strand break reduction protein	test1_04582	test2_00240	_
group_840	hypothetical protein	test1_04583	test2_00239	_
group_841	hypothetical protein	test1_04584	test2_00238	_
group_842	Phage integrase family protein	test1_04585	test2_00237	_
group_852	hypothetical protein	test1_04598	test2_02188	_
group_853	hypothetical protein	test1_04599	test2_02189	_
group_854	hypothetical protein	test1_04600	test2_02190	_
group_855	hypothetical protein	test1_04601	test2_02191	_
group_856	Bacteriophage replication protein O	test1_04603	test2_02193	_
group_876	P22 tail accessory factor	test1_04628	test2_02167	_
group_877	hypothetical protein	test1_04629	test2_02168	_
group_878	P22 coat protein - gene protein 5	test1_04630	test2_02169	_
group_879	Bacteriophage, scaffolding protein	test1_04631	test2_02170	_
group_940	hypothetical protein	test1_04726	test2_02173	_
group_941	hypothetical protein	test1_04727	test2_02172	_
group_984	Phage antitermination protein Q	test1_04788	test2_01291	_
group_986	Bacteriophage Lambda NinG protein	test1_04790	test2_01293	_
group_995	Antitermination protein	test1_04803	test2_02180	_
group_996	Phage NinH protein	test1_04804	test2_02181	_
rusA_2	Crossover junction endodeoxyribonuclease RusA	test1_04805	test2_02182	_
group_998	hypothetical protein	test1_04806	test2_02183	_
group_999	hypothetical protein	test1_04807	test2_02184	_
