# Supplementary material for: Identification of Salmonella Bredeney Resistant to Third-Generation Cephalosporins in Saudi Arabia
Source: Front Cell Infect Microbiol. 2019 Nov 20;9:390. doi: 10.3389/fcimb.2019.00390 (PMC6879462; doi:10.3389/fcimb.2019.00390)
Supplement: Supplementary file 8 [file Table_8.xls]

## Sheet: ASM48777v2 
table 7. ASM48777v2 annotation
isolate	region	starting site	ending site	source	product and gene name
CP007533.1	CDS	85	1611	+	ID=test3_00001;inference=ab initio prediction:Prodigal:2.6,protein motif:Pfam:PF08774.5;locus_tag=test3_00001;product=VRR-NUC domain protein
CP007533.1	CDS	1887	1988	+	ID=test3_00002;inference=ab initio prediction:Prodigal:2.6;locus_tag=test3_00002;product=hypothetical protein
CP007533.1	CDS	2105	3508	+	ID=test3_00003;eC_number=1.10.3.-;gene=cydA_1;inference=ab initio prediction:Prodigal:2.6,similar to AA sequence:UniProtKB:Q09049;locus_tag=test3_00003;product=Cytochrome bd ubiquinol oxidase subunit 1
CP007533.1	CDS	3505	4515	+	ID=test3_00004;eC_number=1.10.3.10;gene=appB_1;inference=ab initio prediction:Prodigal:2.6,similar to AA sequence:UniProtKB:P26458;locus_tag=test3_00004;product=Cytochrome bd-II ubiquinol oxidase subunit 2
CP007533.1	CDS	4515	4646	+	ID=test3_00005;inference=ab initio prediction:Prodigal:2.6;locus_tag=test3_00005;product=hypothetical protein
CP007533.1	CDS	4853	5857	+	ID=test3_00006;gene=pchR;inference=ab initio prediction:Prodigal:2.6,similar to AA sequence:UniProtKB:P40883;locus_tag=test3_00006;product=Regulatory protein PchR
CP007533.1	CDS	6021	8111	+	ID=test3_00007;gene=fhuA_1;inference=ab initio prediction:Prodigal:2.6,similar to AA sequence:UniProtKB:P06971;locus_tag=test3_00007;product=Ferrichrome-iron receptor precursor
CP007533.1	CDS	8152	8784	-	ID=test3_00008;gene=rhtC_1;inference=ab initio prediction:Prodigal:2.6,similar to AA sequence:UniProtKB:P0AG38;locus_tag=test3_00008;product=Threonine efflux protein
CP007533.1	CDS	9016	9291	+	ID=test3_00009;inference=ab initio prediction:Prodigal:2.6,protein motif:CLUSTERS:PRK09929;locus_tag=test3_00009;product=hypothetical protein
CP007533.1	CDS	9427	11052	-	ID=test3_00010;gene=prpR;inference=ab initio prediction:Prodigal:2.6,similar to AA sequence:UniProtKB:P77743;locus_tag=test3_00010;product=Propionate catabolism operon regulatory protein
CP007533.1	CDS	11318	12205	+	ID=test3_00011;eC_number=4.1.3.30;gene=prpB;inference=ab initio prediction:Prodigal:2.6,similar to AA sequence:UniProtKB:Q56062;locus_tag=test3_00011;product=Methylisocitrate lyase
CP007533.1	CDS	12316	13485	+	ID=test3_00012;eC_number=2.3.3.5;gene=prpC;inference=ab initio prediction:Prodigal:2.6,similar to AA sequence:UniProtKB:Q56063;locus_tag=test3_00012;product=2-methylcitrate synthase
CP007533.1	CDS	13525	14976	+	ID=test3_00013;eC_number=4.2.1.79;gene=prpD;inference=ab initio prediction:Prodigal:2.6,similar to AA sequence:UniProtKB:P77243;locus_tag=test3_00013;product=2-methylcitrate dehydratase
CP007533.1	CDS	15017	16903	+	ID=test3_00014;eC_number=6.2.1.1;gene=acs_1;inference=ab initio prediction:Prodigal:2.6,similar to AA sequence:UniProtKB:Q8ZKF6;locus_tag=test3_00014;product=Acetyl-coenzyme A synthetase
CP007533.1	CDS	17010	17984	-	ID=test3_00015;eC_number=4.2.1.24;gene=hemB;inference=ab initio prediction:Prodigal:2.6,similar to AA sequence:UniProtKB:P0ACB2;locus_tag=test3_00015;product=Delta-aminolevulinic acid dehydratase
CP007533.1	CDS	18497	21433	+	ID=test3_00016;gene=prn;inference=ab initio prediction:Prodigal:2.6,similar to AA sequence:UniProtKB:Q03035;locus_tag=test3_00016;product=Pertactin autotransporter precursor
CP007533.1	CDS	21519	22142	+	ID=test3_00017;inference=ab initio prediction:Prodigal:2.6,protein motif:CLUSTERS:PRK11832;locus_tag=test3_00017;product=putative DNA-binding transcriptional regulator
CP007533.1	CDS	22187	23344	-	ID=test3_00018;eC_number=3.4.-.-;gene=ampH;inference=ab initio prediction:Prodigal:2.6,similar to AA sequence:UniProtKB:P0AD70;locus_tag=test3_00018;product=D-alanyl-D-alanine-carboxypeptidase/endopeptidase AmpH precursor
CP007533.1	CDS	23691	24911	+	ID=test3_00019;gene=sbmA;inference=ab initio prediction:Prodigal:2.6,similar to AA sequence:UniProtKB:P0AFY6;locus_tag=test3_00019;product=Peptide antibiotic transporter SbmA
CP007533.1	CDS	24926	26020	+	ID=test3_00020;inference=ab initio prediction:Prodigal:2.6;locus_tag=test3_00020;product=hypothetical protein
CP007533.1	CDS	26058	26366	-	ID=test3_00021;gene=yaiY;inference=ab initio prediction:Prodigal:2.6,similar to AA sequence:UniProtKB:P0AAP7;locus_tag=test3_00021;product=Inner membrane protein YaiY
CP007533.1	CDS	26634	26849	+	ID=test3_00022;inference=ab initio prediction:Prodigal:2.6;locus_tag=test3_00022;product=hypothetical protein
CP007533.1	CDS	26875	27987	-	ID=test3_00023;eC_number=6.3.2.4;gene=ddlA;inference=ab initio prediction:Prodigal:2.6,similar to AA sequence:UniProtKB:P0A1F0;locus_tag=test3_00023;product=D-alanine--D-alanine ligase A
CP007533.1	CDS	28077	28760	+	ID=test3_00024;inference=ab initio prediction:Prodigal:2.6,protein motif:Pfam:PF06904.6;locus_tag=test3_00024;note=Extensin-like protein C-terminus;product=hypothetical protein
CP007533.1	CDS	28929	30140	+	ID=test3_00025;gene=tetA_1;inference=ab initio prediction:Prodigal:2.6,similar to AA sequence:UniProtKB:P02980;locus_tag=test3_00025;product=Tetracycline resistance protein%2C class B
CP007533.1	CDS	30437	30697	+	ID=test3_00026;gene=iraP;inference=ab initio prediction:Prodigal:2.6,similar to AA sequence:UniProtKB:Q7CR46;locus_tag=test3_00026;product=Anti-adapter protein IraP
CP007533.1	CDS	31050	31370	+	ID=test3_00027;gene=psiF;inference=ab initio prediction:Prodigal:2.6,similar to AA sequence:UniProtKB:P0AFM4;locus_tag=test3_00027;product=Phosphate starvation-inducible protein PsiF precursor
CP007533.1	CDS	31462	32574	+	ID=test3_00028;eC_number=2.7.7.65;gene=adrA;inference=ab initio prediction:Prodigal:2.6,similar to AA sequence:UniProtKB:P0AAP1;locus_tag=test3_00028;product=putative diguanylate cyclase AdrA
CP007533.1	CDS	32589	33398	-	ID=test3_00029;eC_number=1.5.1.2;gene=proC;inference=ab initio prediction:Prodigal:2.6,similar to AA sequence:UniProtKB:P0A9L8;locus_tag=test3_00029;product=Pyrroline-5-carboxylate reductase
CP007533.1	CDS	33538	33993	+	ID=test3_00030;inference=ab initio prediction:Prodigal:2.6,protein motif:CLUSTERS:PRK00124;locus_tag=test3_00030;product=hypothetical protein
CP007533.1	CDS	34178	34723	+	ID=test3_00031;eC_number=2.7.1.71;gene=aroL;inference=ab initio prediction:Prodigal:2.6,similar to AA sequence:UniProtKB:P0A6E1;locus_tag=test3_00031;product=Shikimate kinase 2
CP007533.1	CDS	34750	34941	+	ID=test3_00032;inference=ab initio prediction:Prodigal:2.6,protein motif:CLUSTERS:PRK10380;locus_tag=test3_00032;product=hypothetical protein
CP007533.1	CDS	35192	35869	+	ID=test3_00033;inference=ab initio prediction:Prodigal:2.6,protein motif:CLUSTERS:PRK10481;locus_tag=test3_00033;product=hypothetical protein
CP007533.1	CDS	35940	36224	+	ID=test3_00034;inference=ab initio prediction:Prodigal:2.6,protein motif:CLUSTERS:PRK10579;locus_tag=test3_00034;product=hypothetical protein
CP007533.1	CDS	36262	37173	-	ID=test3_00035;gene=rdgC;inference=ab initio prediction:Prodigal:2.6,similar to AA sequence:UniProtKB:P36767;locus_tag=test3_00035;product=Recombination-associated protein RdgC
CP007533.1	CDS	37299	38207	+	ID=test3_00036;eC_number=2.7.1.4;gene=mak;inference=ab initio prediction:Prodigal:2.6,similar to AA sequence:UniProtKB:P23917;locus_tag=test3_00036;product=Fructokinase
CP007533.1	CDS	38227	39522	-	ID=test3_00037;gene=ydhP_1;inference=ab initio prediction:Prodigal:2.6,similar to AA sequence:UniProtKB:P77389;locus_tag=test3_00037;product=Inner membrane transport protein YdhP
CP007533.1	CDS	39571	42711	-	ID=test3_00038;gene=sbcC;inference=ab initio prediction:Prodigal:2.6,similar to AA sequence:UniProtKB:P13458;locus_tag=test3_00038;product=Nuclease SbcCD subunit C
CP007533.1	CDS	42708	43910	-	ID=test3_00039;gene=sbcD;inference=ab initio prediction:Prodigal:2.6,similar to AA sequence:UniProtKB:P0AG76;locus_tag=test3_00039;product=Nuclease SbcCD subunit D
CP007533.1	CDS	44125	44814	+	ID=test3_00040;gene=phoB;inference=ab initio prediction:Prodigal:2.6,similar to AA sequence:UniProtKB:P0AFJ5;locus_tag=test3_00040;product=Phosphate regulon transcriptional regulatory protein PhoB
CP007533.1	CDS	44884	46179	+	ID=test3_00041;eC_number=2.7.13.3;gene=phoR;inference=ab initio prediction:Prodigal:2.6,similar to AA sequence:UniProtKB:P08400;locus_tag=test3_00041;product=Phosphate regulon sensor protein PhoR
CP007533.1	CDS	46588	47907	+	ID=test3_00042;gene=brnQ;inference=ab initio prediction:Prodigal:2.6,similar to AA sequence:UniProtKB:P0AD99;locus_tag=test3_00042;product=Branched-chain amino acid transport system 2 carrier protein
CP007533.1	CDS	47982	49352	+	ID=test3_00043;gene=proY;inference=ab initio prediction:Prodigal:2.6,similar to AA sequence:UniProtKB:P0AAE2;locus_tag=test3_00043;product=Proline-specific permease ProY
CP007533.1	CDS	49514	51331	+	ID=test3_00044;eC_number=3.2.1.20;gene=malZ;inference=ab initio prediction:Prodigal:2.6,similar to AA sequence:UniProtKB:P21517;locus_tag=test3_00044;product=Maltodextrin glucosidase
CP007533.1	CDS	51403	52005	-	ID=test3_00045;eC_number=1.11.1.15;gene=tsaA_1;inference=ab initio prediction:Prodigal:2.6,similar to AA sequence:UniProtKB:P21762;locus_tag=test3_00045;product=putative peroxiredoxin
CP007533.1	CDS	52215	52796	-	ID=test3_00046;eC_number=3.1.4.14;gene=acpH;inference=ab initio prediction:Prodigal:2.6,similar to AA sequence:UniProtKB:P21515;locus_tag=test3_00046;product=Acyl carrier protein phosphodiesterase
CP007533.1	CDS	52890	53954	+	ID=test3_00047;eC_number=2.4.99.17;gene=queA_1;inference=ab initio prediction:Prodigal:2.6,similar to AA sequence:UniProtKB:P0A7F9;locus_tag=test3_00047;product=S-adenosylmethionine:tRNA ribosyltransferase-isomerase
CP007533.1	CDS	54151	55278	+	ID=test3_00048;eC_number=2.4.2.29;gene=tgt;inference=ab initio prediction:Prodigal:2.6,similar to AA sequence:UniProtKB:P0A847;locus_tag=test3_00048;product=Queuine tRNA-ribosyltransferase
CP007533.1	CDS	55301	55633	+	ID=test3_00049;inference=ab initio prediction:Prodigal:2.6,protein motif:CLUSTERS:PRK05585;locus_tag=test3_00049;product=preprotein translocase subunit YajC
CP007533.1	CDS	55694	57508	+	ID=test3_00050;inference=ab initio prediction:Prodigal:2.6,protein motif:CLUSTERS:PRK12933;locus_tag=test3_00050;product=preprotein translocase subunit SecD
CP007533.1	CDS	57519	58490	+	ID=test3_00051;inference=ab initio prediction:Prodigal:2.6,protein motif:CLUSTERS:PRK13022;locus_tag=test3_00051;product=preprotein translocase subunit SecF
CP007533.1	CDS	58584	58931	+	ID=test3_00052;inference=ab initio prediction:Prodigal:2.6,protein motif:CLUSTERS:PRK11295;locus_tag=test3_00052;product=hypothetical protein
CP007533.1	CDS	59213	59476	+	ID=test3_00053;inference=ab initio prediction:Prodigal:2.6;locus_tag=test3_00053;product=hypothetical protein
CP007533.1	CDS	59560	60423	-	ID=test3_00054;gene=tsx;inference=ab initio prediction:Prodigal:2.6,similar to AA sequence:UniProtKB:P0A927;locus_tag=test3_00054;product=Nucleoside-specific channel-forming protein tsx precursor
CP007533.1	CDS	60723	61262	-	ID=test3_00055;gene=yajI;inference=ab initio prediction:Prodigal:2.6,similar to AA sequence:UniProtKB:P46122;locus_tag=test3_00055;product=putative lipoprotein YajI precursor
CP007533.1	CDS	61414	61863	+	ID=test3_00056;gene=nrdR;inference=ab initio prediction:Prodigal:2.6,similar to AA sequence:UniProtKB:P0A8D0;locus_tag=test3_00056;product=Transcriptional repressor NrdR
CP007533.1	CDS	61867	62970	+	ID=test3_00057;gene=ribD;inference=ab initio prediction:Prodigal:2.6,similar to AA sequence:UniProtKB:P25539;locus_tag=test3_00057;product=Riboflavin biosynthesis protein RibD
CP007533.1	CDS	63059	63529	+	ID=test3_00058;eC_number=2.5.1.78;gene=ribH;inference=ab initio prediction:Prodigal:2.6,similar to AA sequence:UniProtKB:P66038;locus_tag=test3_00058;product=6%2C7-dimethyl-8-ribityllumazine synthase
CP007533.1	CDS	63550	63969	+	ID=test3_00059;gene=nusB;inference=ab initio prediction:Prodigal:2.6,similar to AA sequence:UniProtKB:P0A780;locus_tag=test3_00059;product=N utilization substance protein B
CP007533.1	CDS	64048	65025	+	ID=test3_00060;eC_number=2.7.4.16;gene=thiL;inference=ab initio prediction:Prodigal:2.6,similar to AA sequence:UniProtKB:P55881;locus_tag=test3_00060;product=Thiamine-monophosphate kinase
CP007533.1	CDS	65003	65518	+	ID=test3_00061;eC_number=3.1.3.27;gene=pgpA;inference=ab initio prediction:Prodigal:2.6,similar to AA sequence:UniProtKB:P18200;locus_tag=test3_00061;product=Phosphatidylglycerophosphatase A
CP007533.1	CDS	65622	66596	-	ID=test3_00062;eC_number=1.1.1.-;gene=gpr_1;inference=ab initio prediction:Prodigal:2.6,similar to AA sequence:UniProtKB:Q46851;locus_tag=test3_00062;product=L-glyceraldehyde 3-phosphate reductase
CP007533.1	CDS	66653	68515	-	ID=test3_00063;eC_number=2.2.1.7;gene=dxs_1;inference=ab initio prediction:Prodigal:2.6,similar to AA sequence:UniProtKB:P77488;locus_tag=test3_00063;product=1-deoxy-D-xylulose-5-phosphate synthase
CP007533.1	CDS	68539	69438	-	ID=test3_00064;eC_number=2.5.1.10;gene=ispA;inference=ab initio prediction:Prodigal:2.6,similar to AA sequence:UniProtKB:P22939;locus_tag=test3_00064;product=Farnesyl diphosphate synthase
CP007533.1	CDS	69439	69681	-	ID=test3_00065;eC_number=3.1.11.6;gene=xseB;inference=ab initio prediction:Prodigal:2.6,similar to AA sequence:UniProtKB:P0A8G9;locus_tag=test3_00065;product=Exodeoxyribonuclease 7 small subunit
CP007533.1	CDS	69891	71339	+	ID=test3_00066;eC_number=2.8.1.4;gene=thiI;inference=ab initio prediction:Prodigal:2.6,similar to AA sequence:UniProtKB:P77718;locus_tag=test3_00066;product=tRNA sulfurtransferase
CP007533.1	CDS	71383	72180	-	ID=test3_00067;gene=phnV;inference=ab initio prediction:Prodigal:2.6,similar to AA sequence:UniProtKB:P96065;locus_tag=test3_00067;product=Putative 2-aminoethylphosphonate transport system permease protein PhnV
CP007533.1	CDS	72183	73043	-	ID=test3_00068;gene=phnU;inference=ab initio prediction:Prodigal:2.6,similar to AA sequence:UniProtKB:P96064;locus_tag=test3_00068;product=Putative 2-aminoethylphosphonate transport system permease protein PhnU
CP007533.1	CDS	73046	74155	-	ID=test3_00069;gene=phnT;inference=ab initio prediction:Prodigal:2.6,similar to AA sequence:UniProtKB:P96063;locus_tag=test3_00069;product=Putative 2-aminoethylphosphonate import ATP-binding protein PhnT
CP007533.1	CDS	74161	75174	-	ID=test3_00070;gene=phnS;inference=ab initio prediction:Prodigal:2.6,similar to AA sequence:UniProtKB:P96062;locus_tag=test3_00070;product=Putative 2-aminoethylphosphonate-binding periplasmic protein precursor
CP007533.1	CDS	75372	76091	-	ID=test3_00071;gene=phnR;inference=ab initio prediction:Prodigal:2.6,similar to AA sequence:UniProtKB:Q7CR30;locus_tag=test3_00071;product=Putative transcriptional regulator of 2-aminoethylphosphonate degradation operons
CP007533.1	CDS	76231	77334	+	ID=test3_00072;eC_number=2.6.1.37;gene=phnW;inference=ab initio prediction:Prodigal:2.6,similar to AA sequence:UniProtKB:P96060;locus_tag=test3_00072;product=2-aminoethylphosphonate--pyruvate transaminase
CP007533.1	CDS	77344	78153	+	ID=test3_00073;eC_number=3.11.1.1;gene=phnX;inference=ab initio prediction:Prodigal:2.6,similar to AA sequence:UniProtKB:Q7ZAP3;locus_tag=test3_00073;product=Phosphonoacetaldehyde hydrolase
CP007533.1	CDS	78250	78840	-	ID=test3_00074;gene=yajL_1;inference=ab initio prediction:Prodigal:2.6,similar to AA sequence:UniProtKB:Q46948;locus_tag=test3_00074;product=Chaperone protein YajL
CP007533.1	CDS	78803	79714	-	ID=test3_00075;eC_number=1.1.1.169;gene=panE_1;inference=ab initio prediction:Prodigal:2.6,similar to AA sequence:UniProtKB:P37402;locus_tag=test3_00075;product=2-dehydropantoate 2-reductase
CP007533.1	CDS	79840	80331	+	ID=test3_00076;inference=ab initio prediction:Prodigal:2.6,protein motif:CLUSTERS:PRK05412;locus_tag=test3_00076;product=putative nucleotide-binding protein
CP007533.1	CDS	80378	81742	-	ID=test3_00077;gene=yajR;inference=ab initio prediction:Prodigal:2.6,similar to AA sequence:UniProtKB:P77726;locus_tag=test3_00077;product=Inner membrane transport protein YajR
CP007533.1	CDS	81963	82853	-	ID=test3_00078;eC_number=2.5.1.-;gene=cyoE;inference=ab initio prediction:Prodigal:2.6,similar to AA sequence:UniProtKB:P0AEA5;locus_tag=test3_00078;product=Protoheme IX farnesyltransferase
CP007533.1	CDS	82865	83194	-	ID=test3_00079;gene=cyoD;inference=ab initio prediction:Prodigal:2.6,similar to AA sequence:UniProtKB:P0ABJ6;locus_tag=test3_00079;product=Cytochrome bo(3) ubiquinol oxidase subunit 4
CP007533.1	CDS	83194	83808	-	ID=test3_00080;gene=cyoC;inference=ab initio prediction:Prodigal:2.6,similar to AA sequence:UniProtKB:P0ABJ3;locus_tag=test3_00080;product=Cytochrome bo(3) ubiquinol oxidase subunit 3
CP007533.1	CDS	83798	85789	-	ID=test3_00081;eC_number=1.10.3.10;gene=cyoB;inference=ab initio prediction:Prodigal:2.6,similar to AA sequence:UniProtKB:P0ABI8;locus_tag=test3_00081;product=Cytochrome bo(3) ubiquinol oxidase subunit 1
CP007533.1	CDS	85800	86756	-	ID=test3_00082;gene=cyoA;inference=ab initio prediction:Prodigal:2.6,similar to AA sequence:UniProtKB:P0ABJ1;locus_tag=test3_00082;product=Cytochrome bo(3) ubiquinol oxidase subunit 2 precursor
CP007533.1	CDS	87209	88690	-	ID=test3_00083;inference=ab initio prediction:Prodigal:2.6,protein motif:CLUSTERS:PRK11010;locus_tag=test3_00083;product=muropeptide transporter
CP007533.1	CDS	88728	89360	-	ID=test3_00084;inference=ab initio prediction:Prodigal:2.6,protein motif:CLUSTERS:PRK11627;locus_tag=test3_00084;product=hypothetical protein
CP007533.1	CDS	89613	89927	+	ID=test3_00085;inference=ab initio prediction:Prodigal:2.6,protein motif:CLUSTERS:PRK11628;locus_tag=test3_00085;product=transcriptional regulator BolA
CP007533.1	CDS	90274	91572	+	ID=test3_00086;eC_number=5.2.1.8;gene=tig;inference=ab initio prediction:Prodigal:2.6,similar to AA sequence:UniProtKB:P0A850;locus_tag=test3_00086;product=Trigger factor
CP007533.1	CDS	91819	92442	+	ID=test3_00087;eC_number=3.4.21.92;gene=clpP;inference=ab initio prediction:Prodigal:2.6,similar to AA sequence:UniProtKB:P0A6G7;locus_tag=test3_00087;product=ATP-dependent Clp protease proteolytic subunit precursor
CP007533.1	CDS	92694	93965	+	ID=test3_00088;gene=clpX;inference=ab initio prediction:Prodigal:2.6,similar to AA sequence:UniProtKB:P0A6H1;locus_tag=test3_00088;product=ATP-dependent Clp protease ATP-binding subunit ClpX
CP007533.1	CDS	94151	96505	+	ID=test3_00089;eC_number=3.4.21.53;gene=lon_1;inference=ab initio prediction:Prodigal:2.6,similar to AA sequence:UniProtKB:P0A9M0;locus_tag=test3_00089;product=Lon protease
CP007533.1	CDS	96714	96986	+	ID=test3_00090;gene=hupB;inference=ab initio prediction:Prodigal:2.6,similar to AA sequence:UniProtKB:P0ACF4;locus_tag=test3_00090;product=DNA-binding protein HU-beta
CP007533.1	CDS	97277	99148	+	ID=test3_00091;eC_number=5.2.1.8;gene=ppiD;inference=ab initio prediction:Prodigal:2.6,similar to AA sequence:UniProtKB:P0ADY1;locus_tag=test3_00091;product=Peptidyl-prolyl cis-trans isomerase D
CP007533.1	CDS	99298	99672	+	ID=test3_00092;gene=comEA;inference=ab initio prediction:Prodigal:2.6,similar to AA sequence:UniProtKB:P39694;locus_tag=test3_00092;product=ComE operon protein 1
CP007533.1	CDS	99776	100174	+	ID=test3_00093;eC_number=3.1.2.-;gene=fadM;inference=ab initio prediction:Prodigal:2.6,similar to AA sequence:UniProtKB:P77712;locus_tag=test3_00093;product=Long-chain acyl-CoA thioesterase FadM
CP007533.1	CDS	100282	100977	-	ID=test3_00094;eC_number=6.3.4.20;gene=queC;inference=ab initio prediction:Prodigal:2.6,similar to AA sequence:UniProtKB:P77756;locus_tag=test3_00094;product=7-cyano-7-deazaguanine synthase
CP007533.1	CDS	101042	102742	-	ID=test3_00095;gene=sgrR_1;inference=ab initio prediction:Prodigal:2.6,similar to AA sequence:UniProtKB:P33595;locus_tag=test3_00095;product=HTH-type transcriptional regulator SgrR
CP007533.1	CDS	102843	103661	+	ID=test3_00096;eC_number=3.6.1.-;gene=cof;inference=ab initio prediction:Prodigal:2.6,similar to AA sequence:UniProtKB:P46891;locus_tag=test3_00096;product=HMP-PP phosphatase
CP007533.1	CDS	103710	104765	-	ID=test3_00097;gene=sbnA;inference=ab initio prediction:Prodigal:2.6,similar to AA sequence:UniProtKB:Q2G1N3;locus_tag=test3_00097;product=putative siderophore biosynthesis protein SbnA
CP007533.1	CDS	104878	105336	+	ID=test3_00098;gene=lrp_1;inference=ab initio prediction:Prodigal:2.6,similar to AA sequence:UniProtKB:P0ACJ0;locus_tag=test3_00098;product=Leucine-responsive regulatory protein
CP007533.1	CDS	105377	107149	+	ID=test3_00099;eC_number=3.6.3.-;gene=yheI;inference=ab initio prediction:Prodigal:2.6,similar to AA sequence:UniProtKB:O07550;locus_tag=test3_00099;product=putative multidrug resistance ABC transporter ATP-binding/permease protein YheI
CP007533.1	CDS	107142	108923	+	ID=test3_00100;eC_number=3.6.3.44;gene=mdlB;inference=ab initio prediction:Prodigal:2.6,similar to AA sequence:UniProtKB:P0AAG5;locus_tag=test3_00100;product=Multidrug resistance-like ATP-binding protein MdlB
CP007533.1	CDS	109136	109474	+	ID=test3_00101;gene=glnK;inference=ab initio prediction:Prodigal:2.6,similar to AA sequence:UniProtKB:P0AC55;locus_tag=test3_00101;product=Nitrogen regulatory protein P-II 2
CP007533.1	CDS	109506	110792	+	ID=test3_00102;gene=amtB;inference=ab initio prediction:Prodigal:2.6,similar to AA sequence:UniProtKB:P69681;locus_tag=test3_00102;product=Ammonia channel precursor
CP007533.1	CDS	110892	111752	-	ID=test3_00103;eC_number=3.1.2.-;gene=tesB;inference=ab initio prediction:Prodigal:2.6,similar to AA sequence:UniProtKB:P0AGG2;locus_tag=test3_00103;product=Acyl-CoA thioesterase 2
CP007533.1	CDS	111967	112536	+	ID=test3_00104;inference=ab initio prediction:Prodigal:2.6;locus_tag=test3_00104;product=hypothetical protein
CP007533.1	CDS	112569	112880	-	ID=test3_00105;eC_number=2.1.1.63;gene=ogt_1;inference=ab initio prediction:Prodigal:2.6,similar to AA sequence:UniProtKB:P0A696;locus_tag=test3_00105;product=Methylated-DNA--protein-cysteine methyltransferase
CP007533.1	CDS	113189	114739	-	ID=test3_00106;gene=yjcC_1;inference=ab initio prediction:Prodigal:2.6,similar to AA sequence:UniProtKB:P32701;locus_tag=test3_00106;product=putative membrane protein YjcC
CP007533.1	CDS	114964	115224	+	ID=test3_00107;gene=rpmE2;inference=ab initio prediction:Prodigal:2.6,similar to AA sequence:UniProtKB:P66194;locus_tag=test3_00107;product=50S ribosomal protein L31 type B
CP007533.1	CDS	115230	115370	+	ID=test3_00108;gene=ykgO;inference=ab initio prediction:Prodigal:2.6,similar to AA sequence:UniProtKB:Q2EEQ2;locus_tag=test3_00108;product=50S ribosomal protein L36 2
CP007533.1	CDS	115426	115896	-	ID=test3_00109;gene=ylaC;inference=ab initio prediction:Prodigal:2.6,similar to AA sequence:UniProtKB:P0AAS0;locus_tag=test3_00109;product=Inner membrane protein YlaC
CP007533.1	CDS	116014	116565	-	ID=test3_00110;eC_number=2.3.1.79;gene=maa;inference=ab initio prediction:Prodigal:2.6,similar to AA sequence:UniProtKB:P77791;locus_tag=test3_00110;product=Maltose O-acetyltransferase
CP007533.1	CDS	116744	116962	-	ID=test3_00111;gene=hha;inference=ab initio prediction:Prodigal:2.6,similar to AA sequence:UniProtKB:P0ACE3;locus_tag=test3_00111;product=Hemolysin expression-modulating protein Hha
CP007533.1	CDS	116990	117364	-	ID=test3_00112;gene=tomB;inference=ab initio prediction:Prodigal:2.6,similar to AA sequence:UniProtKB:P0AAR0;locus_tag=test3_00112;product=Hha toxicity modulator TomB
CP007533.1	CDS	117860	121009	-	ID=test3_00113;gene=acrB_1;inference=ab initio prediction:Prodigal:2.6,similar to AA sequence:UniProtKB:P31224;locus_tag=test3_00113;product=Multidrug efflux pump subunit AcrB
CP007533.1	CDS	121032	122225	-	ID=test3_00114;gene=acrA;inference=ab initio prediction:Prodigal:2.6,similar to AA sequence:UniProtKB:P0AE06;locus_tag=test3_00114;product=Multidrug efflux pump subunit AcrA precursor
CP007533.1	CDS	122367	123020	+	ID=test3_00115;gene=acrR;inference=ab initio prediction:Prodigal:2.6,similar to AA sequence:UniProtKB:P0ACS9;locus_tag=test3_00115;product=HTH-type transcriptional regulator AcrR
CP007533.1	CDS	123139	126501	+	ID=test3_00116;gene=mscK;inference=ab initio prediction:Prodigal:2.6,similar to AA sequence:UniProtKB:P77338;locus_tag=test3_00116;product=Mechanosensitive channel MscK precursor
CP007533.1	CDS	126543	127478	-	ID=test3_00117;inference=ab initio prediction:Prodigal:2.6,protein motif:CLUSTERS:PRK09956;locus_tag=test3_00117;product=hypothetical protein
CP007533.1	CDS	127548	127715	-	ID=test3_00118;inference=ab initio prediction:Prodigal:2.6,protein motif:CLUSTERS:PRK11038;locus_tag=test3_00118;product=hypothetical protein
CP007533.1	CDS	127729	128244	-	ID=test3_00119;gene=priC;inference=ab initio prediction:Prodigal:2.6,similar to AA sequence:UniProtKB:P23862;locus_tag=test3_00119;product=Primosomal replication protein N''
CP007533.1	CDS	128325	128702	+	ID=test3_00120;gene=ybaN;inference=ab initio prediction:Prodigal:2.6,similar to AA sequence:UniProtKB:P0AAR5;locus_tag=test3_00120;product=Inner membrane protein YbaN
CP007533.1	CDS	128855	129406	+	ID=test3_00121;eC_number=2.4.2.7;gene=apt;inference=ab initio prediction:Prodigal:2.6,similar to AA sequence:UniProtKB:P69503;locus_tag=test3_00121;product=Adenine phosphoribosyltransferase
CP007533.1	CDS	129520	131448	+	ID=test3_00122;eC_number=2.7.7.7;gene=dnaX;inference=ab initio prediction:Prodigal:2.6,similar to AA sequence:UniProtKB:P06710;locus_tag=test3_00122;product=DNA polymerase III subunit tau
CP007533.1	CDS	131494	131823	+	ID=test3_00123;gene=ybaB;inference=ab initio prediction:Prodigal:2.6,similar to AA sequence:UniProtKB:P0A8B5;locus_tag=test3_00123;product=Nucleoid-associated protein YbaB
CP007533.1	CDS	131823	132428	+	ID=test3_00124;gene=recR;inference=ab initio prediction:Prodigal:2.6,similar to AA sequence:UniProtKB:Q8RDI4;locus_tag=test3_00124;product=Recombination protein RecR
CP007533.1	CDS	132539	134413	+	ID=test3_00125;gene=htpG;inference=ab initio prediction:Prodigal:2.6,similar to AA sequence:UniProtKB:P0A6Z3;locus_tag=test3_00125;product=Chaperone protein HtpG
CP007533.1	CDS	134765	135409	+	ID=test3_00126;eC_number=2.7.4.3;gene=adk;inference=ab initio prediction:Prodigal:2.6,similar to AA sequence:UniProtKB:P69441;locus_tag=test3_00126;product=Adenylate kinase
CP007533.1	CDS	135637	136599	+	ID=test3_00127;eC_number=4.99.1.1;gene=hemH;inference=ab initio prediction:Prodigal:2.6,similar to AA sequence:UniProtKB:P23871;locus_tag=test3_00127;product=Ferrochelatase
CP007533.1	CDS	136596	137567	-	ID=test3_00128;eC_number=3.1.1.-;gene=aes;inference=ab initio prediction:Prodigal:2.6,similar to AA sequence:UniProtKB:Q8ZRA1;locus_tag=test3_00128;product=Acetyl esterase
CP007533.1	CDS	137720	139024	+	ID=test3_00129;eC_number=2.7.1.73;gene=gsk;inference=ab initio prediction:Prodigal:2.6,similar to AA sequence:UniProtKB:P0AEW6;locus_tag=test3_00129;product=Inosine-guanosine kinase
CP007533.1	CDS	139073	140749	-	ID=test3_00130;gene=ybaL;inference=ab initio prediction:Prodigal:2.6,similar to AA sequence:UniProtKB:P39830;locus_tag=test3_00130;product=Inner membrane protein YbaL
CP007533.1	CDS	140827	140952	+	ID=test3_00131;inference=ab initio prediction:Prodigal:2.6;locus_tag=test3_00131;product=hypothetical protein
CP007533.1	CDS	140964	142184	-	ID=test3_00132;gene=fsr;inference=ab initio prediction:Prodigal:2.6,similar to AA sequence:UniProtKB:P52067;locus_tag=test3_00132;product=Fosmidomycin resistance protein
CP007533.1	CDS	142357	144009	+	ID=test3_00133;gene=yfkN_1;inference=ab initio prediction:Prodigal:2.6,similar to AA sequence:UniProtKB:O34313;locus_tag=test3_00133;product=Trifunctional nucleotide phosphoesterase protein YfkN precursor
CP007533.1	CDS	144126	144605	-	ID=test3_00134;eC_number=4.2.-.-;gene=ybaK;inference=ab initio prediction:Prodigal:2.6,similar to AA sequence:UniProtKB:P0AAR3;locus_tag=test3_00134;product=Cys-tRNA(Pro)/Cys-tRNA(Cys) deacylase YbaK
CP007533.1	CDS	144807	145601	-	ID=test3_00135;inference=ab initio prediction:Prodigal:2.6,protein motif:Pfam:PF01963.11;locus_tag=test3_00135;product=TraB family protein
CP007533.1	CDS	145678	146514	-	ID=test3_00136;inference=ab initio prediction:Prodigal:2.6;locus_tag=test3_00136;product=hypothetical protein
CP007533.1	CDS	146667	149168	-	ID=test3_00137;eC_number=3.6.3.54;gene=copA;inference=ab initio prediction:Prodigal:2.6,similar to AA sequence:UniProtKB:Q8ZR95;locus_tag=test3_00137;product=Copper-exporting P-type ATPase A
CP007533.1	CDS	149278	149694	+	ID=test3_00138;gene=cueR;inference=ab initio prediction:Prodigal:2.6,similar to AA sequence:UniProtKB:P0A9G4;locus_tag=test3_00138;product=HTH-type transcriptional regulator CueR
CP007533.1	CDS	149695	150147	-	ID=test3_00139;gene=ybbJ;inference=ab initio prediction:Prodigal:2.6,similar to AA sequence:UniProtKB:P0AAS3;locus_tag=test3_00139;product=Inner membrane protein YbbJ
CP007533.1	CDS	150144	151061	-	ID=test3_00140;gene=hflK_1;inference=ab initio prediction:Prodigal:2.6,similar to AA sequence:UniProtKB:P0ABC7;locus_tag=test3_00140;product=Modulator of FtsH protease HflK
CP007533.1	CDS	151208	151885	+	ID=test3_00141;gene=ybbL;inference=ab initio prediction:Prodigal:2.6,similar to AA sequence:UniProtKB:P77279;locus_tag=test3_00141;product=putative ABC transporter ATP-binding protein YbbL
CP007533.1	CDS	151872	152651	+	ID=test3_00142;inference=ab initio prediction:Prodigal:2.6;locus_tag=test3_00142;product=hypothetical protein
CP007533.1	CDS	152737	153591	-	ID=test3_00143;gene=trxA_1;inference=ab initio prediction:Prodigal:2.6,similar to AA sequence:UniProtKB:P0A0K6;locus_tag=test3_00143;product=Thioredoxin
CP007533.1	CDS	153651	154421	-	ID=test3_00144;eC_number=1.-.-.-;gene=sadH;inference=ab initio prediction:Prodigal:2.6,similar to AA sequence:UniProtKB:O53302;locus_tag=test3_00144;product=Putative oxidoreductase SadH
CP007533.1	CDS	154576	155160	-	ID=test3_00145;eC_number=3.1.2.-;gene=tesA;inference=ab initio prediction:Prodigal:2.6,similar to AA sequence:UniProtKB:P0ADA1;locus_tag=test3_00145;product=Acyl-CoA thioesterase I precursor
CP007533.1	CDS	155161	155847	+	ID=test3_00146;eC_number=3.6.3.-;gene=lolD_1;inference=ab initio prediction:Prodigal:2.6,similar to AA sequence:UniProtKB:P75957;locus_tag=test3_00146;product=Lipoprotein-releasing system ATP-binding protein LolD
CP007533.1	CDS	155844	158258	+	ID=test3_00147;inference=ab initio prediction:Prodigal:2.6,protein motif:Pfam:PF02687.15;locus_tag=test3_00147;product=FtsX-like permease family protein
CP007533.1	CDS	158255	158359	+	ID=test3_00148;inference=ab initio prediction:Prodigal:2.6;locus_tag=test3_00148;product=hypothetical protein
CP007533.1	CDS	158444	159577	+	ID=test3_00149;inference=ab initio prediction:Prodigal:2.6;locus_tag=test3_00149;product=hypothetical protein
CP007533.1	CDS	159834	160664	+	ID=test3_00150;gene=metQ_1;inference=ab initio prediction:Prodigal:2.6,similar to AA sequence:UniProtKB:P28635;locus_tag=test3_00150;product=D-methionine-binding lipoprotein MetQ precursor
CP007533.1	CDS	160701	161717	+	ID=test3_00151;eC_number=3.6.3.-;gene=metN_1;inference=ab initio prediction:Prodigal:2.6,similar to AA sequence:UniProtKB:O32169;locus_tag=test3_00151;product=Methionine import ATP-binding protein MetN
CP007533.1	CDS	161710	162369	+	ID=test3_00152;gene=metP;inference=ab initio prediction:Prodigal:2.6,similar to AA sequence:UniProtKB:O32168;locus_tag=test3_00152;product=Methionine import system permease protein MetP
CP007533.1	CDS	162408	163493	-	ID=test3_00153;eC_number=2.9.1.-;gene=selU;inference=ab initio prediction:Prodigal:2.6,similar to AA sequence:UniProtKB:Q8ZR88;locus_tag=test3_00153;product=tRNA 2-selenouridine synthase
CP007533.1	CDS	163589	164656	-	ID=test3_00154;eC_number=6.3.4.18;gene=purK;inference=ab initio prediction:Prodigal:2.6,similar to AA sequence:UniProtKB:P09029;locus_tag=test3_00154;product=N5-carboxyaminoimidazole ribonucleotide synthase
CP007533.1	CDS	164653	165162	-	ID=test3_00155;eC_number=5.4.99.18;gene=purE;inference=ab initio prediction:Prodigal:2.6,similar to AA sequence:UniProtKB:P0AG18;locus_tag=test3_00155;product=N5-carboxyaminoimidazole ribonucleotide mutase
CP007533.1	CDS	165280	166002	-	ID=test3_00156;eC_number=3.6.1.54;gene=lpxH;inference=ab initio prediction:Prodigal:2.6,similar to AA sequence:UniProtKB:P43341;locus_tag=test3_00156;product=UDP-2%2C3-diacylglucosamine hydrolase
CP007533.1	CDS	166005	166499	-	ID=test3_00157;eC_number=5.2.1.8;gene=ppiB;inference=ab initio prediction:Prodigal:2.6,similar to AA sequence:UniProtKB:P23869;locus_tag=test3_00157;product=Peptidyl-prolyl cis-trans isomerase B
CP007533.1	CDS	166672	168057	+	ID=test3_00158;eC_number=6.1.1.16;gene=cysS;inference=ab initio prediction:Prodigal:2.6,similar to AA sequence:UniProtKB:P21888;locus_tag=test3_00158;product=Cysteine--tRNA ligase
CP007533.1	CDS	168101	168925	-	ID=test3_00159;inference=ab initio prediction:Prodigal:2.6;locus_tag=test3_00159;product=hypothetical protein
CP007533.1	CDS	168922	169359	-	ID=test3_00160;inference=ab initio prediction:Prodigal:2.6;locus_tag=test3_00160;product=hypothetical protein
CP007533.1	CDS	169352	169897	-	ID=test3_00161;gene=ybcI;inference=ab initio prediction:Prodigal:2.6,similar to AA sequence:UniProtKB:P45570;locus_tag=test3_00161;product=Inner membrane protein YbcI
CP007533.1	CDS	170025	170237	-	ID=test3_00162;inference=ab initio prediction:Prodigal:2.6,protein motif:CLUSTERS:PRK11507;locus_tag=test3_00162;product=ribosome-associated protein
CP007533.1	CDS	170239	171105	-	ID=test3_00163;gene=folD;inference=ab initio prediction:Prodigal:2.6,similar to AA sequence:UniProtKB:P24186;locus_tag=test3_00163;product=Bifunctional protein FolD protein
CP007533.1	CDS	171652	172209	+	ID=test3_00164;gene=fimA_1;inference=ab initio prediction:Prodigal:2.6,similar to AA sequence:UniProtKB:P37921;locus_tag=test3_00164;product=Type-1 fimbrial protein%2C A chain precursor
CP007533.1	CDS	172284	172817	+	ID=test3_00165;gene=fimA_2;inference=ab initio prediction:Prodigal:2.6,similar to AA sequence:UniProtKB:P37921;locus_tag=test3_00165;product=Type-1 fimbrial protein%2C A chain precursor
CP007533.1	CDS	172861	173553	+	ID=test3_00166;gene=fimC_1;inference=ab initio prediction:Prodigal:2.6,similar to AA sequence:UniProtKB:P31697;locus_tag=test3_00166;product=Chaperone protein FimC precursor
CP007533.1	CDS	173584	176196	+	ID=test3_00167;gene=fimD_1;inference=ab initio prediction:Prodigal:2.6,similar to AA sequence:UniProtKB:P30130;locus_tag=test3_00167;product=Outer membrane usher protein FimD precursor
CP007533.1	CDS	176211	177218	+	ID=test3_00168;gene=elfG_1;inference=ab initio prediction:Prodigal:2.6,similar to AA sequence:UniProtKB:P75858;locus_tag=test3_00168;product=putative fimbrial-like protein ElfG precursor
CP007533.1	CDS	177228	177746	+	ID=test3_00169;gene=fimA_3;inference=ab initio prediction:Prodigal:2.6,similar to AA sequence:UniProtKB:P37921;locus_tag=test3_00169;product=Type-1 fimbrial protein%2C A chain precursor
CP007533.1	CDS	177792	178424	-	ID=test3_00170;gene=bvgA;inference=ab initio prediction:Prodigal:2.6,similar to AA sequence:UniProtKB:P0A4H2;locus_tag=test3_00170;product=Virulence factors putative positive transcription regulator BvgA
CP007533.1	CDS	179028	179750	-	ID=test3_00171;inference=ab initio prediction:Prodigal:2.6;locus_tag=test3_00171;product=hypothetical protein
CP007533.1	CDS	180242	180838	-	ID=test3_00172;inference=ab initio prediction:Prodigal:2.6;locus_tag=test3_00172;product=hypothetical protein
CP007533.1	tRNA	181093	181169	+	ID=test3_00173;inference=COORDINATES:profile:Aragorn:1.2;locus_tag=test3_00173;product=tRNA-Arg(tct)
CP007533.1	CDS	181352	181618	+	ID=test3_00174;inference=ab initio prediction:Prodigal:2.6,protein motif:Pfam:PF01527.14;locus_tag=test3_00174;product=Transposase
CP007533.1	CDS	181983	182450	+	ID=test3_00175;inference=ab initio prediction:Prodigal:2.6,protein motif:Pfam:PF00665.20;locus_tag=test3_00175;product=Integrase core domain protein
CP007533.1	CDS	182620	184077	-	ID=test3_00176;inference=ab initio prediction:Prodigal:2.6;locus_tag=test3_00176;product=hypothetical protein
CP007533.1	CDS	184079	184999	-	ID=test3_00177;inference=ab initio prediction:Prodigal:2.6,similar to AA sequence:UniProtKB:P77293;locus_tag=test3_00177;note=Bactoprenol glucosyl transferase homolog from prophage CPS-53;product=hypothetical protein
CP007533.1	CDS	184996	185358	-	ID=test3_00178;inference=ab initio prediction:Prodigal:2.6,similar to AA sequence:UniProtKB:P77682;locus_tag=test3_00178;note=Bactoprenol-linked glucose translocase homolog from prophage CPS-53;product=hypothetical protein
CP007533.1	CDS	185783	186028	-	ID=test3_00179;gene=pcoE;inference=ab initio prediction:Prodigal:2.6,similar to AA sequence:UniProtKB:Q47459;locus_tag=test3_00179;product=putative copper-binding protein PcoE precursor
CP007533.1	CDS	186228	186650	-	ID=test3_00180;eC_number=2.7.13.3;gene=cusS;inference=ab initio prediction:Prodigal:2.6,similar to AA sequence:UniProtKB:P77485;locus_tag=test3_00180;product=Sensor kinase CusS
CP007533.1	CDS	186681	186872	+	ID=test3_00181;gene=cusA;inference=ab initio prediction:Prodigal:2.6,similar to AA sequence:UniProtKB:P38054;locus_tag=test3_00181;product=Cation efflux system protein CusA
CP007533.1	CDS	186923	187777	-	ID=test3_00182;gene=virF;inference=ab initio prediction:Prodigal:2.6,similar to AA sequence:UniProtKB:P0C2V5;locus_tag=test3_00182;product=Virulence regulon transcriptional activator VirF
CP007533.1	CDS	187993	189318	+	ID=test3_00183;eC_number=1.16.1.1;gene=merA;inference=ab initio prediction:Prodigal:2.6,similar to AA sequence:UniProtKB:P16171;locus_tag=test3_00183;product=Mercuric reductase
CP007533.1	CDS	189474	189710	+	ID=test3_00184;inference=ab initio prediction:Prodigal:2.6;locus_tag=test3_00184;product=hypothetical protein
CP007533.1	CDS	189723	190283	+	ID=test3_00185;gene=ykgB;inference=ab initio prediction:Prodigal:2.6,similar to AA sequence:UniProtKB:P75685;locus_tag=test3_00185;product=Inner membrane protein YkgB
CP007533.1	CDS	190378	191553	-	ID=test3_00186;inference=ab initio prediction:Prodigal:2.6;locus_tag=test3_00186;product=hypothetical protein
CP007533.1	CDS	191879	193273	+	ID=test3_00187;gene=pheP;inference=ab initio prediction:Prodigal:2.6,similar to AA sequence:UniProtKB:P24207;locus_tag=test3_00187;product=Phenylalanine-specific permease
CP007533.1	CDS	193315	194562	-	ID=test3_00188;gene=ybdG;inference=ab initio prediction:Prodigal:2.6,similar to AA sequence:UniProtKB:P0AAT4;locus_tag=test3_00188;product=Miniconductance mechanosensitive channel YbdG
CP007533.1	CDS	194873	196843	+	ID=test3_00189;eC_number=3.1.1.3;gene=lip-1_1;inference=ab initio prediction:Prodigal:2.6,similar to AA sequence:UniProtKB:P40601;locus_tag=test3_00189;product=Lipase 1 precursor
CP007533.1	CDS	197110	197763	-	ID=test3_00190;eC_number=1.-.-.-;gene=nfnB;inference=ab initio prediction:Prodigal:2.6,similar to AA sequence:UniProtKB:P15888;locus_tag=test3_00190;product=Oxygen-insensitive NAD(P)H nitroreductase
CP007533.1	CDS	197860	198228	-	ID=test3_00191;inference=ab initio prediction:Prodigal:2.6,protein motif:CLUSTERS:PRK10250;locus_tag=test3_00191;product=hypothetical protein
CP007533.1	CDS	198228	198809	-	ID=test3_00192;gene=bm3R1;inference=ab initio prediction:Prodigal:2.6,similar to AA sequence:UniProtKB:P43506;locus_tag=test3_00192;product=HTH-type transcriptional repressor Bm3R1
CP007533.1	CDS	199098	199439	+	ID=test3_00193;gene=marA_1;inference=ab initio prediction:Prodigal:2.6,similar to AA sequence:UniProtKB:P0ACH5;locus_tag=test3_00193;product=Multiple antibiotic resistance protein MarA
CP007533.1	CDS	199445	199693	-	ID=test3_00194;inference=ab initio prediction:Prodigal:2.6;locus_tag=test3_00194;product=hypothetical protein
CP007533.1	CDS	199760	200878	-	ID=test3_00195;eC_number=6.3.-.-;gene=ybdK;inference=ab initio prediction:Prodigal:2.6,similar to AA sequence:UniProtKB:Q8ZR41;locus_tag=test3_00195;product=Carboxylate-amine ligase YbdK
CP007533.1	CDS	200890	201594	-	ID=test3_00196;eC_number=2.7.8.7;gene=npt;inference=ab initio prediction:Prodigal:2.6,similar to AA sequence:UniProtKB:A1YCA5;locus_tag=test3_00196;product=4'-phosphopantetheinyl transferase Npt
CP007533.1	CDS	201642	203897	-	ID=test3_00197;gene=fepA;inference=ab initio prediction:Prodigal:2.6,similar to AA sequence:UniProtKB:P05825;locus_tag=test3_00197;product=Ferrienterobactin receptor precursor
CP007533.1	CDS	204086	205300	+	ID=test3_00198;gene=fes_1;inference=ab initio prediction:Prodigal:2.6,similar to AA sequence:UniProtKB:P13039;locus_tag=test3_00198;product=Enterochelin esterase
CP007533.1	CDS	205331	205549	+	ID=test3_00199;inference=ab initio prediction:Prodigal:2.6,protein motif:Pfam:PF03621.7;locus_tag=test3_00199;product=MbtH-like protein
CP007533.1	CDS	205546	209430	+	ID=test3_00200;eC_number=2.7.7.-;gene=entF;inference=ab initio prediction:Prodigal:2.6,similar to AA sequence:UniProtKB:P11454;locus_tag=test3_00200;product=Enterobactin synthase component F
CP007533.1	CDS	209680	210816	+	ID=test3_00201;gene=fepE;inference=ab initio prediction:Prodigal:2.6,similar to AA sequence:UniProtKB:P26266;locus_tag=test3_00201;product=Ferric enterobactin transport protein FepE
CP007533.1	CDS	210870	211664	-	ID=test3_00202;gene=yusV_1;inference=ab initio prediction:Prodigal:2.6,similar to AA sequence:UniProtKB:O32188;locus_tag=test3_00202;product=putative siderophore transport system ATP-binding protein YusV
CP007533.1	CDS	211661	212650	-	ID=test3_00203;gene=fepG;inference=ab initio prediction:Prodigal:2.6,similar to AA sequence:UniProtKB:P23877;locus_tag=test3_00203;product=Ferric enterobactin transport system permease protein FepG
CP007533.1	CDS	212650	213657	-	ID=test3_00204;gene=fepD;inference=ab initio prediction:Prodigal:2.6,similar to AA sequence:UniProtKB:P23876;locus_tag=test3_00204;product=Ferric enterobactin transport system permease protein FepD
CP007533.1	CDS	213768	215012	+	ID=test3_00205;gene=entS;inference=ab initio prediction:Prodigal:2.6,similar to AA sequence:UniProtKB:P24077;locus_tag=test3_00205;product=Enterobactin exporter EntS
CP007533.1	CDS	215075	216031	-	ID=test3_00206;gene=fepB;inference=ab initio prediction:Prodigal:2.6,similar to AA sequence:UniProtKB:P0AEL6;locus_tag=test3_00206;product=Ferrienterobactin-binding periplasmic protein precursor
CP007533.1	CDS	216340	217515	+	ID=test3_00207;eC_number=5.4.4.2;gene=entC;inference=ab initio prediction:Prodigal:2.6,similar to AA sequence:UniProtKB:P0AEJ2;locus_tag=test3_00207;product=Isochorismate synthase EntC
CP007533.1	CDS	217525	219135	+	ID=test3_00208;gene=entE;inference=ab initio prediction:Prodigal:2.6,similar to AA sequence:UniProtKB:P10378;locus_tag=test3_00208;product=Enterobactin synthase component E
CP007533.1	CDS	219149	220006	+	ID=test3_00209;eC_number=3.3.2.1;gene=entB;inference=ab initio prediction:Prodigal:2.6,similar to AA sequence:UniProtKB:P0ADI4;locus_tag=test3_00209;product=Isochorismatase
CP007533.1	CDS	220006	220761	+	ID=test3_00210;eC_number=1.3.1.28;gene=entA;inference=ab initio prediction:Prodigal:2.6,similar to AA sequence:UniProtKB:P15047;locus_tag=test3_00210;product=2%2C3-dihydro-2%2C3-dihydroxybenzoate dehydrogenase
CP007533.1	CDS	220764	221177	+	ID=test3_00211;eC_number=3.1.2.-;gene=entH;inference=ab initio prediction:Prodigal:2.6,similar to AA sequence:UniProtKB:P0A8Y8;locus_tag=test3_00211;product=Proofreading thioesterase EntH
CP007533.1	CDS	221359	223464	+	ID=test3_00212;gene=cstA;inference=ab initio prediction:Prodigal:2.6,similar to AA sequence:UniProtKB:P15078;locus_tag=test3_00212;product=Carbon starvation protein A
CP007533.1	CDS	223528	223725	+	ID=test3_00213;inference=ab initio prediction:Prodigal:2.6;locus_tag=test3_00213;product=hypothetical protein
CP007533.1	CDS	223761	224849	-	ID=test3_00214;eC_number=1.1.1.6;gene=gldA_1;inference=ab initio prediction:Prodigal:2.6,similar to AA sequence:UniProtKB:Q9WYQ4;locus_tag=test3_00214;product=Glycerol dehydrogenase
CP007533.1	CDS	224976	226136	+	ID=test3_00215;eC_number=2.6.1.88;gene=ybdL;inference=ab initio prediction:Prodigal:2.6,similar to AA sequence:UniProtKB:P77806;locus_tag=test3_00215;product=Methionine aminotransferase
CP007533.1	CDS	226137	226754	-	ID=test3_00216;gene=noc;inference=ab initio prediction:Prodigal:2.6,protein motif:HAMAP:MF_02015;locus_tag=test3_00216;product=Nucleoid occlusion protein
CP007533.1	CDS	226727	227962	-	ID=test3_00217;inference=ab initio prediction:Prodigal:2.6,protein motif:CLUSTERS:PRK02090;locus_tag=test3_00217;product=phosphoadenosine phosphosulfate reductase
CP007533.1	CDS	228125	229030	-	ID=test3_00218;gene=ybdO_1;inference=ab initio prediction:Prodigal:2.6,similar to AA sequence:UniProtKB:P77746;locus_tag=test3_00218;product=putative HTH-type transcriptional regulator YbdO
CP007533.1	CDS	229347	230093	-	ID=test3_00219;gene=dsbG;inference=ab initio prediction:Prodigal:2.6,similar to AA sequence:UniProtKB:P77202;locus_tag=test3_00219;product=Thiol:disulfide interchange protein DsbG precursor
CP007533.1	CDS	230534	231097	+	ID=test3_00220;eC_number=1.11.1.15;gene=ahpC;inference=ab initio prediction:Prodigal:2.6,similar to AA sequence:UniProtKB:P0A251;locus_tag=test3_00220;product=Alkyl hydroperoxide reductase subunit C
CP007533.1	CDS	231339	232904	+	ID=test3_00221;eC_number=1.8.1.-;gene=ahpF;inference=ab initio prediction:Prodigal:2.6,similar to AA sequence:UniProtKB:P19480;locus_tag=test3_00221;product=Alkyl hydroperoxide reductase subunit F
CP007533.1	CDS	233237	233797	+	ID=test3_00222;gene=dmsD_1;inference=ab initio prediction:Prodigal:2.6,similar to AA sequence:UniProtKB:P69853;locus_tag=test3_00222;product=Tat proofreading chaperone DmsD
CP007533.1	CDS	233790	236069	+	ID=test3_00223;eC_number=1.8.99.-;gene=ynfE_1;inference=ab initio prediction:Prodigal:2.6,similar to AA sequence:UniProtKB:P77374;locus_tag=test3_00223;product=Putative dimethyl sulfoxide reductase chain YnfE precursor
CP007533.1	CDS	236066	236623	+	ID=test3_00224;gene=dmsB_1;inference=ab initio prediction:Prodigal:2.6,similar to AA sequence:UniProtKB:P18776;locus_tag=test3_00224;product=Anaerobic dimethyl sulfoxide reductase chain B
CP007533.1	CDS	236623	237390	+	ID=test3_00225;gene=dmsC_1;inference=ab initio prediction:Prodigal:2.6,similar to AA sequence:UniProtKB:P18777;locus_tag=test3_00225;product=Anaerobic dimethyl sulfoxide reductase chain C
CP007533.1	CDS	237458	237886	-	ID=test3_00226;gene=uspG;inference=ab initio prediction:Prodigal:2.6,similar to AA sequence:UniProtKB:P39177;locus_tag=test3_00226;product=Universal stress protein G
CP007533.1	CDS	238108	239346	+	ID=test3_00227;eC_number=1.2.99.4;gene=fdm;inference=ab initio prediction:Prodigal:2.6,similar to AA sequence:UniProtKB:Q52078;locus_tag=test3_00227;product=Formaldehyde dismutase
CP007533.1	CDS	239429	239839	-	ID=test3_00228;gene=rnk;inference=ab initio prediction:Prodigal:2.6,similar to AA sequence:UniProtKB:P0AFW4;locus_tag=test3_00228;product=Regulator of nucleoside diphosphate kinase
CP007533.1	CDS	240074	240880	-	ID=test3_00229;eC_number=3.1.27.6;gene=rna;inference=ab initio prediction:Prodigal:2.6,similar to AA sequence:UniProtKB:P21338;locus_tag=test3_00229;product=Ribonuclease I precursor
CP007533.1	CDS	240990	242453	-	ID=test3_00230;gene=citT;inference=ab initio prediction:Prodigal:2.6,similar to AA sequence:UniProtKB:P0AE74;locus_tag=test3_00230;product=Citrate carrier
CP007533.1	CDS	242491	243387	-	ID=test3_00231;eC_number=2.4.2.52;gene=citG_1;inference=ab initio prediction:Prodigal:2.6,similar to AA sequence:UniProtKB:P77231;locus_tag=test3_00231;product=2-(5''-triphosphoribosyl)-3'-dephosphocoenzyme-A synthase
CP007533.1	CDS	243359	243910	-	ID=test3_00232;eC_number=2.7.7.61;gene=citX_1;inference=ab initio prediction:Prodigal:2.6,similar to AA sequence:UniProtKB:P0A6G5;locus_tag=test3_00232;product=Apo-citrate lyase phosphoribosyl-dephospho-CoA transferase
CP007533.1	CDS	243914	245443	-	ID=test3_00233;eC_number=4.1.3.6;gene=citF_1;inference=ab initio prediction:Prodigal:2.6,similar to AA sequence:UniProtKB:P75726;locus_tag=test3_00233;product=Citrate lyase alpha chain
CP007533.1	CDS	245453	246361	-	ID=test3_00234;eC_number=4.1.3.6;gene=citE_1;inference=ab initio prediction:Prodigal:2.6,similar to AA sequence:UniProtKB:P0A9I1;locus_tag=test3_00234;product=Citrate lyase subunit beta
CP007533.1	CDS	246358	246654	-	ID=test3_00235;gene=citD_1;inference=ab initio prediction:Prodigal:2.6,similar to AA sequence:UniProtKB:P69330;locus_tag=test3_00235;product=Citrate lyase acyl carrier protein
CP007533.1	CDS	246651	247727	-	ID=test3_00236;eC_number=6.2.1.22;gene=citC_1;inference=ab initio prediction:Prodigal:2.6,similar to AA sequence:UniProtKB:P77390;locus_tag=test3_00236;product=[Citrate [pro-3S]-lyase] ligase
CP007533.1	CDS	247833	247931	+	ID=test3_00237;inference=ab initio prediction:Prodigal:2.6;locus_tag=test3_00237;product=hypothetical protein
CP007533.1	CDS	248113	249774	+	ID=test3_00238;eC_number=2.7.13.3;gene=dpiB;inference=ab initio prediction:Prodigal:2.6,similar to AA sequence:UniProtKB:P77510;locus_tag=test3_00238;product=Sensor histidine kinase DpiB
CP007533.1	CDS	249743	250423	+	ID=test3_00239;gene=dpiA;inference=ab initio prediction:Prodigal:2.6,similar to AA sequence:UniProtKB:P0AEF4;locus_tag=test3_00239;product=Transcriptional regulatory protein DpiA
CP007533.1	CDS	250477	251862	-	ID=test3_00240;gene=dcuD;inference=ab initio prediction:Prodigal:2.6,similar to AA sequence:UniProtKB:P45428;locus_tag=test3_00240;product=Putative cryptic C4-dicarboxylate transporter DcuD
CP007533.1	CDS	252295	252813	+	ID=test3_00241;eC_number=2.3.1.-;gene=pagP;inference=ab initio prediction:Prodigal:2.6,similar to AA sequence:UniProtKB:Q8ZR06;locus_tag=test3_00241;product=Lipid A palmitoyltransferase PagP precursor
CP007533.1	CDS	253001	253210	+	ID=test3_00242;gene=cspE;inference=ab initio prediction:Prodigal:2.6,similar to AA sequence:UniProtKB:E0J1Q3;locus_tag=test3_00242;product=Cold shock-like protein CspE
CP007533.1	CDS	253268	253651	-	ID=test3_00243;gene=crcB;inference=ab initio prediction:Prodigal:2.6,similar to AA sequence:UniProtKB:P37002;locus_tag=test3_00243;product=Putative fluoride ion transporter CrcB
CP007533.1	CDS	253742	254530	+	ID=test3_00244;eC_number=3.5.1.111;inference=ab initio prediction:Prodigal:2.6,similar to AA sequence:UniProtKB:Q93NG1;locus_tag=test3_00244;product=2-oxoglutaramate amidase
CP007533.1	CDS	254659	254862	+	ID=test3_00245;gene=tatE;inference=ab initio prediction:Prodigal:2.6,similar to AA sequence:UniProtKB:P0A843;locus_tag=test3_00245;product=Sec-independent protein translocase protein TatE
CP007533.1	CDS	254948	255913	-	ID=test3_00246;eC_number=2.8.1.8;gene=lipA;inference=ab initio prediction:Prodigal:2.6,similar to AA sequence:UniProtKB:P60716;locus_tag=test3_00246;product=Lipoyl synthase
CP007533.1	CDS	256119	257072	-	ID=test3_00247;gene=ybdO_2;inference=ab initio prediction:Prodigal:2.6,similar to AA sequence:UniProtKB:P77746;locus_tag=test3_00247;product=putative HTH-type transcriptional regulator YbdO
CP007533.1	CDS	257374	258015	-	ID=test3_00248;eC_number=2.3.1.181;gene=lipB;inference=ab initio prediction:Prodigal:2.6,similar to AA sequence:UniProtKB:P60720;locus_tag=test3_00248;product=Octanoyltransferase
CP007533.1	CDS	258115	258378	-	ID=test3_00249;inference=ab initio prediction:Prodigal:2.6,protein motif:CLUSTERS:PRK04998;locus_tag=test3_00249;product=hypothetical protein
CP007533.1	CDS	258487	259698	-	ID=test3_00250;eC_number=3.4.16.4;gene=dacA;inference=ab initio prediction:Prodigal:2.6,similar to AA sequence:UniProtKB:P0AEB2;locus_tag=test3_00250;product=D-alanyl-D-alanine carboxypeptidase DacA precursor
CP007533.1	CDS	259838	260971	-	ID=test3_00251;gene=rlpA;inference=ab initio prediction:Prodigal:2.6,similar to AA sequence:UniProtKB:P10100;locus_tag=test3_00251;product=Rare lipoprotein A precursor
CP007533.1	CDS	260982	262094	-	ID=test3_00252;gene=mrdB;inference=ab initio prediction:Prodigal:2.6,similar to AA sequence:UniProtKB:P0ABG7;locus_tag=test3_00252;product=Rod shape-determining protein RodA
CP007533.1	CDS	262097	263998	-	ID=test3_00253;gene=spoVD;inference=ab initio prediction:Prodigal:2.6,similar to AA sequence:UniProtKB:Q03524;locus_tag=test3_00253;product=Stage V sporulation protein D
CP007533.1	CDS	264029	264496	-	ID=test3_00254;eC_number=2.1.1.177;gene=rlmH;inference=ab initio prediction:Prodigal:2.6,similar to AA sequence:UniProtKB:P0A8I8;locus_tag=test3_00254;product=Ribosomal RNA large subunit methyltransferase H
CP007533.1	CDS	264500	264817	-	ID=test3_00255;gene=rsfS;inference=ab initio prediction:Prodigal:2.6,similar to AA sequence:UniProtKB:P0AAT6;locus_tag=test3_00255;product=Ribosomal silencing factor RsfS
CP007533.1	CDS	265145	265753	-	ID=test3_00256;eC_number=3.1.3.73;gene=cobC;inference=ab initio prediction:Prodigal:2.6,similar to AA sequence:UniProtKB:P39701;locus_tag=test3_00256;product=Alpha-ribazole phosphatase
CP007533.1	CDS	265850	266944	+	ID=test3_00257;eC_number=4.1.1.81;gene=cobD;inference=ab initio prediction:Prodigal:2.6,similar to AA sequence:UniProtKB:P97084;locus_tag=test3_00257;product=Threonine-phosphate decarboxylase
CP007533.1	CDS	266919	267569	-	ID=test3_00258;eC_number=2.7.7.18;gene=nadD;inference=ab initio prediction:Prodigal:2.6,similar to AA sequence:UniProtKB:P0A752;locus_tag=test3_00258;product=Nicotinate-nucleotide adenylyltransferase
CP007533.1	CDS	267562	268593	-	ID=test3_00259;eC_number=2.7.7.7;gene=holA;inference=ab initio prediction:Prodigal:2.6,similar to AA sequence:UniProtKB:P28630;locus_tag=test3_00259;product=DNA polymerase III subunit delta
CP007533.1	CDS	268593	269183	-	ID=test3_00260;gene=lptE;inference=ab initio prediction:Prodigal:2.6,similar to AA sequence:UniProtKB:P0ADC1;locus_tag=test3_00260;product=LPS-assembly lipoprotein LptE precursor
CP007533.1	CDS	269198	271780	-	ID=test3_00261;eC_number=6.1.1.4;gene=leuS;inference=ab initio prediction:Prodigal:2.6,similar to AA sequence:UniProtKB:P07813;locus_tag=test3_00261;product=Leucine--tRNA ligase
CP007533.1	CDS	272068	272358	+	ID=test3_00262;eC_number=4.4.1.24;gene=suyA;inference=ab initio prediction:Prodigal:2.6,similar to AA sequence:UniProtKB:Q1QWP1;locus_tag=test3_00262;product=(2R)-sulfolactate sulfo-lyase subunit alpha
CP007533.1	CDS	272381	273547	+	ID=test3_00263;eC_number=4.4.1.24;gene=suyB;inference=ab initio prediction:Prodigal:2.6,similar to AA sequence:UniProtKB:Q58Y43;locus_tag=test3_00263;product=(2R)-sulfolactate sulfo-lyase subunit beta precursor
CP007533.1	CDS	273597	274550	+	ID=test3_00264;gene=kdgT_1;inference=ab initio prediction:Prodigal:2.6,similar to AA sequence:UniProtKB:P50847;locus_tag=test3_00264;product=2-keto-3-deoxygluconate permease
CP007533.1	CDS	274618	276546	+	ID=test3_00265;eC_number=1.14.13.48;inference=ab initio prediction:Prodigal:2.6,similar to AA sequence:UniProtKB:O85057;locus_tag=test3_00265;product=Limonene hydroxylase
CP007533.1	CDS	276639	277112	+	ID=test3_00266;inference=ab initio prediction:Prodigal:2.6,protein motif:CLUSTERS:PRK11032;locus_tag=test3_00266;product=hypothetical protein
CP007533.1	CDS	277198	278133	-	ID=test3_00267;eC_number=3.2.-.-;gene=rihA;inference=ab initio prediction:Prodigal:2.6,similar to AA sequence:UniProtKB:P41409;locus_tag=test3_00267;product=Pyrimidine-specific ribonucleoside hydrolase RihA
CP007533.1	CDS	278250	278975	-	ID=test3_00268;gene=glnQ_1;inference=ab initio prediction:Prodigal:2.6,similar to AA sequence:UniProtKB:P27675;locus_tag=test3_00268;product=Glutamine transport ATP-binding protein GlnQ
CP007533.1	CDS	278975	279649	-	ID=test3_00269;gene=gltK;inference=ab initio prediction:Prodigal:2.6,similar to AA sequence:UniProtKB:P0AER5;locus_tag=test3_00269;product=Glutamate/aspartate transport system permease protein GltK
CP007533.1	CDS	279649	280389	-	ID=test3_00270;gene=glnM;inference=ab initio prediction:Prodigal:2.6,similar to AA sequence:UniProtKB:O34671;locus_tag=test3_00270;product=putative glutamine ABC transporter permease protein GlnM
CP007533.1	CDS	280549	281457	-	ID=test3_00271;gene=gltI;inference=ab initio prediction:Prodigal:2.6,similar to AA sequence:UniProtKB:P37902;locus_tag=test3_00271;product=Glutamate/aspartate periplasmic-binding protein precursor
CP007533.1	CDS	281812	283401	-	ID=test3_00272;eC_number=2.3.1.-;gene=lnt;inference=ab initio prediction:Prodigal:2.6,similar to AA sequence:UniProtKB:P23930;locus_tag=test3_00272;product=Apolipoprotein N-acyltransferase
CP007533.1	CDS	283370	284248	-	ID=test3_00273;gene=corC_1;inference=ab initio prediction:Prodigal:2.6,similar to AA sequence:UniProtKB:P0A2L3;locus_tag=test3_00273;product=Magnesium and cobalt efflux protein CorC
CP007533.1	CDS	284406	284879	-	ID=test3_00274;eC_number=3.1.-.-;gene=ybeY;inference=ab initio prediction:Prodigal:2.6,similar to AA sequence:UniProtKB:P0A898;locus_tag=test3_00274;product=Endoribonuclease YbeY
CP007533.1	CDS	284876	285922	-	ID=test3_00275;gene=ybeZ_1;inference=ab initio prediction:Prodigal:2.6,similar to AA sequence:UniProtKB:P0A9K3;locus_tag=test3_00275;product=PhoH-like protein
CP007533.1	CDS	286127	287551	-	ID=test3_00276;eC_number=2.-.-.-;gene=miaB;inference=ab initio prediction:Prodigal:2.6,similar to AA sequence:UniProtKB:Q9RCI2;locus_tag=test3_00276;product=(Dimethylallyl)adenosine tRNA methylthiotransferase MiaB
CP007533.1	CDS	287695	288870	+	ID=test3_00277;eC_number=1.14.13.-;gene=ubiF;inference=ab initio prediction:Prodigal:2.6,similar to AA sequence:UniProtKB:P75728;locus_tag=test3_00277;product=2-octaprenyl-3-methyl-6-methoxy-1%2C4-benzoquinol hydroxylase
CP007533.1	tRNA	289003	289077	-	ID=test3_00278;inference=COORDINATES:profile:Aragorn:1.2;locus_tag=test3_00278;product=tRNA-Gln(ctg)
CP007533.1	tRNA	289121	289195	-	ID=test3_00279;inference=COORDINATES:profile:Aragorn:1.2;locus_tag=test3_00279;product=tRNA-Gln(ctg)
CP007533.1	tRNA	289242	289318	-	ID=test3_00280;inference=COORDINATES:profile:Aragorn:1.2;locus_tag=test3_00280;product=tRNA-Met(cat)
CP007533.1	tRNA	289334	289408	-	ID=test3_00281;inference=COORDINATES:profile:Aragorn:1.2;locus_tag=test3_00281;product=tRNA-Gln(ttg)
CP007533.1	tRNA	289444	289518	-	ID=test3_00282;inference=COORDINATES:profile:Aragorn:1.2;locus_tag=test3_00282;product=tRNA-Gln(ttg)
CP007533.1	tRNA	289542	289626	-	ID=test3_00283;inference=COORDINATES:profile:Aragorn:1.2;locus_tag=test3_00283;product=tRNA-Leu(tag)
CP007533.1	tRNA	289636	289712	-	ID=test3_00284;inference=COORDINATES:profile:Aragorn:1.2;locus_tag=test3_00284;product=tRNA-Met(cat)
CP007533.1	CDS	289897	290580	-	ID=test3_00285;inference=ab initio prediction:Prodigal:2.6,protein motif:Pfam:PF00665.20;locus_tag=test3_00285;product=Integrase core domain protein
CP007533.1	CDS	290751	291152	-	ID=test3_00286;inference=ab initio prediction:Prodigal:2.6;locus_tag=test3_00286;product=hypothetical protein
CP007533.1	CDS	291250	292914	-	ID=test3_00287;eC_number=6.3.5.4;gene=asnB;inference=ab initio prediction:Prodigal:2.6,similar to AA sequence:UniProtKB:P22106;locus_tag=test3_00287;product=Asparagine synthetase B [glutamine-hydrolyzing]
CP007533.1	CDS	293204	293956	-	ID=test3_00288;eC_number=3.1.3.5;gene=nagD;inference=ab initio prediction:Prodigal:2.6,similar to AA sequence:UniProtKB:P0AF24;locus_tag=test3_00288;product=Ribonucleotide monophosphatase NagD
CP007533.1	CDS	294003	295223	-	ID=test3_00289;gene=nagC_1;inference=ab initio prediction:Prodigal:2.6,similar to AA sequence:UniProtKB:P0AF20;locus_tag=test3_00289;product=N-acetylglucosamine repressor
CP007533.1	CDS	295228	296442	-	ID=test3_00290;eC_number=3.5.1.25;gene=nagA;inference=ab initio prediction:Prodigal:2.6,similar to AA sequence:UniProtKB:P0AF18;locus_tag=test3_00290;product=N-acetylglucosamine-6-phosphate deacetylase
CP007533.1	CDS	296442	297242	-	ID=test3_00291;eC_number=3.5.99.6;gene=nagB;inference=ab initio prediction:Prodigal:2.6,similar to AA sequence:UniProtKB:P0A759;locus_tag=test3_00291;product=Glucosamine-6-phosphate deaminase
CP007533.1	CDS	297569	299521	+	ID=test3_00292;gene=ptsG_1;inference=ab initio prediction:Prodigal:2.6,similar to AA sequence:UniProtKB:Q7A807;locus_tag=test3_00292;product=PTS system glucose-specific EIICBA component
CP007533.1	CDS	299732	301399	+	ID=test3_00293;eC_number=6.1.1.18;gene=glnS;inference=ab initio prediction:Prodigal:2.6,similar to AA sequence:UniProtKB:P00962;locus_tag=test3_00293;product=Glutamine--tRNA ligase
CP007533.1	CDS	302060	303466	+	ID=test3_00294;gene=chiP;inference=ab initio prediction:Prodigal:2.6,similar to AA sequence:UniProtKB:Q7CQY4;locus_tag=test3_00294;product=Chitoporin precursor
CP007533.1	CDS	303516	303848	+	ID=test3_00295;gene=chiQ;inference=ab initio prediction:Prodigal:2.6,similar to AA sequence:UniProtKB:Q8ZQX4;locus_tag=test3_00295;product=putative lipoprotein ChiQ precursor
CP007533.1	CDS	303897	305201	-	ID=test3_00296;gene=proP_1;inference=ab initio prediction:Prodigal:2.6,similar to AA sequence:UniProtKB:P0C0L7;locus_tag=test3_00296;product=Proline/betaine transporter
CP007533.1	CDS	305252	306391	-	ID=test3_00297;inference=ab initio prediction:Prodigal:2.6;locus_tag=test3_00297;product=hypothetical protein
CP007533.1	CDS	306378	307781	-	ID=test3_00298;eC_number=1.3.5.4;gene=ifcA;inference=ab initio prediction:Prodigal:2.6,similar to AA sequence:UniProtKB:Q9Z4P0;locus_tag=test3_00298;product=Fumarate reductase flavoprotein subunit precursor
CP007533.1	CDS	307879	308805	-	ID=test3_00299;gene=catM;inference=ab initio prediction:Prodigal:2.6,similar to AA sequence:UniProtKB:P07774;locus_tag=test3_00299;product=HTH-type transcriptional regulator CatM
CP007533.1	CDS	308920	309372	-	ID=test3_00300;gene=fur;inference=ab initio prediction:Prodigal:2.6,similar to AA sequence:UniProtKB:P0A9A9;locus_tag=test3_00300;product=Ferric uptake regulation protein
CP007533.1	CDS	309471	309620	+	ID=test3_00301;inference=ab initio prediction:Prodigal:2.6;locus_tag=test3_00301;product=hypothetical protein
CP007533.1	CDS	309654	310184	-	ID=test3_00302;gene=fldA;inference=ab initio prediction:Prodigal:2.6,similar to AA sequence:UniProtKB:Q8ZQX1;locus_tag=test3_00302;product=Flavodoxin-1
CP007533.1	CDS	310335	310628	-	ID=test3_00303;inference=ab initio prediction:Prodigal:2.6,protein motif:CLUSTERS:PRK11675;locus_tag=test3_00303;product=LexA regulated protein
CP007533.1	CDS	310762	311532	-	ID=test3_00304;eC_number=3.1.-.-;gene=ybfF;inference=ab initio prediction:Prodigal:2.6,similar to AA sequence:UniProtKB:P75736;locus_tag=test3_00304;product=Esterase YbfF
CP007533.1	CDS	311717	312259	+	ID=test3_00305;gene=seqA;inference=ab initio prediction:Prodigal:2.6,similar to AA sequence:UniProtKB:P0AFY8;locus_tag=test3_00305;product=Negative modulator of initiation of replication
CP007533.1	CDS	312284	313924	+	ID=test3_00306;eC_number=5.4.2.2;gene=pgm;inference=ab initio prediction:Prodigal:2.6,similar to AA sequence:UniProtKB:P36938;locus_tag=test3_00306;product=Phosphoglucomutase
CP007533.1	CDS	314039	314524	-	ID=test3_00307;inference=ab initio prediction:Prodigal:2.6,protein motif:Pfam:PF12900.1;locus_tag=test3_00307;product=Pyridoxamine 5'-phosphate oxidase
CP007533.1	CDS	314589	315908	-	ID=test3_00308;gene=potE;inference=ab initio prediction:Prodigal:2.6,similar to AA sequence:UniProtKB:P0AAF1;locus_tag=test3_00308;product=Putrescine-ornithine antiporter
CP007533.1	CDS	315905	318103	-	ID=test3_00309;eC_number=4.1.1.17;gene=speF;inference=ab initio prediction:Prodigal:2.6,similar to AA sequence:UniProtKB:P24169;locus_tag=test3_00309;product=Ornithine decarboxylase%2C inducible
CP007533.1	CDS	318484	318588	-	ID=test3_00310;inference=ab initio prediction:Prodigal:2.6;locus_tag=test3_00310;product=hypothetical protein
CP007533.1	CDS	318866	319543	-	ID=test3_00311;gene=kdpE;inference=ab initio prediction:Prodigal:2.6,similar to AA sequence:UniProtKB:P21866;locus_tag=test3_00311;product=KDP operon transcriptional regulatory protein KdpE
CP007533.1	CDS	319540	322224	-	ID=test3_00312;eC_number=2.7.13.3;gene=kdpD;inference=ab initio prediction:Prodigal:2.6,similar to AA sequence:UniProtKB:P21865;locus_tag=test3_00312;product=Sensor protein KdpD
CP007533.1	CDS	322221	322805	-	ID=test3_00313;eC_number=3.6.3.12;gene=kdpC;inference=ab initio prediction:Prodigal:2.6,similar to AA sequence:UniProtKB:P03961;locus_tag=test3_00313;product=Potassium-transporting ATPase C chain
CP007533.1	CDS	322814	324862	-	ID=test3_00314;eC_number=3.6.3.12;gene=kdpB;inference=ab initio prediction:Prodigal:2.6,similar to AA sequence:UniProtKB:P03960;locus_tag=test3_00314;product=Potassium-transporting ATPase B chain
CP007533.1	CDS	324883	326562	-	ID=test3_00315;eC_number=3.6.3.12;gene=kdpA;inference=ab initio prediction:Prodigal:2.6,similar to AA sequence:UniProtKB:O32327;locus_tag=test3_00315;product=Potassium-transporting ATPase A chain
CP007533.1	CDS	326988	327194	+	ID=test3_00316;inference=ab initio prediction:Prodigal:2.6;locus_tag=test3_00316;product=hypothetical protein
CP007533.1	CDS	327305	328726	+	ID=test3_00317;eC_number=4.1.99.3;gene=phrB;inference=ab initio prediction:Prodigal:2.6,similar to AA sequence:UniProtKB:P25078;locus_tag=test3_00317;product=Deoxyribodipyrimidine photo-lyase
CP007533.1	CDS	328765	330246	-	ID=test3_00318;gene=dtpD;inference=ab initio prediction:Prodigal:2.6,similar to AA sequence:UniProtKB:P75742;locus_tag=test3_00318;product=Dipeptide permease D
CP007533.1	CDS	330575	331318	+	ID=test3_00319;eC_number=3.5.4.16;gene=ybgI;inference=ab initio prediction:Prodigal:2.6,similar to AA sequence:UniProtKB:P0AFP6;locus_tag=test3_00319;product=Putative GTP cyclohydrolase 1 type 2
CP007533.1	CDS	331334	331990	+	ID=test3_00320;gene=kipI;inference=ab initio prediction:Prodigal:2.6,similar to AA sequence:UniProtKB:P60495;locus_tag=test3_00320;product=Kinase A inhibitor
CP007533.1	CDS	331984	332916	+	ID=test3_00321;gene=kipA;inference=ab initio prediction:Prodigal:2.6,similar to AA sequence:UniProtKB:Q7WY77;locus_tag=test3_00321;product=KipI antagonist
CP007533.1	CDS	332906	333640	+	ID=test3_00322;inference=ab initio prediction:Prodigal:2.6,protein motif:CLUSTERS:PRK05406;locus_tag=test3_00322;product=LamB/YcsF family protein
CP007533.1	CDS	334155	334721	+	ID=test3_00323;gene=xerD_1;inference=ab initio prediction:Prodigal:2.6,similar to AA sequence:UniProtKB:O31206;locus_tag=test3_00323;product=Tyrosine recombinase XerD
CP007533.1	CDS	335295	335516	+	ID=test3_00324;inference=ab initio prediction:Prodigal:2.6;locus_tag=test3_00324;product=hypothetical protein
CP007533.1	CDS	335518	336258	+	ID=test3_00325;inference=ab initio prediction:Prodigal:2.6;locus_tag=test3_00325;product=hypothetical protein
CP007533.1	CDS	336544	337695	+	ID=test3_00326;eC_number=5.4.99.9;gene=rfbD_1;inference=ab initio prediction:Prodigal:2.6,similar to AA sequence:UniProtKB:Q48485;locus_tag=test3_00326;product=UDP-galactopyranose mutase precursor
CP007533.1	CDS	337695	338588	+	ID=test3_00327;inference=ab initio prediction:Prodigal:2.6,protein motif:CLUSTERS:PRK11204;locus_tag=test3_00327;product=N-glycosyltransferase
CP007533.1	CDS	338601	339734	+	ID=test3_00328;eC_number=2.4.1.290;gene=pglA;inference=ab initio prediction:Prodigal:2.6,similar to AA sequence:UniProtKB:Q0P9C9;locus_tag=test3_00328;product=N%2CN'-diacetylbacillosaminyl-diphospho-undecaprenol alpha-1%2C3-N-acetylgalactosaminyltransferase
CP007533.1	CDS	339863	340633	+	ID=test3_00329;inference=ab initio prediction:Prodigal:2.6,protein motif:Pfam:PF01061.18;locus_tag=test3_00329;product=ABC-2 type transporter
CP007533.1	CDS	340637	341347	+	ID=test3_00330;eC_number=3.6.3.40;gene=tagH;inference=ab initio prediction:Prodigal:2.6,similar to AA sequence:UniProtKB:P42954;locus_tag=test3_00330;product=Teichoic acids export ATP-binding protein TagH
CP007533.1	CDS	341441	343219	+	ID=test3_00331;eC_number=2.4.1.288;gene=glfT2;inference=ab initio prediction:Prodigal:2.6,similar to AA sequence:UniProtKB:O53585;locus_tag=test3_00331;product=Galactofuranosyl transferase GlfT2
CP007533.1	CDS	343412	344245	+	ID=test3_00332;inference=ab initio prediction:Prodigal:2.6,protein motif:Pfam:PF00535.20;locus_tag=test3_00332;product=Glycosyl transferase family 2
CP007533.1	CDS	344249	346198	+	ID=test3_00333;inference=ab initio prediction:Prodigal:2.6;locus_tag=test3_00333;product=hypothetical protein
CP007533.1	CDS	346266	346403	+	ID=test3_00334;inference=ab initio prediction:Prodigal:2.6;locus_tag=test3_00334;product=hypothetical protein
CP007533.1	CDS	346452	347243	+	ID=test3_00335;eC_number=3.2.2.-;gene=nei;inference=ab initio prediction:Prodigal:2.6,similar to AA sequence:UniProtKB:P50465;locus_tag=test3_00335;product=Endonuclease 8
CP007533.1	CDS	347298	348344	-	ID=test3_00336;inference=ab initio prediction:Prodigal:2.6,protein motif:Pfam:PF05145.6;locus_tag=test3_00336;product=Putative ammonia monooxygenase
CP007533.1	CDS	348481	349764	-	ID=test3_00337;eC_number=2.3.3.1;gene=gltA;inference=ab initio prediction:Prodigal:2.6,similar to AA sequence:UniProtKB:P0ABH7;locus_tag=test3_00337;product=Citrate synthase
CP007533.1	CDS	350504	350908	+	ID=test3_00338;gene=sdhC;inference=ab initio prediction:Prodigal:2.6,similar to AA sequence:UniProtKB:P69054;locus_tag=test3_00338;product=Succinate dehydrogenase cytochrome b556 subunit
CP007533.1	CDS	350902	351249	+	ID=test3_00339;gene=sdhD;inference=ab initio prediction:Prodigal:2.6,similar to AA sequence:UniProtKB:P0AC44;locus_tag=test3_00339;product=Succinate dehydrogenase hydrophobic membrane anchor subunit
CP007533.1	CDS	351249	353015	+	ID=test3_00340;eC_number=1.3.99.1;gene=sdhA;inference=ab initio prediction:Prodigal:2.6,similar to AA sequence:UniProtKB:P0AC41;locus_tag=test3_00340;product=Succinate dehydrogenase flavoprotein subunit
CP007533.1	CDS	353032	353748	+	ID=test3_00341;eC_number=1.3.99.1;gene=sdhB;inference=ab initio prediction:Prodigal:2.6,similar to AA sequence:UniProtKB:P07014;locus_tag=test3_00341;product=Succinate dehydrogenase iron-sulfur subunit
CP007533.1	CDS	354272	357073	+	ID=test3_00342;eC_number=1.2.4.2;gene=sucA;inference=ab initio prediction:Prodigal:2.6,similar to AA sequence:UniProtKB:P0AFG3;locus_tag=test3_00342;product=2-oxoglutarate dehydrogenase E1 component
CP007533.1	CDS	357088	358296	+	ID=test3_00343;eC_number=2.3.1.61;gene=sucB;inference=ab initio prediction:Prodigal:2.6,similar to AA sequence:UniProtKB:P0AFG6;locus_tag=test3_00343;product=Dihydrolipoyllysine-residue succinyltransferase component of 2-oxoglutarate dehydrogenase complex
CP007533.1	CDS	358438	359604	+	ID=test3_00344;eC_number=6.2.1.5;gene=sucC;inference=ab initio prediction:Prodigal:2.6,similar to AA sequence:UniProtKB:P0A836;locus_tag=test3_00344;product=Succinyl-CoA ligase [ADP-forming] subunit beta
CP007533.1	CDS	359604	360473	+	ID=test3_00345;eC_number=6.2.1.5;gene=sucD;inference=ab initio prediction:Prodigal:2.6,similar to AA sequence:UniProtKB:P0AGE9;locus_tag=test3_00345;product=Succinyl-CoA ligase [ADP-forming] subunit alpha
CP007533.1	CDS	360502	360627	+	ID=test3_00346;inference=ab initio prediction:Prodigal:2.6;locus_tag=test3_00346;product=hypothetical protein
CP007533.1	CDS	362054	363622	+	ID=test3_00347;eC_number=1.10.3.10;gene=cydA_2;inference=ab initio prediction:Prodigal:2.6,similar to AA sequence:UniProtKB:P0ABJ9;locus_tag=test3_00347;product=Cytochrome bd-I ubiquinol oxidase subunit 1
CP007533.1	CDS	363638	364777	+	ID=test3_00348;eC_number=1.10.3.10;gene=cydB;inference=ab initio prediction:Prodigal:2.6,similar to AA sequence:UniProtKB:P0ABK2;locus_tag=test3_00348;product=Cytochrome bd-I ubiquinol oxidase subunit 2
CP007533.1	CDS	364792	364905	+	ID=test3_00349;eC_number=1.10.3.10;gene=cydX;inference=ab initio prediction:Prodigal:2.6,similar to AA sequence:UniProtKB:P56100;locus_tag=test3_00349;product=Cytochrome bd-I ubiquinol oxidase subunit X
CP007533.1	CDS	364905	365198	+	ID=test3_00350;inference=ab initio prediction:Prodigal:2.6,protein motif:CLUSTERS:PRK10588;locus_tag=test3_00350;product=hypothetical protein
CP007533.1	CDS	365427	365831	+	ID=test3_00351;eC_number=3.1.2.-;gene=ybgC;inference=ab initio prediction:Prodigal:2.6,similar to AA sequence:UniProtKB:P0A8Z3;locus_tag=test3_00351;product=Acyl-CoA thioester hydrolase YbgC
CP007533.1	CDS	365828	366520	+	ID=test3_00352;gene=exbB_1;inference=ab initio prediction:Prodigal:2.6,similar to AA sequence:UniProtKB:P0ABU7;locus_tag=test3_00352;product=Biopolymer transport protein ExbB
CP007533.1	CDS	366524	366952	+	ID=test3_00353;gene=exbD_1;inference=ab initio prediction:Prodigal:2.6,similar to AA sequence:UniProtKB:P0ABV2;locus_tag=test3_00353;product=Biopolymer transport protein ExbD
CP007533.1	CDS	367017	368195	+	ID=test3_00354;inference=ab initio prediction:Prodigal:2.6,protein motif:CLUSTERS:PRK09510;locus_tag=test3_00354;product=cell envelope integrity inner membrane protein TolA
CP007533.1	CDS	368319	369611	+	ID=test3_00355;inference=ab initio prediction:Prodigal:2.6,protein motif:CLUSTERS:PRK03629;locus_tag=test3_00355;product=translocation protein TolB
CP007533.1	CDS	369646	370170	+	ID=test3_00356;gene=pal;inference=ab initio prediction:Prodigal:2.6,similar to AA sequence:UniProtKB:P0A912;locus_tag=test3_00356;product=Peptidoglycan-associated lipoprotein precursor
CP007533.1	CDS	370180	370968	+	ID=test3_00357;inference=ab initio prediction:Prodigal:2.6,protein motif:CLUSTERS:PRK10803;locus_tag=test3_00357;product=tol-pal system protein YbgF
CP007533.1	tRNA	371133	371208	+	ID=test3_00358;inference=COORDINATES:profile:Aragorn:1.2;locus_tag=test3_00358;product=tRNA-Lys(ttt)
CP007533.1	tRNA	371345	371420	+	ID=test3_00359;inference=COORDINATES:profile:Aragorn:1.2;locus_tag=test3_00359;product=tRNA-Val(tac)
CP007533.1	tRNA	371424	371499	+	ID=test3_00360;inference=COORDINATES:profile:Aragorn:1.2;locus_tag=test3_00360;product=tRNA-Lys(ttt)
CP007533.1	tRNA	371550	371625	+	ID=test3_00361;inference=COORDINATES:profile:Aragorn:1.2;locus_tag=test3_00361;product=tRNA-Lys(ttt)
CP007533.1	tRNA	371760	371835	+	ID=test3_00362;inference=COORDINATES:profile:Aragorn:1.2;locus_tag=test3_00362;product=tRNA-Lys(ttt)
CP007533.1	CDS	372285	373328	+	ID=test3_00363;eC_number=2.5.1.72;gene=nadA;inference=ab initio prediction:Prodigal:2.6,similar to AA sequence:UniProtKB:P24519;locus_tag=test3_00363;product=Quinolinate synthase A
CP007533.1	CDS	373353	374072	+	ID=test3_00364;gene=pnuC_1;inference=ab initio prediction:Prodigal:2.6,similar to AA sequence:UniProtKB:P24520;locus_tag=test3_00364;product=Nicotinamide riboside transporter PnuC
CP007533.1	CDS	374069	375007	-	ID=test3_00365;gene=zitB;inference=ab initio prediction:Prodigal:2.6,similar to AA sequence:UniProtKB:P75757;locus_tag=test3_00365;product=Zinc transporter ZitB
CP007533.1	CDS	375118	375504	-	ID=test3_00366;inference=ab initio prediction:Prodigal:2.6;locus_tag=test3_00366;product=hypothetical protein
CP007533.1	CDS	375824	376876	+	ID=test3_00367;eC_number=2.5.1.54;gene=aroG_1;inference=ab initio prediction:Prodigal:2.6,similar to AA sequence:UniProtKB:P0AB91;locus_tag=test3_00367;product=Phospho-2-dehydro-3-deoxyheptonate aldolase%2C Phe-sensitive
CP007533.1	CDS	377029	378108	+	ID=test3_00368;gene=hmuU;inference=ab initio prediction:Prodigal:2.6,similar to AA sequence:UniProtKB:Q56992;locus_tag=test3_00368;product=Hemin transport system permease protein HmuU
CP007533.1	CDS	378108	378884	+	ID=test3_00369;gene=yusV_2;inference=ab initio prediction:Prodigal:2.6,similar to AA sequence:UniProtKB:O32188;locus_tag=test3_00369;product=putative siderophore transport system ATP-binding protein YusV
CP007533.1	CDS	378975	379727	-	ID=test3_00370;eC_number=5.4.2.11;gene=gpmA;inference=ab initio prediction:Prodigal:2.6,similar to AA sequence:UniProtKB:P62707;locus_tag=test3_00370;product=2%2C3-bisphosphoglycerate-dependent phosphoglycerate mutase
CP007533.1	CDS	379951	380991	-	ID=test3_00371;eC_number=5.1.3.3;gene=galM;inference=ab initio prediction:Prodigal:2.6,similar to AA sequence:UniProtKB:P0A9C3;locus_tag=test3_00371;product=Aldose 1-epimerase
CP007533.1	CDS	380985	382133	-	ID=test3_00372;eC_number=2.7.1.6;gene=galK;inference=ab initio prediction:Prodigal:2.6,similar to AA sequence:UniProtKB:P0A6T3;locus_tag=test3_00372;product=Galactokinase
CP007533.1	CDS	382136	383182	-	ID=test3_00373;eC_number=2.7.7.12;gene=galT;inference=ab initio prediction:Prodigal:2.6,similar to AA sequence:UniProtKB:P09148;locus_tag=test3_00373;product=Galactose-1-phosphate uridylyltransferase
CP007533.1	CDS	383193	384209	-	ID=test3_00374;eC_number=5.1.3.2;gene=galE;inference=ab initio prediction:Prodigal:2.6,similar to AA sequence:UniProtKB:P09147;locus_tag=test3_00374;product=UDP-glucose 4-epimerase
CP007533.1	CDS	384432	385340	-	ID=test3_00375;inference=ab initio prediction:Prodigal:2.6;locus_tag=test3_00375;product=hypothetical protein
CP007533.1	CDS	385511	386986	-	ID=test3_00376;eC_number=3.6.3.-;gene=ylmA;inference=ab initio prediction:Prodigal:2.6,similar to AA sequence:UniProtKB:O31723;locus_tag=test3_00376;product=putative ABC transporter ATP-binding protein YlmA
CP007533.1	CDS	387054	387842	-	ID=test3_00377;gene=modE;inference=ab initio prediction:Prodigal:2.6,similar to AA sequence:UniProtKB:P0A9G8;locus_tag=test3_00377;product=Transcriptional regulator ModE
CP007533.1	CDS	387971	388120	+	ID=test3_00378;gene=acrZ;inference=ab initio prediction:Prodigal:2.6,similar to AA sequence:UniProtKB:P0AAW9;locus_tag=test3_00378;product=Multidrug efflux pump accessory protein AcrZ
CP007533.1	CDS	388287	389060	+	ID=test3_00379;gene=modA;inference=ab initio prediction:Prodigal:2.6,similar to AA sequence:UniProtKB:P37329;locus_tag=test3_00379;product=Molybdate-binding periplasmic protein precursor
CP007533.1	CDS	389060	389749	+	ID=test3_00380;gene=modB;inference=ab initio prediction:Prodigal:2.6,similar to AA sequence:UniProtKB:P0AF01;locus_tag=test3_00380;product=Molybdenum transport system permease protein ModB
CP007533.1	CDS	389752	390810	+	ID=test3_00381;eC_number=3.6.3.25;gene=cysA_1;inference=ab initio prediction:Prodigal:2.6,similar to AA sequence:UniProtKB:P14788;locus_tag=test3_00381;product=Sulfate/thiosulfate import ATP-binding protein CysA
CP007533.1	CDS	390811	391629	-	ID=test3_00382;eC_number=3.1.3.74;gene=ybhA_1;inference=ab initio prediction:Prodigal:2.6,similar to AA sequence:UniProtKB:P21829;locus_tag=test3_00382;product=Pyridoxal phosphate phosphatase YbhA
CP007533.1	CDS	391793	392788	+	ID=test3_00383;eC_number=3.1.1.31;gene=pgl;inference=ab initio prediction:Prodigal:2.6,similar to AA sequence:UniProtKB:P52697;locus_tag=test3_00383;product=6-phosphogluconolactonase
CP007533.1	CDS	392932	394215	-	ID=test3_00384;eC_number=3.1.2.-;gene=ybhC;inference=ab initio prediction:Prodigal:2.6,similar to AA sequence:UniProtKB:P46130;locus_tag=test3_00384;product=Putative acyl-CoA thioester hydrolase YbhC precursor
CP007533.1	CDS	394507	395676	+	ID=test3_00385;eC_number=3.5.2.7;gene=hutI;inference=ab initio prediction:Prodigal:2.6,similar to AA sequence:UniProtKB:A0KF84;locus_tag=test3_00385;product=Imidazolonepropionase
CP007533.1	CDS	395673	396614	+	ID=test3_00386;eC_number=3.5.3.8;gene=hutG;inference=ab initio prediction:Prodigal:2.6,similar to AA sequence:UniProtKB:Q9KSQ2;locus_tag=test3_00386;product=Formimidoylglutamase
CP007533.1	CDS	396659	397384	+	ID=test3_00387;gene=yvoA_1;inference=ab initio prediction:Prodigal:2.6,similar to AA sequence:UniProtKB:O34817;locus_tag=test3_00387;product=HTH-type transcriptional repressor YvoA
CP007533.1	CDS	397581	399266	+	ID=test3_00388;eC_number=4.2.1.49;gene=hutU;inference=ab initio prediction:Prodigal:2.6,similar to AA sequence:UniProtKB:Q9HU83;locus_tag=test3_00388;product=Urocanate hydratase
CP007533.1	CDS	399268	400788	+	ID=test3_00389;eC_number=4.3.1.3;gene=hutH;inference=ab initio prediction:Prodigal:2.6,similar to AA sequence:UniProtKB:P21310;locus_tag=test3_00389;product=Histidine ammonia-lyase
CP007533.1	CDS	400873	401349	-	ID=test3_00390;inference=ab initio prediction:Prodigal:2.6,protein motif:CLUSTERS:PRK10257;locus_tag=test3_00390;product=putative kinase inhibitor protein
CP007533.1	CDS	401407	402696	-	ID=test3_00391;eC_number=2.6.1.62;gene=bioA;inference=ab initio prediction:Prodigal:2.6,similar to AA sequence:UniProtKB:P12995;locus_tag=test3_00391;product=Adenosylmethionine-8-amino-7-oxononanoate aminotransferase
CP007533.1	CDS	402783	403823	+	ID=test3_00392;eC_number=2.8.1.6;gene=bioB;inference=ab initio prediction:Prodigal:2.6,similar to AA sequence:UniProtKB:P12996;locus_tag=test3_00392;product=Biotin synthase
CP007533.1	CDS	403820	404977	+	ID=test3_00393;eC_number=2.3.1.47;gene=bioF;inference=ab initio prediction:Prodigal:2.6,similar to AA sequence:UniProtKB:P12998;locus_tag=test3_00393;product=8-amino-7-oxononanoate synthase
CP007533.1	CDS	404961	405716	+	ID=test3_00394;eC_number=2.1.1.197;gene=bioC;inference=ab initio prediction:Prodigal:2.6,similar to AA sequence:UniProtKB:P12999;locus_tag=test3_00394;product=Malonyl-[acyl-carrier protein] O-methyltransferase
CP007533.1	CDS	405709	406395	+	ID=test3_00395;eC_number=6.3.3.3;gene=bioD1_1;inference=ab initio prediction:Prodigal:2.6,similar to AA sequence:UniProtKB:P13000;locus_tag=test3_00395;product=ATP-dependent dethiobiotin synthetase BioD 1
CP007533.1	CDS	407046	409067	+	ID=test3_00396;gene=uvrB;inference=ab initio prediction:Prodigal:2.6,similar to AA sequence:UniProtKB:P0A8F8;locus_tag=test3_00396;product=UvrABC system protein B
CP007533.1	CDS	409557	411824	+	ID=test3_00397;eC_number=6.3.2.-;gene=slrP;inference=ab initio prediction:Prodigal:2.6,similar to AA sequence:UniProtKB:Q8ZQQ2;locus_tag=test3_00397;product=E3 ubiquitin-protein ligase SlrP
CP007533.1	CDS	411916	412824	-	ID=test3_00398;inference=ab initio prediction:Prodigal:2.6,similar to AA sequence:UniProtKB:P71691;locus_tag=test3_00398;product=Putative gluconeogenesis factor
CP007533.1	CDS	413188	414210	+	ID=test3_00399;eC_number=4.1.99.18;gene=moaA;inference=ab initio prediction:Prodigal:2.6,similar to AA sequence:UniProtKB:P30745;locus_tag=test3_00399;product=Cyclic pyranopterin monophosphate synthase
CP007533.1	CDS	414232	414744	+	ID=test3_00400;gene=moaB;inference=ab initio prediction:Prodigal:2.6,similar to AA sequence:UniProtKB:P0AEZ9;locus_tag=test3_00400;product=Molybdenum cofactor biosynthesis protein B
CP007533.1	CDS	414789	415232	+	ID=test3_00401;gene=moaC;inference=ab initio prediction:Prodigal:2.6,similar to AA sequence:UniProtKB:P0A738;locus_tag=test3_00401;product=Cyclic pyranopterin monophosphate synthase accessory protein
CP007533.1	CDS	415225	415470	+	ID=test3_00402;gene=moaD;inference=ab initio prediction:Prodigal:2.6,similar to AA sequence:UniProtKB:P30748;locus_tag=test3_00402;product=Molybdopterin synthase sulfur carrier subunit
CP007533.1	CDS	415472	415924	+	ID=test3_00403;eC_number=2.8.1.12;gene=moaE;inference=ab initio prediction:Prodigal:2.6,similar to AA sequence:UniProtKB:P30749;locus_tag=test3_00403;product=Molybdopterin synthase catalytic subunit
CP007533.1	CDS	415972	416676	+	ID=test3_00404;gene=ybhL_1;inference=ab initio prediction:Prodigal:2.6,similar to AA sequence:UniProtKB:P0AAC4;locus_tag=test3_00404;product=Inner membrane protein YbhL
CP007533.1	CDS	417008	417529	+	ID=test3_00405;gene=ybhL_2;inference=ab initio prediction:Prodigal:2.6,similar to AA sequence:UniProtKB:P0AAC4;locus_tag=test3_00405;product=Inner membrane protein YbhL
CP007533.1	CDS	417718	417960	+	ID=test3_00406;inference=ab initio prediction:Prodigal:2.6;locus_tag=test3_00406;product=hypothetical protein
CP007533.1	CDS	417963	418925	-	ID=test3_00407;gene=ybhN;inference=ab initio prediction:Prodigal:2.6,similar to AA sequence:UniProtKB:P75770;locus_tag=test3_00407;product=Inner membrane protein YbhN
CP007533.1	CDS	418925	420166	-	ID=test3_00408;eC_number=2.7.8.-;gene=ybhO;inference=ab initio prediction:Prodigal:2.6,similar to AA sequence:UniProtKB:P0AA84;locus_tag=test3_00408;product=Putative cardiolipin synthase YbhO
CP007533.1	CDS	420163	420921	-	ID=test3_00409;inference=ab initio prediction:Prodigal:2.6,protein motif:CLUSTERS:PRK05421;locus_tag=test3_00409;product=hypothetical protein
CP007533.1	CDS	421054	421464	+	ID=test3_00410;gene=ybhQ;inference=ab initio prediction:Prodigal:2.6,similar to AA sequence:UniProtKB:P0AAW5;locus_tag=test3_00410;product=Inner membrane protein YbhQ
CP007533.1	CDS	421426	422532	-	ID=test3_00411;gene=ybhR;inference=ab initio prediction:Prodigal:2.6,similar to AA sequence:UniProtKB:P0AFP9;locus_tag=test3_00411;product=Inner membrane transport permease YbhR
CP007533.1	CDS	422632	423762	-	ID=test3_00412;gene=ybhS;inference=ab initio prediction:Prodigal:2.6,similar to AA sequence:UniProtKB:P0AFQ2;locus_tag=test3_00412;product=Inner membrane transport permease YbhS
CP007533.1	CDS	423755	425491	-	ID=test3_00413;gene=ybhF_1;inference=ab initio prediction:Prodigal:2.6,similar to AA sequence:UniProtKB:P0A9U1;locus_tag=test3_00413;product=putative ABC transporter ATP-binding protein YbhF
CP007533.1	CDS	425484	426479	-	ID=test3_00414;gene=macA_1;inference=ab initio prediction:Prodigal:2.6,similar to AA sequence:UniProtKB:P75830;locus_tag=test3_00414;product=Macrolide export protein MacA
CP007533.1	CDS	426479	427153	-	ID=test3_00415;inference=ab initio prediction:Prodigal:2.6,protein motif:CLUSTERS:PRK11552;locus_tag=test3_00415;product=putative DNA-binding transcriptional regulator
CP007533.1	CDS	427383	428744	+	ID=test3_00416;eC_number=3.6.4.13;gene=rhlE;inference=ab initio prediction:Prodigal:2.6,similar to AA sequence:UniProtKB:P25888;locus_tag=test3_00416;product=ATP-dependent RNA helicase RhlE
CP007533.1	CDS	428952	431096	+	ID=test3_00417;eC_number=3.6.4.12;gene=dinG_1;inference=ab initio prediction:Prodigal:2.6,similar to AA sequence:UniProtKB:P27296;locus_tag=test3_00417;product=putative ATP-dependent helicase DinG
CP007533.1	CDS	431126	432100	+	ID=test3_00418;inference=ab initio prediction:Prodigal:2.6,protein motif:CLUSTERS:PRK08136;locus_tag=test3_00418;product=glycosyl transferase family protein
CP007533.1	CDS	432256	432516	-	ID=test3_00419;gene=bhsA_1;inference=ab initio prediction:Prodigal:2.6,similar to AA sequence:UniProtKB:P0AB40;locus_tag=test3_00419;product=Multiple stress resistance protein BhsA precursor
CP007533.1	CDS	432801	433067	-	ID=test3_00420;inference=ab initio prediction:Prodigal:2.6,protein motif:CLUSTERS:PRK11019;locus_tag=test3_00420;product=hypothetical protein
CP007533.1	CDS	433272	434198	+	ID=test3_00421;eC_number=2.1.1.181;gene=rlmF;inference=ab initio prediction:Prodigal:2.6,similar to AA sequence:UniProtKB:P75782;locus_tag=test3_00421;product=Ribosomal RNA large subunit methyltransferase F
CP007533.1	CDS	434195	436417	-	ID=test3_00422;gene=ybiO;inference=ab initio prediction:Prodigal:2.6,similar to AA sequence:UniProtKB:P75783;locus_tag=test3_00422;product=Moderate conductance mechanosensitive channel YbiO precursor
CP007533.1	CDS	436536	437258	-	ID=test3_00423;gene=glnQ_2;inference=ab initio prediction:Prodigal:2.6,similar to AA sequence:UniProtKB:P10346;locus_tag=test3_00423;product=Glutamine transport ATP-binding protein GlnQ
CP007533.1	CDS	437255	437914	-	ID=test3_00424;gene=glnP;inference=ab initio prediction:Prodigal:2.6,similar to AA sequence:UniProtKB:P0AEQ6;locus_tag=test3_00424;product=Glutamine transport system permease protein GlnP
CP007533.1	CDS	438060	438806	-	ID=test3_00425;gene=glnH;inference=ab initio prediction:Prodigal:2.6,similar to AA sequence:UniProtKB:P0AEQ3;locus_tag=test3_00425;product=Glutamine-binding periplasmic protein precursor
CP007533.1	CDS	439154	439333	+	ID=test3_00426;inference=ab initio prediction:Prodigal:2.6;locus_tag=test3_00426;product=hypothetical protein
CP007533.1	CDS	439283	439786	-	ID=test3_00427;eC_number=1.16.-.-;gene=dps;inference=ab initio prediction:Prodigal:2.6,similar to AA sequence:UniProtKB:P0ABT2;locus_tag=test3_00427;product=DNA protection during starvation protein
CP007533.1	CDS	440089	440976	-	ID=test3_00428;gene=rhtA;inference=ab initio prediction:Prodigal:2.6,similar to AA sequence:UniProtKB:P0AA67;locus_tag=test3_00428;product=Threonine/homoserine exporter RhtA
CP007533.1	CDS	441330	441845	+	ID=test3_00429;gene=ompX;inference=ab initio prediction:Prodigal:2.6,similar to AA sequence:UniProtKB:P0A917;locus_tag=test3_00429;product=Outer membrane protein X precursor
CP007533.1	CDS	441908	443488	-	ID=test3_00430;eC_number=2.7.-.-;gene=ybiP;inference=ab initio prediction:Prodigal:2.6,similar to AA sequence:UniProtKB:P75785;locus_tag=test3_00430;product=Putative phosphoethanolamine transferase YbiP
CP007533.1	CDS	443753	443881	-	ID=test3_00431;gene=mntS;inference=ab initio prediction:Prodigal:2.6,similar to AA sequence:UniProtKB:P0DKB3;locus_tag=test3_00431;product=Small protein MntS
CP007533.1	CDS	444067	444540	+	ID=test3_00432;gene=mntR;inference=ab initio prediction:Prodigal:2.6,similar to AA sequence:UniProtKB:P0A9F1;locus_tag=test3_00432;product=Transcriptional regulator MntR
CP007533.1	CDS	444537	445649	+	ID=test3_00433;gene=ybiR;inference=ab initio prediction:Prodigal:2.6,similar to AA sequence:UniProtKB:P75788;locus_tag=test3_00433;product=Inner membrane protein YbiR
CP007533.1	CDS	445693	446613	-	ID=test3_00434;eC_number=2.-.-.-;gene=ybiS;inference=ab initio prediction:Prodigal:2.6,similar to AA sequence:UniProtKB:P0AAX8;locus_tag=test3_00434;product=putative L%2CD-transpeptidase YbiS precursor
CP007533.1	CDS	446832	448427	+	ID=test3_00435;gene=yheS_1;inference=ab initio prediction:Prodigal:2.6,similar to AA sequence:UniProtKB:P63389;locus_tag=test3_00435;product=putative ABC transporter ATP-binding protein YheS
CP007533.1	CDS	448549	449814	-	ID=test3_00436;inference=ab initio prediction:Prodigal:2.6;locus_tag=test3_00436;product=hypothetical protein
CP007533.1	CDS	450076	450885	+	ID=test3_00437;eC_number=3.1.3.23;gene=ybiV;inference=ab initio prediction:Prodigal:2.6,similar to AA sequence:UniProtKB:P75792;locus_tag=test3_00437;product=Sugar phosphatase YbiV
CP007533.1	CDS	450963	453395	-	ID=test3_00438;eC_number=4.1.99.11;gene=bssA;inference=ab initio prediction:Prodigal:2.6,similar to AA sequence:UniProtKB:O87943;locus_tag=test3_00438;product=Benzylsuccinate synthase alpha subunit
CP007533.1	CDS	453401	454300	-	ID=test3_00439;eC_number=1.97.1.-;gene=hpdA;inference=ab initio prediction:Prodigal:2.6,similar to AA sequence:UniProtKB:Q84F14;locus_tag=test3_00439;product=4-hydroxyphenylacetate decarboxylase activating enzyme
CP007533.1	CDS	454578	455327	-	ID=test3_00440;eC_number=2.7.7.80;gene=moeB;inference=ab initio prediction:Prodigal:2.6,similar to AA sequence:UniProtKB:P12282;locus_tag=test3_00440;product=Molybdopterin-synthase adenylyltransferase
CP007533.1	CDS	455327	456562	-	ID=test3_00441;eC_number=2.10.1.1;gene=moeA;inference=ab initio prediction:Prodigal:2.6,similar to AA sequence:UniProtKB:P12281;locus_tag=test3_00441;product=Molybdopterin molybdenumtransferase
CP007533.1	CDS	456766	457707	+	ID=test3_00442;eC_number=3.4.19.5;gene=iaaA;inference=ab initio prediction:Prodigal:2.6,similar to AA sequence:UniProtKB:Q7CQV5;locus_tag=test3_00442;product=Isoaspartyl peptidase precursor
CP007533.1	CDS	457718	459589	+	ID=test3_00443;eC_number=3.6.3.-;gene=gsiA_1;inference=ab initio prediction:Prodigal:2.6,similar to AA sequence:UniProtKB:P75796;locus_tag=test3_00443;product=Glutathione import ATP-binding protein GsiA
CP007533.1	CDS	459622	461160	+	ID=test3_00444;gene=gsiB;inference=ab initio prediction:Prodigal:2.6,similar to AA sequence:UniProtKB:P75797;locus_tag=test3_00444;product=Glutathione-binding protein GsiB precursor
CP007533.1	CDS	461221	462141	+	ID=test3_00445;gene=gsiC;inference=ab initio prediction:Prodigal:2.6,similar to AA sequence:UniProtKB:P75798;locus_tag=test3_00445;product=Glutathione transport system permease protein GsiC
CP007533.1	CDS	462144	463055	+	ID=test3_00446;gene=gsiD;inference=ab initio prediction:Prodigal:2.6,similar to AA sequence:UniProtKB:P75799;locus_tag=test3_00446;product=Glutathione transport system permease protein GsiD
CP007533.1	CDS	463146	464471	-	ID=test3_00447;eC_number=2.-.-.-;gene=rimO;inference=ab initio prediction:Prodigal:2.6,similar to AA sequence:UniProtKB:P0AEI4;locus_tag=test3_00447;product=Ribosomal protein S12 methylthiotransferase RimO
CP007533.1	CDS	464702	465085	+	ID=test3_00448;inference=ab initio prediction:Prodigal:2.6,protein motif:CLUSTERS:PRK12302;locus_tag=test3_00448;product=biofilm formation regulatory protein BssR
CP007533.1	CDS	465799	466314	+	ID=test3_00449;eC_number=4.1.-.-;inference=ab initio prediction:Prodigal:2.6,similar to AA sequence:UniProtKB:Q9RUZ0;locus_tag=test3_00449;product=Citrate lyase subunit beta-like protein
CP007533.1	CDS	466337	467086	+	ID=test3_00450;gene=etfB_1;inference=ab initio prediction:Prodigal:2.6,similar to AA sequence:UniProtKB:P38975;locus_tag=test3_00450;product=Electron transfer flavoprotein subunit beta
CP007533.1	CDS	467097	468056	+	ID=test3_00451;gene=etfA_1;inference=ab initio prediction:Prodigal:2.6,similar to AA sequence:UniProtKB:P38974;locus_tag=test3_00451;product=Electron transfer flavoprotein subunit alpha
CP007533.1	CDS	468089	468352	+	ID=test3_00452;inference=ab initio prediction:Prodigal:2.6;locus_tag=test3_00452;product=hypothetical protein
CP007533.1	CDS	468349	469512	+	ID=test3_00453;eC_number=1.3.99.-;gene=mmgC;inference=ab initio prediction:Prodigal:2.6,similar to AA sequence:UniProtKB:P45857;locus_tag=test3_00453;product=Acyl-CoA dehydrogenase
CP007533.1	CDS	469537	469728	+	ID=test3_00454;inference=ab initio prediction:Prodigal:2.6;locus_tag=test3_00454;product=hypothetical protein
CP007533.1	CDS	469961	471646	+	ID=test3_00455;eC_number=1.5.5.1;inference=ab initio prediction:Prodigal:2.6,similar to AA sequence:UniProtKB:Q9HZP5;locus_tag=test3_00455;product=Electron transfer flavoprotein-ubiquinone oxidoreductase
CP007533.1	CDS	471652	472542	-	ID=test3_00456;gene=cysL_1;inference=ab initio prediction:Prodigal:2.6,similar to AA sequence:UniProtKB:P39647;locus_tag=test3_00456;product=HTH-type transcriptional regulator CysL
CP007533.1	CDS	472807	473232	-	ID=test3_00457;inference=ab initio prediction:Prodigal:2.6,protein motif:Pfam:PF03600.10;locus_tag=test3_00457;product=Citrate transporter
CP007533.1	CDS	473579	474259	+	ID=test3_00458;eC_number=1.1.5.-;gene=yliI;inference=ab initio prediction:Prodigal:2.6,similar to AA sequence:UniProtKB:P75804;locus_tag=test3_00458;product=Soluble aldose sugar dehydrogenase YliI precursor
CP007533.1	CDS	474256	474882	-	ID=test3_00459;eC_number=2.5.1.18;gene=gstB;inference=ab initio prediction:Prodigal:2.6,similar to AA sequence:UniProtKB:P0ACA7;locus_tag=test3_00459;product=Glutathione S-transferase GstB
CP007533.1	CDS	475258	476328	+	ID=test3_00460;eC_number=3.4.16.4;gene=dacC;inference=ab initio prediction:Prodigal:2.6,similar to AA sequence:UniProtKB:P08506;locus_tag=test3_00460;product=D-alanyl-D-alanine carboxypeptidase DacC precursor
CP007533.1	CDS	476373	477131	-	ID=test3_00461;gene=deoR_1;inference=ab initio prediction:Prodigal:2.6,similar to AA sequence:UniProtKB:P0ACK5;locus_tag=test3_00461;product=Deoxyribose operon repressor
CP007533.1	CDS	477203	477877	-	ID=test3_00462;eC_number=3.6.1.27;gene=ybjG;inference=ab initio prediction:Prodigal:2.6,similar to AA sequence:UniProtKB:P75806;locus_tag=test3_00462;product=Putative undecaprenyl-diphosphatase YbjG
CP007533.1	CDS	478124	479356	+	ID=test3_00463;gene=mdfA;inference=ab initio prediction:Prodigal:2.6,similar to AA sequence:UniProtKB:P0AEY8;locus_tag=test3_00463;product=Multidrug transporter MdfA
CP007533.1	CDS	479410	480225	-	ID=test3_00464;eC_number=3.1.3.-;gene=ybjI;inference=ab initio prediction:Prodigal:2.6,similar to AA sequence:UniProtKB:P75809;locus_tag=test3_00464;product=Flavin mononucleotide phosphatase YbjI
CP007533.1	CDS	480222	481433	-	ID=test3_00465;gene=ybjJ;inference=ab initio prediction:Prodigal:2.6,similar to AA sequence:UniProtKB:P75810;locus_tag=test3_00465;product=Inner membrane protein YbjJ
CP007533.1	CDS	481601	482164	+	ID=test3_00466;inference=ab initio prediction:Prodigal:2.6,protein motif:CLUSTERS:PRK00767;locus_tag=test3_00466;product=transcriptional regulator BetI
CP007533.1	CDS	482338	484023	-	ID=test3_00467;gene=aspT_1;inference=ab initio prediction:Prodigal:2.6,similar to AA sequence:UniProtKB:Q8L3K8;locus_tag=test3_00467;product=Aspartate/alanine antiporter
CP007533.1	CDS	484294	484671	+	ID=test3_00468;gene=ybjM;inference=ab initio prediction:Prodigal:2.6,similar to AA sequence:UniProtKB:P64439;locus_tag=test3_00468;product=Inner membrane protein YbjM
CP007533.1	CDS	484703	484966	-	ID=test3_00469;gene=grxA;inference=ab initio prediction:Prodigal:2.6,similar to AA sequence:UniProtKB:P68688;locus_tag=test3_00469;product=Glutaredoxin-1
CP007533.1	CDS	485136	485426	+	ID=test3_00470;inference=ab initio prediction:Prodigal:2.6,protein motif:CLUSTERS:PRK10591;locus_tag=test3_00470;product=hypothetical protein
CP007533.1	CDS	485410	486132	+	ID=test3_00471;eC_number=1.-.-.-;gene=nfsA;inference=ab initio prediction:Prodigal:2.6,similar to AA sequence:UniProtKB:P17117;locus_tag=test3_00471;product=Oxygen-insensitive NADPH nitroreductase
CP007533.1	CDS	486190	487092	+	ID=test3_00472;gene=rimK;inference=ab initio prediction:Prodigal:2.6,similar to AA sequence:UniProtKB:P0C0U4;locus_tag=test3_00472;product=Ribosomal protein S6 modification protein
CP007533.1	CDS	487189	487665	+	ID=test3_00473;inference=ab initio prediction:Prodigal:2.6,protein motif:Pfam:PF10722.3;locus_tag=test3_00473;product=Putative bacterial sensory transduction regulator
CP007533.1	CDS	488011	489126	+	ID=test3_00474;gene=potF;inference=ab initio prediction:Prodigal:2.6,similar to AA sequence:UniProtKB:P31133;locus_tag=test3_00474;product=Putrescine-binding periplasmic protein precursor
CP007533.1	CDS	489214	490347	+	ID=test3_00475;eC_number=3.6.3.31;gene=potA_1;inference=ab initio prediction:Prodigal:2.6,similar to AA sequence:UniProtKB:P69874;locus_tag=test3_00475;product=Spermidine/putrescine import ATP-binding protein PotA
CP007533.1	CDS	490357	491310	+	ID=test3_00476;gene=potH;inference=ab initio prediction:Prodigal:2.6,similar to AA sequence:UniProtKB:P31135;locus_tag=test3_00476;product=Putrescine transport system permease protein PotH
CP007533.1	CDS	491307	492152	+	ID=test3_00477;gene=ydcV_1;inference=ab initio prediction:Prodigal:2.6,similar to AA sequence:UniProtKB:P0AFR9;locus_tag=test3_00477;product=Inner membrane ABC transporter permease protein YdcV
CP007533.1	CDS	492298	492699	+	ID=test3_00478;gene=ybjO;inference=ab initio prediction:Prodigal:2.6,similar to AA sequence:UniProtKB:P0AAZ0;locus_tag=test3_00478;product=Inner membrane protein YbjO
CP007533.1	CDS	492742	493869	+	ID=test3_00479;eC_number=2.1.1.189;gene=rlmC;inference=ab initio prediction:Prodigal:2.6,similar to AA sequence:UniProtKB:P75817;locus_tag=test3_00479;product=23S rRNA (uracil(747)-C(5))-methyltransferase RlmC
CP007533.1	CDS	494164	495507	+	ID=test3_00480;gene=ulaA_1;inference=ab initio prediction:Prodigal:2.6,similar to AA sequence:UniProtKB:P39301;locus_tag=test3_00480;product=Ascorbate-specific permease IIC component UlaA
CP007533.1	CDS	495537	495857	+	ID=test3_00481;eC_number=2.7.1.69;gene=ulaB_1;inference=ab initio prediction:Prodigal:2.6,similar to AA sequence:UniProtKB:P69822;locus_tag=test3_00481;product=Ascorbate-specific phosphotransferase enzyme IIB component
CP007533.1	CDS	495867	497354	+	ID=test3_00482;eC_number=3.1.6.1;inference=ab initio prediction:Prodigal:2.6,similar to AA sequence:UniProtKB:Q0TUK6;locus_tag=test3_00482;product=Arylsulfatase
CP007533.1	CDS	497561	498292	-	ID=test3_00483;gene=artJ_1;inference=ab initio prediction:Prodigal:2.6,similar to AA sequence:UniProtKB:P30860;locus_tag=test3_00483;product=ABC transporter arginine-binding protein 1 precursor
CP007533.1	CDS	498529	499197	-	ID=test3_00484;gene=artM_1;inference=ab initio prediction:Prodigal:2.6,similar to AA sequence:UniProtKB:P0AE30;locus_tag=test3_00484;product=Arginine ABC transporter permease protein ArtM
CP007533.1	CDS	499197	499913	-	ID=test3_00485;gene=artQ;inference=ab initio prediction:Prodigal:2.6,similar to AA sequence:UniProtKB:P0AE34;locus_tag=test3_00485;product=Arginine ABC transporter permease protein ArtQ
CP007533.1	CDS	499920	500651	-	ID=test3_00486;gene=artI;inference=ab initio prediction:Prodigal:2.6,similar to AA sequence:UniProtKB:P30859;locus_tag=test3_00486;product=Putative ABC transporter arginine-binding protein 2 precursor
CP007533.1	CDS	500669	501397	-	ID=test3_00487;eC_number=3.6.3.-;gene=artP;inference=ab initio prediction:Prodigal:2.6,similar to AA sequence:UniProtKB:P0AAF6;locus_tag=test3_00487;product=Arginine transport ATP-binding protein ArtP
CP007533.1	CDS	501626	502141	-	ID=test3_00488;gene=ybjP;inference=ab initio prediction:Prodigal:2.6,similar to AA sequence:UniProtKB:P75818;locus_tag=test3_00488;product=putative lipoprotein YbjP precursor
CP007533.1	CDS	502269	502592	+	ID=test3_00489;inference=ab initio prediction:Prodigal:2.6,protein motif:CLUSTERS:PRK02877;locus_tag=test3_00489;product=hypothetical protein
CP007533.1	CDS	502589	503419	+	ID=test3_00490;eC_number=3.5.1.28;gene=amiD;inference=ab initio prediction:Prodigal:2.6,similar to AA sequence:UniProtKB:P75820;locus_tag=test3_00490;product=N-acetylmuramoyl-L-alanine amidase AmiD precursor
CP007533.1	CDS	503416	504429	-	ID=test3_00491;inference=ab initio prediction:Prodigal:2.6,similar to AA sequence:UniProtKB:O53454;locus_tag=test3_00491;product=3 beta-hydroxysteroid dehydrogenase/Delta 5-->4-isomerase
CP007533.1	CDS	504525	505958	-	ID=test3_00492;inference=ab initio prediction:Prodigal:2.6,protein motif:CLUSTERS:PRK06182;locus_tag=test3_00492;product=short chain dehydrogenase
CP007533.1	CDS	505969	506970	-	ID=test3_00493;eC_number=4.1.2.48;gene=ltaE;inference=ab initio prediction:Prodigal:2.6,similar to AA sequence:UniProtKB:P75823;locus_tag=test3_00493;product=Low specificity L-threonine aldolase
CP007533.1	CDS	507009	508727	-	ID=test3_00494;eC_number=1.2.5.1;gene=poxB;inference=ab initio prediction:Prodigal:2.6,similar to AA sequence:UniProtKB:P07003;locus_tag=test3_00494;product=Pyruvate dehydrogenase [ubiquinone]
CP007533.1	CDS	508885	509853	-	ID=test3_00495;eC_number=1.-.-.-;gene=hcr;inference=ab initio prediction:Prodigal:2.6,similar to AA sequence:UniProtKB:P75824;locus_tag=test3_00495;product=NADH oxidoreductase hcr
CP007533.1	CDS	509865	511517	-	ID=test3_00496;eC_number=1.7.-.-;gene=hcp;inference=ab initio prediction:Prodigal:2.6,similar to AA sequence:UniProtKB:P75825;locus_tag=test3_00496;product=Hydroxylamine reductase
CP007533.1	CDS	511661	512560	-	ID=test3_00497;inference=ab initio prediction:Prodigal:2.6;locus_tag=test3_00497;product=hypothetical protein
CP007533.1	CDS	512761	514419	+	ID=test3_00498;gene=recF_1;inference=ab initio prediction:Prodigal:2.6,protein motif:HAMAP:MF_00365;locus_tag=test3_00498;product=DNA replication and repair protein RecF
CP007533.1	CDS	514416	515366	-	ID=test3_00499;inference=ab initio prediction:Prodigal:2.6;locus_tag=test3_00499;product=hypothetical protein
CP007533.1	CDS	515512	516630	+	ID=test3_00500;gene=macA_2;inference=ab initio prediction:Prodigal:2.6,similar to AA sequence:UniProtKB:P75830;locus_tag=test3_00500;product=Macrolide export protein MacA
CP007533.1	CDS	516627	518573	+	ID=test3_00501;eC_number=3.6.3.-;gene=macB;inference=ab initio prediction:Prodigal:2.6,similar to AA sequence:UniProtKB:P75831;locus_tag=test3_00501;product=Macrolide export ATP-binding/permease protein MacB
CP007533.1	CDS	518703	518924	-	ID=test3_00502;gene=cspD;inference=ab initio prediction:Prodigal:2.6,similar to AA sequence:UniProtKB:P0A968;locus_tag=test3_00502;product=Cold shock-like protein CspD
CP007533.1	CDS	519248	519568	+	ID=test3_00503;gene=clpS;inference=ab initio prediction:Prodigal:2.6,similar to AA sequence:UniProtKB:P0A8Q6;locus_tag=test3_00503;product=ATP-dependent Clp protease adapter protein ClpS
CP007533.1	CDS	519599	521875	+	ID=test3_00504;gene=clpA;inference=ab initio prediction:Prodigal:2.6,similar to AA sequence:UniProtKB:P0ABH9;locus_tag=test3_00504;product=ATP-dependent Clp protease ATP-binding subunit ClpA
CP007533.1	tRNA	522430	522517	-	ID=test3_00505;inference=COORDINATES:profile:Aragorn:1.2;locus_tag=test3_00505;product=tRNA-Ser(gga)
CP007533.1	CDS	522666	523343	-	ID=test3_00506;inference=ab initio prediction:Prodigal:2.6,protein motif:Pfam:PF00857.14;locus_tag=test3_00506;product=Isochorismatase family protein
CP007533.1	CDS	523363	524223	-	ID=test3_00507;eC_number=1.13.11.24;gene=yhhW_1;inference=ab initio prediction:Prodigal:2.6,similar to AA sequence:UniProtKB:P46852;locus_tag=test3_00507;product=Quercetin 2%2C3-dioxygenase
CP007533.1	CDS	524332	525243	+	ID=test3_00508;gene=dmlR_1;inference=ab initio prediction:Prodigal:2.6,similar to AA sequence:UniProtKB:P76250;locus_tag=test3_00508;product=HTH-type transcriptional regulator DmlR
CP007533.1	CDS	525334	525552	-	ID=test3_00509;gene=infA;inference=ab initio prediction:Prodigal:2.6,similar to AA sequence:UniProtKB:P69222;locus_tag=test3_00509;product=Translation initiation factor IF-1
CP007533.1	CDS	525864	526568	-	ID=test3_00510;eC_number=2.3.2.6;gene=aat;inference=ab initio prediction:Prodigal:2.6,similar to AA sequence:UniProtKB:P0A8P1;locus_tag=test3_00510;product=Leucyl/phenylalanyl-tRNA--protein transferase
CP007533.1	CDS	526613	528334	-	ID=test3_00511;eC_number=3.6.3.-;gene=yheH;inference=ab initio prediction:Prodigal:2.6,similar to AA sequence:UniProtKB:O07549;locus_tag=test3_00511;product=putative multidrug resistance ABC transporter ATP-binding/permease protein YheH
CP007533.1	CDS	528335	530101	-	ID=test3_00512;gene=cydD;inference=ab initio prediction:Prodigal:2.6,similar to AA sequence:UniProtKB:P29018;locus_tag=test3_00512;product=ATP-binding/permease protein CydD
CP007533.1	CDS	530216	531184	-	ID=test3_00513;eC_number=1.8.1.9;gene=trxB;inference=ab initio prediction:Prodigal:2.6,similar to AA sequence:UniProtKB:P0A9P4;locus_tag=test3_00513;product=Thioredoxin reductase
CP007533.1	CDS	531731	532225	+	ID=test3_00514;gene=lrp_2;inference=ab initio prediction:Prodigal:2.6,similar to AA sequence:UniProtKB:P0ACJ0;locus_tag=test3_00514;product=Leucine-responsive regulatory protein
CP007533.1	CDS	532360	536358	+	ID=test3_00515;gene=ftsK;inference=ab initio prediction:Prodigal:2.6,similar to AA sequence:UniProtKB:P46889;locus_tag=test3_00515;product=DNA translocase FtsK
CP007533.1	CDS	536501	537112	+	ID=test3_00516;gene=lolA;inference=ab initio prediction:Prodigal:2.6,similar to AA sequence:UniProtKB:P61316;locus_tag=test3_00516;product=Outer-membrane lipoprotein carrier protein precursor
CP007533.1	CDS	537122	538465	+	ID=test3_00517;gene=rarA;inference=ab initio prediction:Prodigal:2.6,similar to AA sequence:UniProtKB:P0AAZ4;locus_tag=test3_00517;product=Replication-associated recombination protein A
CP007533.1	CDS	538724	540016	+	ID=test3_00518;eC_number=6.1.1.11;gene=serS;inference=ab initio prediction:Prodigal:2.6,similar to AA sequence:UniProtKB:P0A8L1;locus_tag=test3_00518;product=Serine--tRNA ligase
CP007533.1	CDS	540254	542698	+	ID=test3_00519;eC_number=1.8.5.3;gene=dmsA_1;inference=ab initio prediction:Prodigal:2.6,similar to AA sequence:UniProtKB:P18775;locus_tag=test3_00519;product=Dimethyl sulfoxide reductase DmsA precursor
CP007533.1	CDS	542709	543326	+	ID=test3_00520;gene=dmsB_2;inference=ab initio prediction:Prodigal:2.6,similar to AA sequence:UniProtKB:P18776;locus_tag=test3_00520;product=Anaerobic dimethyl sulfoxide reductase chain B
CP007533.1	CDS	543328	544191	+	ID=test3_00521;gene=dmsC_2;inference=ab initio prediction:Prodigal:2.6,similar to AA sequence:UniProtKB:P18777;locus_tag=test3_00521;product=Anaerobic dimethyl sulfoxide reductase chain C
CP007533.1	CDS	544541	545689	+	ID=test3_00522;gene=ycaD;inference=ab initio prediction:Prodigal:2.6,similar to AA sequence:UniProtKB:P21503;locus_tag=test3_00522;product=putative MFS-type transporter YcaD
CP007533.1	CDS	545907	547328	+	ID=test3_00523;gene=ycaM;inference=ab initio prediction:Prodigal:2.6,similar to AA sequence:UniProtKB:P75835;locus_tag=test3_00523;product=Inner membrane transporter YcaM
CP007533.1	CDS	547620	548417	-	ID=test3_00524;eC_number=1.97.1.4;gene=pflA;inference=ab initio prediction:Prodigal:2.6,similar to AA sequence:UniProtKB:P0A9N4;locus_tag=test3_00524;product=Pyruvate formate-lyase 1-activating enzyme
CP007533.1	CDS	548536	548703	-	ID=test3_00525;inference=ab initio prediction:Prodigal:2.6;locus_tag=test3_00525;product=hypothetical protein
CP007533.1	CDS	548993	549952	+	ID=test3_00526;gene=sopD2;inference=ab initio prediction:Prodigal:2.6,similar to AA sequence:UniProtKB:Q8ZQC8;locus_tag=test3_00526;product=Secreted effector protein sopD2
CP007533.1	CDS	550024	552306	-	ID=test3_00527;eC_number=2.3.1.54;gene=pflB;inference=ab initio prediction:Prodigal:2.6,similar to AA sequence:UniProtKB:P09373;locus_tag=test3_00527;product=Formate acetyltransferase 1
CP007533.1	CDS	552366	553223	-	ID=test3_00528;gene=focA;inference=ab initio prediction:Prodigal:2.6,similar to AA sequence:UniProtKB:P0AC23;locus_tag=test3_00528;product=putative formate transporter 1
CP007533.1	CDS	553628	555388	-	ID=test3_00529;gene=ycaO;inference=ab initio prediction:Prodigal:2.6,similar to AA sequence:UniProtKB:P75838;locus_tag=test3_00529;product=Ribosomal protein S12 methylthiotransferase accessory factor YcaO
CP007533.1	CDS	555525	556217	+	ID=test3_00530;inference=ab initio prediction:Prodigal:2.6;locus_tag=test3_00530;product=hypothetical protein
CP007533.1	CDS	556403	557491	+	ID=test3_00531;eC_number=2.6.1.52;gene=serC;inference=ab initio prediction:Prodigal:2.6,similar to AA sequence:UniProtKB:P55900;locus_tag=test3_00531;product=Phosphoserine aminotransferase
CP007533.1	CDS	557562	558845	+	ID=test3_00532;eC_number=2.5.1.19;gene=aroA;inference=ab initio prediction:Prodigal:2.6,similar to AA sequence:UniProtKB:P0A6D3;locus_tag=test3_00532;product=3-phosphoshikimate 1-carboxyvinyltransferase
CP007533.1	CDS	558988	559749	+	ID=test3_00533;eC_number=3.4.24.-;gene=loiP_1;inference=ab initio prediction:Prodigal:2.6,similar to AA sequence:UniProtKB:P25894;locus_tag=test3_00533;product=Metalloprotease LoiP precursor
CP007533.1	CDS	559922	560605	+	ID=test3_00534;eC_number=2.7.4.25;gene=cmk;inference=ab initio prediction:Prodigal:2.6,similar to AA sequence:UniProtKB:P0A6I0;locus_tag=test3_00534;product=Cytidylate kinase
CP007533.1	CDS	560719	562392	+	ID=test3_00535;gene=rpsA;inference=ab initio prediction:Prodigal:2.6,similar to AA sequence:UniProtKB:P0AG67;locus_tag=test3_00535;product=30S ribosomal protein S1
CP007533.1	CDS	562548	562832	+	ID=test3_00536;gene=ihfB;inference=ab initio prediction:Prodigal:2.6,similar to AA sequence:UniProtKB:P0A6Y1;locus_tag=test3_00536;product=Integration host factor subunit beta
CP007533.1	CDS	563062	565326	+	ID=test3_00537;inference=ab initio prediction:Prodigal:2.6,protein motif:CLUSTERS:PRK11539;locus_tag=test3_00537;product=ComEC family competence protein
CP007533.1	CDS	565363	567111	+	ID=test3_00538;eC_number=3.6.3.-;gene=msbA;inference=ab initio prediction:Prodigal:2.6,similar to AA sequence:UniProtKB:P63359;locus_tag=test3_00538;product=Lipid A export ATP-binding/permease protein MsbA
CP007533.1	CDS	567108	568085	+	ID=test3_00539;eC_number=2.7.1.130;gene=lpxK;inference=ab initio prediction:Prodigal:2.6,similar to AA sequence:UniProtKB:P27300;locus_tag=test3_00539;product=Tetraacyldisaccharide 4'-kinase
CP007533.1	CDS	568129	569361	+	ID=test3_00540;inference=ab initio prediction:Prodigal:2.6;locus_tag=test3_00540;product=hypothetical protein
CP007533.1	CDS	569413	569595	+	ID=test3_00541;inference=ab initio prediction:Prodigal:2.6,protein motif:CLUSTERS:PRK11827;locus_tag=test3_00541;product=hypothetical protein
CP007533.1	CDS	569592	570338	+	ID=test3_00542;eC_number=2.7.7.38;gene=kdsB;inference=ab initio prediction:Prodigal:2.6,similar to AA sequence:UniProtKB:P04951;locus_tag=test3_00542;product=3-deoxy-manno-octulosonate cytidylyltransferase
CP007533.1	CDS	570549	571442	+	ID=test3_00543;inference=ab initio prediction:Prodigal:2.6,protein motif:CLUSTERS:PRK10593;locus_tag=test3_00543;product=hypothetical protein
CP007533.1	CDS	571422	572198	-	ID=test3_00544;inference=ab initio prediction:Prodigal:2.6,protein motif:CLUSTERS:PRK10494;locus_tag=test3_00544;product=hypothetical protein
CP007533.1	CDS	572334	573137	+	ID=test3_00545;eC_number=2.1.1.222;gene=ubiG_1;inference=ab initio prediction:Prodigal:2.6,similar to AA sequence:UniProtKB:Q4K8M4;locus_tag=test3_00545;product=Ubiquinone biosynthesis O-methyltransferase
CP007533.1	CDS	573130	574452	+	ID=test3_00546;gene=mukF;inference=ab initio prediction:Prodigal:2.6,similar to AA sequence:UniProtKB:P60293;locus_tag=test3_00546;product=Chromosome partition protein MukF
CP007533.1	CDS	574433	575137	+	ID=test3_00547;gene=mukE;inference=ab initio prediction:Prodigal:2.6,similar to AA sequence:UniProtKB:P22524;locus_tag=test3_00547;product=Chromosome partition protein MukE
CP007533.1	CDS	575137	579603	+	ID=test3_00548;gene=mukB;inference=ab initio prediction:Prodigal:2.6,similar to AA sequence:UniProtKB:P22523;locus_tag=test3_00548;product=Chromosome partition protein MukB
CP007533.1	CDS	579948	581795	+	ID=test3_00549;inference=ab initio prediction:Prodigal:2.6,protein motif:CLUSTERS:PRK10594;locus_tag=test3_00549;product=murein L%2CD-transpeptidase
CP007533.1	CDS	582055	582603	+	ID=test3_00550;inference=ab initio prediction:Prodigal:2.6,protein motif:Pfam:PF08291.5;locus_tag=test3_00550;product=Peptidase M15
CP007533.1	CDS	582631	583278	+	ID=test3_00551;eC_number=3.-.-.-;inference=ab initio prediction:Prodigal:2.6,similar to AA sequence:UniProtKB:Q5XD24;locus_tag=test3_00551;product=putative metallo-hydrolase
CP007533.1	CDS	583340	584530	-	ID=test3_00552;eC_number=2.6.1.1;gene=aspC;inference=ab initio prediction:Prodigal:2.6,similar to AA sequence:UniProtKB:P00509;locus_tag=test3_00552;product=Aspartate aminotransferase
CP007533.1	CDS	584715	585806	-	ID=test3_00553;gene=ompF;inference=ab initio prediction:Prodigal:2.6,similar to AA sequence:UniProtKB:P37432;locus_tag=test3_00553;product=Outer membrane protein F precursor
CP007533.1	CDS	586413	587813	-	ID=test3_00554;eC_number=6.1.1.22;gene=asnS;inference=ab initio prediction:Prodigal:2.6,similar to AA sequence:UniProtKB:P0A8M0;locus_tag=test3_00554;product=Asparagine--tRNA ligase
CP007533.1	CDS	587982	589184	-	ID=test3_00555;eC_number=6.3.4.21;gene=pncB;inference=ab initio prediction:Prodigal:2.6,similar to AA sequence:UniProtKB:P22253;locus_tag=test3_00555;product=Nicotinate phosphoribosyltransferase
CP007533.1	CDS	589379	590671	-	ID=test3_00556;inference=ab initio prediction:Prodigal:2.6,protein motif:CLUSTERS:PRK00236;locus_tag=test3_00556;product=site-specific tyrosine recombinase XerC
CP007533.1	CDS	590716	590964	-	ID=test3_00557;inference=ab initio prediction:Prodigal:2.6;locus_tag=test3_00557;product=hypothetical protein
CP007533.1	CDS	591005	591244	-	ID=test3_00558;inference=ab initio prediction:Prodigal:2.6;locus_tag=test3_00558;product=hypothetical protein
CP007533.1	CDS	591287	592396	-	ID=test3_00559;inference=ab initio prediction:Prodigal:2.6,protein motif:Pfam:PF03837.8;locus_tag=test3_00559;product=RecT family protein
CP007533.1	CDS	592407	595334	-	ID=test3_00560;eC_number=3.1.11.-;gene=recE_1;inference=ab initio prediction:Prodigal:2.6,similar to AA sequence:UniProtKB:P15032;locus_tag=test3_00560;product=Exodeoxyribonuclease 8
CP007533.1	CDS	595461	595748	-	ID=test3_00561;inference=ab initio prediction:Prodigal:2.6;locus_tag=test3_00561;product=hypothetical protein
CP007533.1	CDS	595833	595991	-	ID=test3_00562;inference=ab initio prediction:Prodigal:2.6;locus_tag=test3_00562;product=hypothetical protein
CP007533.1	CDS	596389	596595	+	ID=test3_00563;inference=ab initio prediction:Prodigal:2.6;locus_tag=test3_00563;product=hypothetical protein
CP007533.1	CDS	596622	597056	-	ID=test3_00564;inference=ab initio prediction:Prodigal:2.6;locus_tag=test3_00564;product=hypothetical protein
CP007533.1	CDS	597058	597483	-	ID=test3_00565;inference=ab initio prediction:Prodigal:2.6;locus_tag=test3_00565;product=hypothetical protein
CP007533.1	CDS	597526	597816	-	ID=test3_00566;inference=ab initio prediction:Prodigal:2.6;locus_tag=test3_00566;product=hypothetical protein
CP007533.1	CDS	598026	598262	+	ID=test3_00567;inference=ab initio prediction:Prodigal:2.6;locus_tag=test3_00567;product=hypothetical protein
CP007533.1	CDS	598282	598602	+	ID=test3_00568;inference=ab initio prediction:Prodigal:2.6,protein motif:Pfam:PF05269.5;locus_tag=test3_00568;product=Bacteriophage CII protein
CP007533.1	CDS	598693	599670	+	ID=test3_00569;inference=ab initio prediction:Prodigal:2.6,protein motif:Pfam:PF04492.7;locus_tag=test3_00569;product=Bacteriophage replication protein O
CP007533.1	CDS	599673	600422	+	ID=test3_00570;gene=dnaC_1;inference=ab initio prediction:Prodigal:2.6,similar to AA sequence:UniProtKB:P0AEF0;locus_tag=test3_00570;product=DNA replication protein DnaC
CP007533.1	CDS	600433	600780	+	ID=test3_00571;inference=ab initio prediction:Prodigal:2.6;locus_tag=test3_00571;product=hypothetical protein
CP007533.1	CDS	600777	601097	+	ID=test3_00572;inference=ab initio prediction:Prodigal:2.6;locus_tag=test3_00572;product=hypothetical protein
CP007533.1	CDS	601097	601342	+	ID=test3_00573;inference=ab initio prediction:Prodigal:2.6;locus_tag=test3_00573;product=hypothetical protein
CP007533.1	CDS	601653	602867	+	ID=test3_00574;inference=ab initio prediction:Prodigal:2.6;locus_tag=test3_00574;product=hypothetical protein
CP007533.1	CDS	603013	603339	+	ID=test3_00575;inference=ab initio prediction:Prodigal:2.6;locus_tag=test3_00575;product=hypothetical protein
CP007533.1	CDS	603339	603446	+	ID=test3_00576;inference=ab initio prediction:Prodigal:2.6;locus_tag=test3_00576;product=hypothetical protein
CP007533.1	CDS	603587	603820	+	ID=test3_00577;gene=dinI_1;inference=ab initio prediction:Prodigal:2.6,similar to AA sequence:UniProtKB:P0ABR1;locus_tag=test3_00577;product=DNA-damage-inducible protein I
CP007533.1	CDS	604220	604822	+	ID=test3_00578;inference=ab initio prediction:Prodigal:2.6;locus_tag=test3_00578;product=hypothetical protein
CP007533.1	CDS	604822	605028	+	ID=test3_00579;inference=ab initio prediction:Prodigal:2.6;locus_tag=test3_00579;product=hypothetical protein
CP007533.1	CDS	605031	605672	+	ID=test3_00580;inference=ab initio prediction:Prodigal:2.6,protein motif:Pfam:PF05766.6;locus_tag=test3_00580;product=Bacteriophage Lambda NinG protein
CP007533.1	CDS	605669	605809	+	ID=test3_00581;inference=ab initio prediction:Prodigal:2.6;locus_tag=test3_00581;product=hypothetical protein
CP007533.1	CDS	605806	606483	+	ID=test3_00582;inference=ab initio prediction:Prodigal:2.6,protein motif:Pfam:PF06323.5;locus_tag=test3_00582;product=Phage antitermination protein Q
CP007533.1	CDS	606756	607319	+	ID=test3_00583;inference=ab initio prediction:Prodigal:2.6,protein motif:Pfam:PF10543.3;locus_tag=test3_00583;product=ORF6N domain protein
CP007533.1	tRNA	607661	607737	+	ID=test3_00584;inference=COORDINATES:profile:Aragorn:1.2;locus_tag=test3_00584;product=tRNA-Arg(tct)
CP007533.1	CDS	607826	608014	+	ID=test3_00585;inference=ab initio prediction:Prodigal:2.6;locus_tag=test3_00585;product=hypothetical protein
CP007533.1	CDS	608211	608519	+	ID=test3_00586;inference=ab initio prediction:Prodigal:2.6;locus_tag=test3_00586;product=hypothetical protein
CP007533.1	CDS	608497	608985	+	ID=test3_00587;eC_number=3.2.1.17;gene=rrrD;inference=ab initio prediction:Prodigal:2.6,similar to AA sequence:UniProtKB:P78285;locus_tag=test3_00587;product=Lysozyme RrrD
CP007533.1	CDS	608970	609446	+	ID=test3_00588;inference=ab initio prediction:Prodigal:2.6,protein motif:Pfam:PF03245.7;locus_tag=test3_00588;product=Bacteriophage lysis protein
CP007533.1	CDS	609672	609854	+	ID=test3_00589;inference=ab initio prediction:Prodigal:2.6;locus_tag=test3_00589;product=hypothetical protein
CP007533.1	CDS	610152	610712	-	ID=test3_00590;inference=ab initio prediction:Prodigal:2.6,protein motif:CLUSTERS:PRK05445;locus_tag=test3_00590;product=hypothetical protein
CP007533.1	CDS	610800	611429	+	ID=test3_00591;inference=ab initio prediction:Prodigal:2.6;locus_tag=test3_00591;product=hypothetical protein
CP007533.1	CDS	611432	613051	+	ID=test3_00592;inference=ab initio prediction:Prodigal:2.6;locus_tag=test3_00592;product=hypothetical protein
CP007533.1	CDS	613051	614571	+	ID=test3_00593;inference=ab initio prediction:Prodigal:2.6;locus_tag=test3_00593;product=hypothetical protein
CP007533.1	CDS	614612	615301	+	ID=test3_00594;inference=ab initio prediction:Prodigal:2.6,protein motif:Pfam:PF04233.8;locus_tag=test3_00594;product=Phage Mu protein F like protein
CP007533.1	CDS	615298	616644	+	ID=test3_00595;inference=ab initio prediction:Prodigal:2.6;locus_tag=test3_00595;product=hypothetical protein
CP007533.1	CDS	616646	617128	+	ID=test3_00596;inference=ab initio prediction:Prodigal:2.6;locus_tag=test3_00596;product=hypothetical protein
CP007533.1	CDS	617128	618156	+	ID=test3_00597;inference=ab initio prediction:Prodigal:2.6;locus_tag=test3_00597;product=hypothetical protein
CP007533.1	CDS	618160	618507	+	ID=test3_00598;inference=ab initio prediction:Prodigal:2.6;locus_tag=test3_00598;product=hypothetical protein
CP007533.1	CDS	618514	618969	+	ID=test3_00599;inference=ab initio prediction:Prodigal:2.6;locus_tag=test3_00599;product=hypothetical protein
CP007533.1	CDS	618963	619547	+	ID=test3_00600;inference=ab initio prediction:Prodigal:2.6;locus_tag=test3_00600;product=hypothetical protein
CP007533.1	CDS	619544	619909	+	ID=test3_00601;inference=ab initio prediction:Prodigal:2.6;locus_tag=test3_00601;product=hypothetical protein
CP007533.1	CDS	619894	620439	+	ID=test3_00602;inference=ab initio prediction:Prodigal:2.6;locus_tag=test3_00602;product=hypothetical protein
CP007533.1	CDS	620420	621904	+	ID=test3_00603;inference=ab initio prediction:Prodigal:2.6;locus_tag=test3_00603;product=hypothetical protein
CP007533.1	CDS	621905	622351	+	ID=test3_00604;inference=ab initio prediction:Prodigal:2.6;locus_tag=test3_00604;product=hypothetical protein
CP007533.1	CDS	622351	622755	+	ID=test3_00605;inference=ab initio prediction:Prodigal:2.6;locus_tag=test3_00605;product=hypothetical protein
CP007533.1	CDS	622963	625134	+	ID=test3_00606;eC_number=4.2.2.-;gene=mltD_1;inference=ab initio prediction:Prodigal:2.6,similar to AA sequence:UniProtKB:P0AEZ7;locus_tag=test3_00606;product=Membrane-bound lytic murein transglycosylase D precursor
CP007533.1	CDS	625131	625841	+	ID=test3_00607;inference=ab initio prediction:Prodigal:2.6;locus_tag=test3_00607;product=hypothetical protein
CP007533.1	CDS	625841	626143	+	ID=test3_00608;inference=ab initio prediction:Prodigal:2.6;locus_tag=test3_00608;product=hypothetical protein
CP007533.1	CDS	626140	627009	+	ID=test3_00609;inference=ab initio prediction:Prodigal:2.6;locus_tag=test3_00609;product=hypothetical protein
CP007533.1	CDS	626990	627667	+	ID=test3_00610;inference=ab initio prediction:Prodigal:2.6;locus_tag=test3_00610;product=hypothetical protein
CP007533.1	CDS	627680	628036	+	ID=test3_00611;inference=ab initio prediction:Prodigal:2.6;locus_tag=test3_00611;product=hypothetical protein
CP007533.1	CDS	628033	629274	+	ID=test3_00612;inference=ab initio prediction:Prodigal:2.6;locus_tag=test3_00612;product=hypothetical protein
CP007533.1	CDS	629276	629878	+	ID=test3_00613;inference=ab initio prediction:Prodigal:2.6;locus_tag=test3_00613;product=hypothetical protein
CP007533.1	CDS	629868	631322	+	ID=test3_00614;inference=ab initio prediction:Prodigal:2.6,protein motif:Pfam:PF07484.6;locus_tag=test3_00614;product=Phage Tail Collar Domain protein
CP007533.1	CDS	631322	631897	+	ID=test3_00615;inference=ab initio prediction:Prodigal:2.6,protein motif:Pfam:PF02413.11;locus_tag=test3_00615;product=Caudovirales tail fibre assembly protein
CP007533.1	CDS	632091	633632	-	ID=test3_00616;eC_number=2.7.-.-;gene=eptC;inference=ab initio prediction:Prodigal:2.6,similar to AA sequence:UniProtKB:P0CB40;locus_tag=test3_00616;product=Phosphoethanolamine transferase EptC
CP007533.1	CDS	633734	634036	+	ID=test3_00617;inference=ab initio prediction:Prodigal:2.6;locus_tag=test3_00617;product=hypothetical protein
CP007533.1	CDS	634033	634275	+	ID=test3_00618;inference=ab initio prediction:Prodigal:2.6,protein motif:CLUSTERS:PRK03609;locus_tag=test3_00618;product=DNA polymerase V subunit UmuC
CP007533.1	CDS	634304	635098	-	ID=test3_00619;inference=ab initio prediction:Prodigal:2.6;locus_tag=test3_00619;product=hypothetical protein
CP007533.1	CDS	635642	635866	-	ID=test3_00620;inference=ab initio prediction:Prodigal:2.6,protein motif:CLUSTERS:PRK10597;locus_tag=test3_00620;product=DNA damage-inducible protein I
CP007533.1	CDS	636293	638905	+	ID=test3_00621;eC_number=3.4.11.2;gene=pepN;inference=ab initio prediction:Prodigal:2.6,similar to AA sequence:UniProtKB:P04825;locus_tag=test3_00621;product=Aminopeptidase N
CP007533.1	CDS	639113	640123	+	ID=test3_00622;eC_number=1.3.5.2;gene=pyrD;inference=ab initio prediction:Prodigal:2.6,similar to AA sequence:UniProtKB:P0A7E1;locus_tag=test3_00622;product=Dihydroorotate dehydrogenase (quinone)
CP007533.1	CDS	640290	640832	+	ID=test3_00623;gene=zapC;inference=ab initio prediction:Prodigal:2.6,similar to AA sequence:UniProtKB:P75862;locus_tag=test3_00623;product=Cell division protein ZapC
CP007533.1	CDS	640829	641938	-	ID=test3_00624;gene=xylA_1;inference=ab initio prediction:Prodigal:2.6,similar to AA sequence:UniProtKB:P21394;locus_tag=test3_00624;product=Xylene monooxygenase electron transfer component
CP007533.1	CDS	642037	644145	+	ID=test3_00625;gene=rlmL;inference=ab initio prediction:Prodigal:2.6,similar to AA sequence:UniProtKB:P75864;locus_tag=test3_00625;product=Ribosomal RNA large subunit methyltransferase K/L
CP007533.1	CDS	644158	646065	+	ID=test3_00626;gene=uup;inference=ab initio prediction:Prodigal:2.6,similar to AA sequence:UniProtKB:P43672;locus_tag=test3_00626;product=ABC transporter ATP-binding protein uup
CP007533.1	CDS	646080	647333	+	ID=test3_00627;gene=pqiA;inference=ab initio prediction:Prodigal:2.6,similar to AA sequence:UniProtKB:P0AFL9;locus_tag=test3_00627;product=Paraquat-inducible protein A
CP007533.1	CDS	647338	648978	+	ID=test3_00628;gene=pqiB_1;inference=ab initio prediction:Prodigal:2.6,similar to AA sequence:UniProtKB:P43671;locus_tag=test3_00628;product=Paraquat-inducible protein B
CP007533.1	CDS	648975	649538	+	ID=test3_00629;inference=ab initio prediction:Prodigal:2.6;locus_tag=test3_00629;product=hypothetical protein
CP007533.1	CDS	650061	650579	-	ID=test3_00630;eC_number=4.2.1.59;gene=fabA;inference=ab initio prediction:Prodigal:2.6,similar to AA sequence:UniProtKB:P0A6Q3;locus_tag=test3_00630;product=3-hydroxydecanoyl-[acyl-carrier-protein] dehydratase
CP007533.1	CDS	650648	652408	-	ID=test3_00631;eC_number=3.4.21.53;gene=lon_2;inference=ab initio prediction:Prodigal:2.6,similar to AA sequence:UniProtKB:Q2YPX3;locus_tag=test3_00631;product=Lon protease
CP007533.1	CDS	652594	653046	+	ID=test3_00632;gene=matP;inference=ab initio prediction:Prodigal:2.6,similar to AA sequence:UniProtKB:P0A8N0;locus_tag=test3_00632;product=Macrodomain Ter protein
CP007533.1	CDS	653118	654170	-	ID=test3_00633;gene=ompA;inference=ab initio prediction:Prodigal:2.6,similar to AA sequence:UniProtKB:P0A910;locus_tag=test3_00633;product=Outer membrane protein A precursor
CP007533.1	CDS	654527	655036	-	ID=test3_00634;gene=sulA;inference=ab initio prediction:Prodigal:2.6,similar to AA sequence:UniProtKB:P0AFZ5;locus_tag=test3_00634;product=Cell division inhibitor SulA
CP007533.1	CDS	655253	655858	+	ID=test3_00635;gene=tfoX;inference=ab initio prediction:Prodigal:2.6,similar to AA sequence:UniProtKB:P43779;locus_tag=test3_00635;product=DNA transformation protein TfoX
CP007533.1	CDS	655845	657998	-	ID=test3_00636;gene=yccS_1;inference=ab initio prediction:Prodigal:2.6,similar to AA sequence:UniProtKB:P75870;locus_tag=test3_00636;product=Inner membrane protein YccS
CP007533.1	CDS	658017	658460	-	ID=test3_00637;gene=yccF;inference=ab initio prediction:Prodigal:2.6,similar to AA sequence:UniProtKB:P0AB12;locus_tag=test3_00637;product=Inner membrane protein YccF
CP007533.1	CDS	658584	660638	+	ID=test3_00638;eC_number=3.6.4.12;gene=helD;inference=ab initio prediction:Prodigal:2.6,similar to AA sequence:UniProtKB:P15038;locus_tag=test3_00638;product=Helicase IV
CP007533.1	CDS	660695	661153	-	ID=test3_00639;eC_number=4.2.3.3;gene=mgsA;inference=ab initio prediction:Prodigal:2.6,similar to AA sequence:UniProtKB:P0A731;locus_tag=test3_00639;product=Methylglyoxal synthase
CP007533.1	CDS	661248	661910	-	ID=test3_00640;inference=ab initio prediction:Prodigal:2.6,protein motif:CLUSTERS:PRK03641;locus_tag=test3_00640;product=hypothetical protein
CP007533.1	CDS	662084	662497	+	ID=test3_00641;inference=ab initio prediction:Prodigal:2.6;locus_tag=test3_00641;product=hypothetical protein
CP007533.1	CDS	662542	662859	-	ID=test3_00642;gene=hspQ;inference=ab initio prediction:Prodigal:2.6,similar to AA sequence:UniProtKB:P0AB20;locus_tag=test3_00642;product=Heat shock protein HspQ
CP007533.1	CDS	662917	664128	-	ID=test3_00643;eC_number=2.1.1.191;gene=rlmI;inference=ab initio prediction:Prodigal:2.6,similar to AA sequence:UniProtKB:P75876;locus_tag=test3_00643;product=Ribosomal RNA large subunit methyltransferase I
CP007533.1	CDS	664343	664891	+	ID=test3_00644;inference=ab initio prediction:Prodigal:2.6,protein motif:CLUSTERS:PRK09818;locus_tag=test3_00644;product=putative kinase inhibitor
CP007533.1	CDS	664908	665696	+	ID=test3_00645;gene=gadW;inference=ab initio prediction:Prodigal:2.6,similar to AA sequence:UniProtKB:P63201;locus_tag=test3_00645;product=HTH-type transcriptional regulator GadW
CP007533.1	CDS	665745	666026	+	ID=test3_00646;eC_number=3.6.1.7;gene=yccX;inference=ab initio prediction:Prodigal:2.6,similar to AA sequence:UniProtKB:P0AB65;locus_tag=test3_00646;product=Acylphosphatase
CP007533.1	CDS	666023	666352	-	ID=test3_00647;eC_number=2.8.1.-;gene=tusE;inference=ab initio prediction:Prodigal:2.6,similar to AA sequence:UniProtKB:P0AB18;locus_tag=test3_00647;product=Sulfurtransferase TusE
CP007533.1	CDS	666439	667098	-	ID=test3_00648;gene=yccA;inference=ab initio prediction:Prodigal:2.6,similar to AA sequence:UniProtKB:P0AAC6;locus_tag=test3_00648;product=Modulator of FtsH protease YccA
CP007533.1	tRNA	667492	667579	+	ID=test3_00649;inference=COORDINATES:profile:Aragorn:1.2;locus_tag=test3_00649;product=tRNA-Ser(tga)
CP007533.1	CDS	667715	668236	-	ID=test3_00650;inference=ab initio prediction:Prodigal:2.6,protein motif:Pfam:PF07108.5;locus_tag=test3_00650;product=PipA protein
CP007533.1	CDS	668386	669261	-	ID=test3_00651;gene=pipB;inference=ab initio prediction:Prodigal:2.6,similar to AA sequence:UniProtKB:Q8ZQ59;locus_tag=test3_00651;product=Secreted effector protein PipB
CP007533.1	CDS	669810	670151	-	ID=test3_00652;gene=sigE;inference=ab initio prediction:Prodigal:2.6,similar to AA sequence:UniProtKB:O30917;locus_tag=test3_00652;product=Chaperone protein SigE
CP007533.1	CDS	670168	671853	-	ID=test3_00653;eC_number=3.1.3.-;gene=sopB;inference=ab initio prediction:Prodigal:2.6,similar to AA sequence:UniProtKB:O30916;locus_tag=test3_00653;product=Inositol phosphate phosphatase SopB
CP007533.1	CDS	672356	672466	-	ID=test3_00654;inference=ab initio prediction:Prodigal:2.6;locus_tag=test3_00654;product=hypothetical protein
CP007533.1	CDS	672575	674137	-	ID=test3_00655;eC_number=3.4.-.-;gene=pepD_1;inference=ab initio prediction:Prodigal:2.6,similar to AA sequence:UniProtKB:Q8G6Z9;locus_tag=test3_00655;product=Dipeptidase
CP007533.1	CDS	674217	675581	-	ID=test3_00656;eC_number=2.7.13.3;gene=yedV;inference=ab initio prediction:Prodigal:2.6,similar to AA sequence:UniProtKB:P76339;locus_tag=test3_00656;product=putative sensor-like histidine kinase YedV
CP007533.1	CDS	675574	676311	-	ID=test3_00657;gene=yedW;inference=ab initio prediction:Prodigal:2.6,similar to AA sequence:UniProtKB:P76340;locus_tag=test3_00657;product=putative transcriptional regulatory protein YedW
CP007533.1	CDS	676390	676800	+	ID=test3_00658;eC_number=3.5.2.17;gene=hiuH;inference=ab initio prediction:Prodigal:2.6,similar to AA sequence:UniProtKB:Q4VYA5;locus_tag=test3_00658;product=5-hydroxyisourate hydrolase precursor
CP007533.1	CDS	677133	677645	-	ID=test3_00659;eC_number=1.5.1.36;gene=hpaC;inference=ab initio prediction:Prodigal:2.6,similar to AA sequence:UniProtKB:Q57501;locus_tag=test3_00659;product=4-hydroxyphenylacetate 3-monooxygenase reductase component
CP007533.1	CDS	677663	679225	-	ID=test3_00660;eC_number=1.14.14.9;gene=hpaB;inference=ab initio prediction:Prodigal:2.6,similar to AA sequence:UniProtKB:Q57160;locus_tag=test3_00660;product=4-hydroxyphenylacetate 3-monooxygenase oxygenase component
CP007533.1	CDS	679443	679883	-	ID=test3_00661;gene=badR;inference=ab initio prediction:Prodigal:2.6,similar to AA sequence:UniProtKB:O07458;locus_tag=test3_00661;product=Transcriptional activatory protein BadR
CP007533.1	CDS	680158	681447	+	ID=test3_00662;gene=hpcE;inference=ab initio prediction:Prodigal:2.6,similar to AA sequence:UniProtKB:P37352;locus_tag=test3_00662;product=Homoprotocatechuate catabolism bifunctional isomerase/decarboxylase
CP007533.1	CDS	681444	682910	+	ID=test3_00663;eC_number=1.2.1.8;gene=betB;inference=ab initio prediction:Prodigal:2.6,similar to AA sequence:UniProtKB:Q9HTJ1;locus_tag=test3_00663;product=NAD/NADP-dependent betaine aldehyde dehydrogenase
CP007533.1	CDS	682912	683763	+	ID=test3_00664;eC_number=1.13.11.15;gene=hpcB;inference=ab initio prediction:Prodigal:2.6,similar to AA sequence:UniProtKB:Q05353;locus_tag=test3_00664;product=3%2C4-dihydroxyphenylacetate 2%2C3-dioxygenase
CP007533.1	CDS	683773	684153	+	ID=test3_00665;eC_number=5.3.3.10;gene=hpcD;inference=ab initio prediction:Prodigal:2.6,similar to AA sequence:UniProtKB:Q05354;locus_tag=test3_00665;product=5-carboxymethyl-2-hydroxymuconate Delta-isomerase
CP007533.1	CDS	684298	685101	+	ID=test3_00666;eC_number=4.2.1.132;gene=tesE;inference=ab initio prediction:Prodigal:2.6,similar to AA sequence:UniProtKB:Q83VZ5;locus_tag=test3_00666;product=2-hydroxyhexa-2%2C4-dienoate hydratase
CP007533.1	CDS	685112	685903	+	ID=test3_00667;eC_number=4.1.2.52;gene=hpcH;inference=ab initio prediction:Prodigal:2.6,similar to AA sequence:UniProtKB:Q47098;locus_tag=test3_00667;product=4-hydroxy-2-oxo-heptane-1%2C7-dioate aldolase
CP007533.1	CDS	685976	687352	+	ID=test3_00668;gene=ttuB_1;inference=ab initio prediction:Prodigal:2.6,similar to AA sequence:UniProtKB:Q44470;locus_tag=test3_00668;product=Putative tartrate transporter
CP007533.1	CDS	687362	688258	+	ID=test3_00669;gene=exsA_1;inference=ab initio prediction:Prodigal:2.6,similar to AA sequence:UniProtKB:P26993;locus_tag=test3_00669;product=Exoenzyme S synthesis regulatory protein ExsA
CP007533.1	CDS	688272	689210	+	ID=test3_00670;eC_number=3.1.26.11;gene=rnz;inference=ab initio prediction:Prodigal:2.6,similar to AA sequence:UniProtKB:P54548;locus_tag=test3_00670;product=Ribonuclease Z
CP007533.1	CDS	689618	689980	-	ID=test3_00671;gene=iraM;inference=ab initio prediction:Prodigal:2.6,similar to AA sequence:UniProtKB:Q9F0N8;locus_tag=test3_00671;product=Anti-adapter protein IraM
CP007533.1	CDS	690634	690939	-	ID=test3_00672;gene=cbpM;inference=ab initio prediction:Prodigal:2.6,similar to AA sequence:UniProtKB:P63264;locus_tag=test3_00672;product=Chaperone modulatory protein CbpM
CP007533.1	CDS	690939	691859	-	ID=test3_00673;gene=cbpA;inference=ab initio prediction:Prodigal:2.6,similar to AA sequence:UniProtKB:P36659;locus_tag=test3_00673;product=Curved DNA-binding protein
CP007533.1	CDS	692095	692457	+	ID=test3_00674;inference=ab initio prediction:Prodigal:2.6;locus_tag=test3_00674;product=hypothetical protein
CP007533.1	CDS	692506	694392	+	ID=test3_00675;eC_number=1.8.1.8;gene=dsbD_1;inference=ab initio prediction:Prodigal:2.6,similar to AA sequence:UniProtKB:P36655;locus_tag=test3_00675;product=Thiol:disulfide interchange protein DsbD precursor
CP007533.1	CDS	694389	695012	+	ID=test3_00676;gene=bdbD;inference=ab initio prediction:Prodigal:2.6,similar to AA sequence:UniProtKB:O32218;locus_tag=test3_00676;product=Disulfide bond formation protein D precursor
CP007533.1	CDS	695002	695508	+	ID=test3_00677;gene=trxA_2;inference=ab initio prediction:Prodigal:2.6,similar to AA sequence:UniProtKB:P52230;locus_tag=test3_00677;product=Thioredoxin-1
CP007533.1	CDS	695641	696882	+	ID=test3_00678;eC_number=3.1.3.10;gene=agp;inference=ab initio prediction:Prodigal:2.6,similar to AA sequence:UniProtKB:P19926;locus_tag=test3_00678;product=Glucose-1-phosphatase precursor
CP007533.1	CDS	696916	697143	-	ID=test3_00679;inference=ab initio prediction:Prodigal:2.6,protein motif:CLUSTERS:PRK10174;locus_tag=test3_00679;product=hypothetical protein
CP007533.1	CDS	697164	697760	-	ID=test3_00680;eC_number=1.6.5.2;gene=wrbA;inference=ab initio prediction:Prodigal:2.6,similar to AA sequence:UniProtKB:P0A8G6;locus_tag=test3_00680;product=NAD(P)H dehydrogenase (quinone)
CP007533.1	CDS	698145	698312	+	ID=test3_00681;inference=ab initio prediction:Prodigal:2.6,protein motif:Pfam:PF10685.3;locus_tag=test3_00681;product=Stress-induced bacterial acidophilic repeat motif protein
CP007533.1	CDS	698449	699087	+	ID=test3_00682;gene=rutR;inference=ab initio prediction:Prodigal:2.6,similar to AA sequence:UniProtKB:P0ACU2;locus_tag=test3_00682;product=HTH-type transcriptional regulator RutR
CP007533.1	CDS	699084	699479	-	ID=test3_00683;inference=ab initio prediction:Prodigal:2.6;locus_tag=test3_00683;product=hypothetical protein
CP007533.1	CDS	699538	703500	-	ID=test3_00684;gene=putA;inference=ab initio prediction:Prodigal:2.6,similar to AA sequence:UniProtKB:P10503;locus_tag=test3_00684;product=Bifunctional protein PutA
CP007533.1	CDS	703922	705430	+	ID=test3_00685;gene=putP;inference=ab initio prediction:Prodigal:2.6,similar to AA sequence:UniProtKB:P07117;locus_tag=test3_00685;product=Sodium/proline symporter
CP007533.1	CDS	706048	706344	+	ID=test3_00686;inference=ab initio prediction:Prodigal:2.6;locus_tag=test3_00686;product=hypothetical protein
CP007533.1	CDS	706323	707111	+	ID=test3_00687;gene=ybeZ_2;inference=ab initio prediction:Prodigal:2.6,similar to AA sequence:UniProtKB:P0A9K3;locus_tag=test3_00687;product=PhoH-like protein
CP007533.1	CDS	707217	708098	-	ID=test3_00688;gene=ybbH_1;inference=ab initio prediction:Prodigal:2.6,similar to AA sequence:UniProtKB:Q45581;locus_tag=test3_00688;product=putative HTH-type transcriptional regulator YbbH
CP007533.1	CDS	708383	709879	-	ID=test3_00689;gene=sglT;inference=ab initio prediction:Prodigal:2.6,similar to AA sequence:UniProtKB:P96169;locus_tag=test3_00689;product=Sodium/glucose cotransporter
CP007533.1	CDS	710216	710896	-	ID=test3_00690;eC_number=5.1.3.9;gene=nanE;inference=ab initio prediction:Prodigal:2.6,similar to AA sequence:UniProtKB:P60668;locus_tag=test3_00690;product=Putative N-acetylmannosamine-6-phosphate 2-epimerase
CP007533.1	CDS	711415	712563	+	ID=test3_00691;eC_number=5.1.3.24;gene=nanM;inference=ab initio prediction:Prodigal:2.6,similar to AA sequence:UniProtKB:P44544;locus_tag=test3_00691;product=N-acetylneuraminate epimerase precursor
CP007533.1	CDS	712608	713300	+	ID=test3_00692;gene=kdgM_1;inference=ab initio prediction:Prodigal:2.6,similar to AA sequence:UniProtKB:Q934G3;locus_tag=test3_00692;product=Oligogalacturonate-specific porin KdgM precursor
CP007533.1	CDS	713583	714863	+	ID=test3_00693;gene=nanT_1;inference=ab initio prediction:Prodigal:2.6,similar to AA sequence:UniProtKB:P41036;locus_tag=test3_00693;product=Putative sialic acid transporter
CP007533.1	CDS	714877	715980	+	ID=test3_00694;eC_number=1.1.99.28;gene=gfo;inference=ab initio prediction:Prodigal:2.6,similar to AA sequence:UniProtKB:Q07982;locus_tag=test3_00694;product=Glucose--fructose oxidoreductase precursor
CP007533.1	tRNA	716316	716403	-	ID=test3_00695;inference=COORDINATES:profile:Aragorn:1.2;locus_tag=test3_00695;product=tRNA-Ser(gga)
CP007533.1	CDS	716639	717577	+	ID=test3_00696;eC_number=1.1.1.79;gene=ghrA;inference=ab initio prediction:Prodigal:2.6,similar to AA sequence:UniProtKB:Q8ZQ30;locus_tag=test3_00696;product=Glyoxylate/hydroxypyruvate reductase A
CP007533.1	CDS	717662	718399	+	ID=test3_00697;eC_number=3.1.3.-;gene=ycdX;inference=ab initio prediction:Prodigal:2.6,similar to AA sequence:UniProtKB:P75914;locus_tag=test3_00697;product=putative phosphatase YcdX
CP007533.1	CDS	718423	718977	+	ID=test3_00698;gene=ycdY;inference=ab initio prediction:Prodigal:2.6,similar to AA sequence:UniProtKB:P75915;locus_tag=test3_00698;product=Chaperone protein YcdY
CP007533.1	CDS	719066	719560	+	ID=test3_00699;gene=ycdZ;inference=ab initio prediction:Prodigal:2.6,similar to AA sequence:UniProtKB:P75916;locus_tag=test3_00699;product=Inner membrane protein YcdZ
CP007533.1	CDS	719599	720432	-	ID=test3_00700;inference=ab initio prediction:Prodigal:2.6,protein motif:Pfam:PF03783.8;locus_tag=test3_00700;product=Curli production assembly/transport component CsgG
CP007533.1	CDS	720459	720875	-	ID=test3_00701;inference=ab initio prediction:Prodigal:2.6,protein motif:CLUSTERS:PRK10050;locus_tag=test3_00701;product=curli assembly protein CsgF
CP007533.1	CDS	720902	721297	-	ID=test3_00702;inference=ab initio prediction:Prodigal:2.6,protein motif:CLUSTERS:PRK10386;locus_tag=test3_00702;product=curli assembly protein CsgE
CP007533.1	CDS	721302	721952	-	ID=test3_00703;gene=csgD_1;inference=ab initio prediction:Prodigal:2.6,similar to AA sequence:UniProtKB:P52106;locus_tag=test3_00703;product=CsgBAC operon transcriptional regulatory protein
CP007533.1	CDS	722707	723162	+	ID=test3_00704;gene=csgB;inference=ab initio prediction:Prodigal:2.6,similar to AA sequence:UniProtKB:P0A1E9;locus_tag=test3_00704;product=Minor curlin subunit precursor
CP007533.1	CDS	723204	723659	+	ID=test3_00705;gene=csgA;inference=ab initio prediction:Prodigal:2.6,similar to AA sequence:UniProtKB:P0A1E7;locus_tag=test3_00705;product=Major curlin subunit precursor
CP007533.1	CDS	723721	724047	+	ID=test3_00706;gene=csgC;inference=ab initio prediction:Prodigal:2.6,similar to AA sequence:UniProtKB:P0A1Z9;locus_tag=test3_00706;product=Curli assembly protein CsgC precursor
CP007533.1	CDS	724178	724498	+	ID=test3_00707;inference=ab initio prediction:Prodigal:2.6;locus_tag=test3_00707;product=hypothetical protein
CP007533.1	CDS	724584	725123	+	ID=test3_00708;eC_number=3.5.1.-;gene=ymdB;inference=ab initio prediction:Prodigal:2.6,similar to AA sequence:UniProtKB:P0A8D6;locus_tag=test3_00708;product=O-acetyl-ADP-ribose deacetylase
CP007533.1	CDS	725062	726546	+	ID=test3_00709;eC_number=2.7.8.-;gene=ywiE;inference=ab initio prediction:Prodigal:2.6,similar to AA sequence:UniProtKB:P45860;locus_tag=test3_00709;product=putative cardiolipin synthase YwiE
CP007533.1	CDS	726563	727717	-	ID=test3_00710;eC_number=2.1.-.-;gene=mdoC;inference=ab initio prediction:Prodigal:2.6,similar to AA sequence:UniProtKB:P75920;locus_tag=test3_00710;product=Glucans biosynthesis protein C
CP007533.1	CDS	727971	729524	+	ID=test3_00711;gene=mdoG;inference=ab initio prediction:Prodigal:2.6,similar to AA sequence:UniProtKB:P33136;locus_tag=test3_00711;product=Glucans biosynthesis protein G precursor
CP007533.1	CDS	729517	732060	+	ID=test3_00712;eC_number=2.4.1.-;gene=mdoH;inference=ab initio prediction:Prodigal:2.6,similar to AA sequence:UniProtKB:P62517;locus_tag=test3_00712;product=Glucans biosynthesis glucosyltransferase H
CP007533.1	CDS	732134	732361	+	ID=test3_00713;inference=ab initio prediction:Prodigal:2.6,protein motif:CLUSTERS:PRK10175;locus_tag=test3_00713;product=lipoprotein
CP007533.1	CDS	732362	732736	-	ID=test3_00714;inference=ab initio prediction:Prodigal:2.6,protein motif:CLUSTERS:PRK11467;locus_tag=test3_00714;product=secY/secA suppressor protein
CP007533.1	CDS	732818	734032	-	ID=test3_00715;gene=ymfD;inference=ab initio prediction:Prodigal:2.6,similar to AA sequence:UniProtKB:O31762;locus_tag=test3_00715;product=Bacillibactin exporter
CP007533.1	CDS	734187	735107	-	ID=test3_00716;eC_number=2.3.1.-;gene=htrB_1;inference=ab initio prediction:Prodigal:2.6,similar to AA sequence:UniProtKB:P0ACV0;locus_tag=test3_00716;product=Lipid A biosynthesis lauroyl acyltransferase
CP007533.1	CDS	735327	736379	+	ID=test3_00717;inference=ab initio prediction:Prodigal:2.6,protein motif:CLUSTERS:PRK00142;locus_tag=test3_00717;product=putative rhodanese-related sulfurtransferase
CP007533.1	CDS	736431	737006	-	ID=test3_00718;inference=ab initio prediction:Prodigal:2.6,protein motif:CLUSTERS:PRK03757;locus_tag=test3_00718;product=hypothetical protein
CP007533.1	CDS	737003	737575	-	ID=test3_00719;inference=ab initio prediction:Prodigal:2.6,similar to AA sequence:UniProtKB:P75925;locus_tag=test3_00719;note=Cytochrome b561 homolog 2;product=hypothetical protein
CP007533.1	CDS	737838	737951	-	ID=test3_00720;inference=ab initio prediction:Prodigal:2.6;locus_tag=test3_00720;product=hypothetical protein
CP007533.1	CDS	737992	739110	-	ID=test3_00721;eC_number=1.5.3.-;gene=solA;inference=ab initio prediction:Prodigal:2.6,similar to AA sequence:UniProtKB:P40874;locus_tag=test3_00721;product=N-methyl-L-tryptophan oxidase
CP007533.1	CDS	739223	739477	-	ID=test3_00722;gene=bssS;inference=ab initio prediction:Prodigal:2.6,similar to AA sequence:UniProtKB:P0AB33;locus_tag=test3_00722;product=Biofilm regulator BssS
CP007533.1	CDS	739767	740012	-	ID=test3_00723;gene=dinI_2;inference=ab initio prediction:Prodigal:2.6,similar to AA sequence:UniProtKB:P0ABR1;locus_tag=test3_00723;product=DNA-damage-inducible protein I
CP007533.1	CDS	740086	741132	-	ID=test3_00724;eC_number=3.5.2.3;gene=pyrC;inference=ab initio prediction:Prodigal:2.6,similar to AA sequence:UniProtKB:P06204;locus_tag=test3_00724;product=Dihydroorotase
CP007533.1	CDS	741236	741796	-	ID=test3_00725;gene=yceB;inference=ab initio prediction:Prodigal:2.6,similar to AA sequence:UniProtKB:P0AB26;locus_tag=test3_00725;product=putative lipoprotein YceB precursor
CP007533.1	CDS	741921	742568	-	ID=test3_00726;gene=grxB;inference=ab initio prediction:Prodigal:2.6,similar to AA sequence:UniProtKB:P0AC59;locus_tag=test3_00726;product=Glutaredoxin-2
CP007533.1	CDS	742632	743840	-	ID=test3_00727;gene=mdtH;inference=ab initio prediction:Prodigal:2.6,similar to AA sequence:UniProtKB:P69367;locus_tag=test3_00727;product=Multidrug resistance protein MdtH
CP007533.1	CDS	744077	744661	+	ID=test3_00728;eC_number=2.3.1.-;gene=ydaF;inference=ab initio prediction:Prodigal:2.6,similar to AA sequence:UniProtKB:P96579;locus_tag=test3_00728;product=Putative ribosomal N-acetyltransferase YdaF
CP007533.1	CDS	744697	745344	+	ID=test3_00729;inference=ab initio prediction:Prodigal:2.6,protein motif:CLUSTERS:PRK11239;locus_tag=test3_00729;product=hypothetical protein
CP007533.1	CDS	745346	746269	+	ID=test3_00730;eC_number=1.-.-.-;gene=yceM;inference=ab initio prediction:Prodigal:2.6,similar to AA sequence:UniProtKB:P37168;locus_tag=test3_00730;product=Putative oxidoreductase YceM
CP007533.1	CDS	746534	748108	+	ID=test3_00731;gene=murJ;inference=ab initio prediction:Prodigal:2.6,similar to AA sequence:UniProtKB:P0AF16;locus_tag=test3_00731;product=putative peptidoglycan biosynthesis protein MurJ
CP007533.1	CDS	748190	748612	-	ID=test3_00732;inference=ab initio prediction:Prodigal:2.6,protein motif:Pfam:PF05130.6;locus_tag=test3_00732;product=FlgN protein
CP007533.1	CDS	748617	748910	-	ID=test3_00733;gene=flgM;inference=ab initio prediction:Prodigal:2.6,similar to AA sequence:UniProtKB:P26477;locus_tag=test3_00733;product=Negative regulator of flagellin synthesis
CP007533.1	CDS	749002	749661	-	ID=test3_00734;gene=flgA;inference=ab initio prediction:Prodigal:2.6,similar to AA sequence:UniProtKB:P40131;locus_tag=test3_00734;product=Flagella basal body P-ring formation protein FlgA precursor
CP007533.1	CDS	749818	750234	+	ID=test3_00735;gene=flgB;inference=ab initio prediction:Prodigal:2.6,similar to AA sequence:UniProtKB:P16437;locus_tag=test3_00735;product=Flagellar basal body rod protein FlgB
CP007533.1	CDS	750238	750642	+	ID=test3_00736;gene=flgC;inference=ab initio prediction:Prodigal:2.6,similar to AA sequence:UniProtKB:P0A1I7;locus_tag=test3_00736;product=Flagellar basal-body rod protein FlgC
CP007533.1	CDS	750654	751352	+	ID=test3_00737;gene=flgD;inference=ab initio prediction:Prodigal:2.6,similar to AA sequence:UniProtKB:P0A1I9;locus_tag=test3_00737;product=Basal-body rod modification protein FlgD
CP007533.1	CDS	751379	752590	+	ID=test3_00738;gene=flgE;inference=ab initio prediction:Prodigal:2.6,similar to AA sequence:UniProtKB:P0A1J1;locus_tag=test3_00738;product=Flagellar hook protein FlgE
CP007533.1	CDS	752611	753366	+	ID=test3_00739;gene=flgF;inference=ab initio prediction:Prodigal:2.6,similar to AA sequence:UniProtKB:P16323;locus_tag=test3_00739;product=Flagellar basal-body rod protein FlgF
CP007533.1	CDS	753380	754162	+	ID=test3_00740;gene=flgG;inference=ab initio prediction:Prodigal:2.6,similar to AA sequence:UniProtKB:P0A1J3;locus_tag=test3_00740;product=Flagellar basal-body rod protein FlgG
CP007533.1	CDS	754249	754914	+	ID=test3_00741;gene=flgH;inference=ab initio prediction:Prodigal:2.6,similar to AA sequence:UniProtKB:Q9PPM0;locus_tag=test3_00741;product=Flagellar L-ring protein precursor
CP007533.1	CDS	754926	756023	+	ID=test3_00742;gene=flgI;inference=ab initio prediction:Prodigal:2.6,similar to AA sequence:UniProtKB:Q9PMJ8;locus_tag=test3_00742;product=Flagellar P-ring protein precursor
CP007533.1	CDS	756023	756973	+	ID=test3_00743;eC_number=3.2.1.-;gene=flgJ;inference=ab initio prediction:Prodigal:2.6,similar to AA sequence:UniProtKB:P15931;locus_tag=test3_00743;product=Peptidoglycan hydrolase FlgJ
CP007533.1	CDS	757038	758699	+	ID=test3_00744;gene=flgK;inference=ab initio prediction:Prodigal:2.6,similar to AA sequence:UniProtKB:P0A1J5;locus_tag=test3_00744;product=Flagellar hook-associated protein 1
CP007533.1	CDS	758714	759667	+	ID=test3_00745;gene=flgL;inference=ab initio prediction:Prodigal:2.6,similar to AA sequence:UniProtKB:P16326;locus_tag=test3_00745;product=Flagellar hook-associated protein 3
CP007533.1	CDS	759924	763127	-	ID=test3_00746;eC_number=3.1.26.12;gene=rne;inference=ab initio prediction:Prodigal:2.6,similar to AA sequence:UniProtKB:P21513;locus_tag=test3_00746;product=Ribonuclease E
CP007533.1	CDS	763617	764660	+	ID=test3_00747;eC_number=5.4.99.24;gene=rluC;inference=ab initio prediction:Prodigal:2.6,similar to AA sequence:UniProtKB:P0AA39;locus_tag=test3_00747;product=Ribosomal large subunit pseudouridine synthase C
CP007533.1	CDS	764798	765559	+	ID=test3_00748;inference=ab initio prediction:Prodigal:2.6;locus_tag=test3_00748;product=hypothetical protein
CP007533.1	CDS	766058	766642	-	ID=test3_00749;gene=yceF;inference=ab initio prediction:Prodigal:2.6,similar to AA sequence:UniProtKB:P0A729;locus_tag=test3_00749;product=Maf-like protein YceF
CP007533.1	CDS	766840	767361	+	ID=test3_00750;inference=ab initio prediction:Prodigal:2.6,protein motif:CLUSTERS:PRK11193;locus_tag=test3_00750;product=hypothetical protein
CP007533.1	CDS	767413	767586	+	ID=test3_00751;gene=rpmF;inference=ab initio prediction:Prodigal:2.6,similar to AA sequence:UniProtKB:P0A7N4;locus_tag=test3_00751;product=50S ribosomal protein L32
CP007533.1	CDS	767750	768799	+	ID=test3_00752;eC_number=2.3.1.-;gene=plsX;inference=ab initio prediction:Prodigal:2.6,similar to AA sequence:UniProtKB:P27247;locus_tag=test3_00752;product=Phosphate acyltransferase
CP007533.1	CDS	768879	769832	+	ID=test3_00753;eC_number=2.3.1.180;gene=fabH;inference=ab initio prediction:Prodigal:2.6,similar to AA sequence:UniProtKB:P0A6R0;locus_tag=test3_00753;product=3-oxoacyl-[acyl-carrier-protein] synthase 3
CP007533.1	CDS	769848	770777	+	ID=test3_00754;eC_number=2.3.1.39;gene=fabD;inference=ab initio prediction:Prodigal:2.6,similar to AA sequence:UniProtKB:O85140;locus_tag=test3_00754;product=Malonyl CoA-acyl carrier protein transacylase
CP007533.1	CDS	770790	771524	+	ID=test3_00755;eC_number=1.1.1.100;gene=fabG_1;inference=ab initio prediction:Prodigal:2.6,similar to AA sequence:UniProtKB:P0A2C9;locus_tag=test3_00755;product=3-oxoacyl-[acyl-carrier-protein] reductase FabG
CP007533.1	CDS	771680	771916	+	ID=test3_00756;gene=acpP_1;inference=ab initio prediction:Prodigal:2.6,similar to AA sequence:UniProtKB:Q0T5U2;locus_tag=test3_00756;product=Acyl carrier protein
CP007533.1	CDS	772002	773243	+	ID=test3_00757;eC_number=2.3.1.179;gene=fabF;inference=ab initio prediction:Prodigal:2.6,similar to AA sequence:UniProtKB:P0AAI5;locus_tag=test3_00757;product=3-oxoacyl-[acyl-carrier-protein] synthase 2
CP007533.1	CDS	773314	773838	-	ID=test3_00758;gene=sfaS_1;inference=ab initio prediction:Prodigal:2.6,similar to AA sequence:UniProtKB:P13430;locus_tag=test3_00758;product=S-fimbrial adhesin protein SfaS precursor
CP007533.1	CDS	773853	774347	-	ID=test3_00759;gene=sfaS_2;inference=ab initio prediction:Prodigal:2.6,similar to AA sequence:UniProtKB:P13430;locus_tag=test3_00759;product=S-fimbrial adhesin protein SfaS precursor
CP007533.1	CDS	774387	775385	-	ID=test3_00760;inference=ab initio prediction:Prodigal:2.6,protein motif:Pfam:PF00419.14;locus_tag=test3_00760;product=Fimbrial protein
CP007533.1	CDS	775423	777978	-	ID=test3_00761;gene=elfC_1;inference=ab initio prediction:Prodigal:2.6,similar to AA sequence:UniProtKB:P75857;locus_tag=test3_00761;product=putative outer membrane usher protein ElfC precursor
CP007533.1	CDS	778002	778679	-	ID=test3_00762;gene=fimC_2;inference=ab initio prediction:Prodigal:2.6,similar to AA sequence:UniProtKB:P31697;locus_tag=test3_00762;product=Chaperone protein FimC precursor
CP007533.1	CDS	778755	779297	-	ID=test3_00763;gene=fimA_4;inference=ab initio prediction:Prodigal:2.6,similar to AA sequence:UniProtKB:P37921;locus_tag=test3_00763;product=Type-1 fimbrial protein%2C A chain precursor
CP007533.1	CDS	779712	780521	+	ID=test3_00764;eC_number=4.1.3.38;gene=pabC;inference=ab initio prediction:Prodigal:2.6,similar to AA sequence:UniProtKB:P28305;locus_tag=test3_00764;product=Aminodeoxychorismate lyase
CP007533.1	CDS	780524	781546	+	ID=test3_00765;inference=ab initio prediction:Prodigal:2.6,protein motif:CLUSTERS:PRK10270;locus_tag=test3_00765;product=putative aminodeoxychorismate lyase
CP007533.1	CDS	781536	782177	+	ID=test3_00766;eC_number=2.7.4.9;gene=tmk;inference=ab initio prediction:Prodigal:2.6,similar to AA sequence:UniProtKB:P0A720;locus_tag=test3_00766;product=Thymidylate kinase
CP007533.1	CDS	782174	783178	+	ID=test3_00767;eC_number=2.7.7.7;gene=holB;inference=ab initio prediction:Prodigal:2.6,similar to AA sequence:UniProtKB:P28631;locus_tag=test3_00767;product=DNA polymerase III subunit delta'
CP007533.1	CDS	783189	783986	+	ID=test3_00768;eC_number=3.1.21.-;gene=ycfH;inference=ab initio prediction:Prodigal:2.6,similar to AA sequence:UniProtKB:P0AFQ7;locus_tag=test3_00768;product=putative deoxyribonuclease YcfH
CP007533.1	CDS	784281	785714	+	ID=test3_00769;gene=ptsG_2;inference=ab initio prediction:Prodigal:2.6,similar to AA sequence:UniProtKB:P69786;locus_tag=test3_00769;product=PTS system glucose-specific EIICB component
CP007533.1	CDS	785799	787973	-	ID=test3_00770;gene=fhuE;inference=ab initio prediction:Prodigal:2.6,similar to AA sequence:UniProtKB:P16869;locus_tag=test3_00770;product=FhuE receptor precursor
CP007533.1	CDS	788297	788674	+	ID=test3_00771;eC_number=3.-.-.-;gene=hinT;inference=ab initio prediction:Prodigal:2.6,similar to AA sequence:UniProtKB:P0ACE7;locus_tag=test3_00771;product=HIT-like protein HinT
CP007533.1	CDS	788677	789051	+	ID=test3_00772;inference=ab initio prediction:Prodigal:2.6;locus_tag=test3_00772;product=hypothetical protein
CP007533.1	CDS	789065	789703	+	ID=test3_00773;gene=lpoB;inference=ab initio prediction:Prodigal:2.6,similar to AA sequence:UniProtKB:P0AB38;locus_tag=test3_00773;product=Penicillin-binding protein activator LpoB precursor
CP007533.1	CDS	789684	790508	+	ID=test3_00774;eC_number=2.7.1.89;gene=thiK;inference=ab initio prediction:Prodigal:2.6,similar to AA sequence:UniProtKB:P75948;locus_tag=test3_00774;product=Thiamine kinase
CP007533.1	CDS	790519	791544	+	ID=test3_00775;eC_number=3.2.1.52;gene=nagZ;inference=ab initio prediction:Prodigal:2.6,similar to AA sequence:UniProtKB:Q8ZQ06;locus_tag=test3_00775;product=Beta-hexosaminidase
CP007533.1	CDS	791569	792111	+	ID=test3_00776;inference=ab initio prediction:Prodigal:2.6,protein motif:CLUSTERS:PRK04940;locus_tag=test3_00776;product=hypothetical protein
CP007533.1	CDS	792365	793669	+	ID=test3_00777;eC_number=1.6.99.3;gene=ndh;inference=ab initio prediction:Prodigal:2.6,similar to AA sequence:UniProtKB:P00393;locus_tag=test3_00777;product=NADH dehydrogenase
CP007533.1	CDS	793848	794387	+	ID=test3_00778;inference=ab initio prediction:Prodigal:2.6,protein motif:CLUSTERS:PRK11280;locus_tag=test3_00778;product=hypothetical protein
CP007533.1	CDS	794461	795096	-	ID=test3_00779;gene=comR;inference=ab initio prediction:Prodigal:2.6,similar to AA sequence:UniProtKB:P75952;locus_tag=test3_00779;product=HTH-type transcriptional repressor ComR
CP007533.1	CDS	795338	795595	+	ID=test3_00780;gene=bhsA_2;inference=ab initio prediction:Prodigal:2.6,similar to AA sequence:UniProtKB:P0AB40;locus_tag=test3_00780;product=Multiple stress resistance protein BhsA precursor
CP007533.1	CDS	795692	796657	-	ID=test3_00781;eC_number=2.-.-.-;gene=ycfS;inference=ab initio prediction:Prodigal:2.6,similar to AA sequence:UniProtKB:P75954;locus_tag=test3_00781;product=putative L%2CD-transpeptidase YcfS precursor
CP007533.1	CDS	796805	800251	-	ID=test3_00782;eC_number=3.6.4.-;gene=mfd;inference=ab initio prediction:Prodigal:2.6,similar to AA sequence:UniProtKB:P30958;locus_tag=test3_00782;product=Transcription-repair-coupling factor
CP007533.1	CDS	800589	801788	+	ID=test3_00783;gene=lolC;inference=ab initio prediction:Prodigal:2.6,similar to AA sequence:UniProtKB:P0ADC3;locus_tag=test3_00783;product=Lipoprotein-releasing system transmembrane protein LolC
CP007533.1	CDS	801781	802482	+	ID=test3_00784;eC_number=3.6.3.-;gene=lolD_2;inference=ab initio prediction:Prodigal:2.6,similar to AA sequence:UniProtKB:P75957;locus_tag=test3_00784;product=Lipoprotein-releasing system ATP-binding protein LolD
CP007533.1	CDS	802482	803726	+	ID=test3_00785;gene=lolE;inference=ab initio prediction:Prodigal:2.6,similar to AA sequence:UniProtKB:P75958;locus_tag=test3_00785;product=Lipoprotein-releasing system transmembrane protein LolE
CP007533.1	CDS	803755	804666	+	ID=test3_00786;eC_number=2.7.1.59;gene=nagK_1;inference=ab initio prediction:Prodigal:2.6,similar to AA sequence:UniProtKB:Q8ZPZ9;locus_tag=test3_00786;product=N-acetyl-D-glucosamine kinase
CP007533.1	CDS	804685	805506	+	ID=test3_00787;eC_number=3.5.1.-;gene=cobB_1;inference=ab initio prediction:Prodigal:2.6,similar to AA sequence:UniProtKB:P0A2F2;locus_tag=test3_00787;product=NAD-dependent protein deacylase
CP007533.1	CDS	805588	806634	-	ID=test3_00788;gene=potD;inference=ab initio prediction:Prodigal:2.6,similar to AA sequence:UniProtKB:P0AFK9;locus_tag=test3_00788;product=Spermidine/putrescine-binding periplasmic protein precursor
CP007533.1	CDS	806659	807438	-	ID=test3_00789;gene=ydcV_2;inference=ab initio prediction:Prodigal:2.6,similar to AA sequence:UniProtKB:P0AFR9;locus_tag=test3_00789;product=Inner membrane ABC transporter permease protein YdcV
CP007533.1	CDS	807754	808764	-	ID=test3_00790;gene=sifA_1;inference=ab initio prediction:Prodigal:2.6,similar to AA sequence:UniProtKB:Q56061;locus_tag=test3_00790;product=Secreted effector protein SifA
CP007533.1	CDS	809093	809956	-	ID=test3_00791;gene=potB;inference=ab initio prediction:Prodigal:2.6,similar to AA sequence:UniProtKB:P0AFK4;locus_tag=test3_00791;product=Spermidine/putrescine transport system permease protein PotB
CP007533.1	CDS	809940	811076	-	ID=test3_00792;eC_number=3.6.3.31;gene=potA_2;inference=ab initio prediction:Prodigal:2.6,similar to AA sequence:UniProtKB:P69874;locus_tag=test3_00792;product=Spermidine/putrescine import ATP-binding protein PotA
CP007533.1	CDS	811327	812556	+	ID=test3_00793;eC_number=3.4.11.4;gene=pepT;inference=ab initio prediction:Prodigal:2.6,similar to AA sequence:UniProtKB:P26311;locus_tag=test3_00793;product=Peptidase T
CP007533.1	CDS	812560	812853	+	ID=test3_00794;inference=ab initio prediction:Prodigal:2.6;locus_tag=test3_00794;product=hypothetical protein
CP007533.1	CDS	812985	814106	-	ID=test3_00795;eC_number=1.14.11.-;gene=ycfD;inference=ab initio prediction:Prodigal:2.6,similar to AA sequence:UniProtKB:P27431;locus_tag=test3_00795;product=50S ribosomal protein L16 arginine hydroxylase
CP007533.1	CDS	814187	815650	-	ID=test3_00796;eC_number=2.7.13.3;gene=phoQ;inference=ab initio prediction:Prodigal:2.6,similar to AA sequence:UniProtKB:P0DM80;locus_tag=test3_00796;product=Virulence sensor histidine kinase PhoQ
CP007533.1	CDS	815650	816324	-	ID=test3_00797;gene=phoP;inference=ab initio prediction:Prodigal:2.6,similar to AA sequence:UniProtKB:P0DM78;locus_tag=test3_00797;product=Virulence transcriptional regulatory protein PhoP
CP007533.1	CDS	816448	817818	-	ID=test3_00798;eC_number=4.3.2.2;gene=purB;inference=ab initio prediction:Prodigal:2.6,similar to AA sequence:UniProtKB:P0AB89;locus_tag=test3_00798;product=Adenylosuccinate lyase
CP007533.1	CDS	817822	818463	-	ID=test3_00799;gene=hflD;inference=ab initio prediction:Prodigal:2.6,similar to AA sequence:UniProtKB:P25746;locus_tag=test3_00799;product=High frequency lysogenization protein HflD
CP007533.1	CDS	818550	819656	-	ID=test3_00800;eC_number=2.8.1.-;gene=mnmA;inference=ab initio prediction:Prodigal:2.6,similar to AA sequence:UniProtKB:P25745;locus_tag=test3_00800;product=tRNA-specific 2-thiouridylase MnmA
CP007533.1	CDS	819710	820171	-	ID=test3_00801;eC_number=3.6.1.-;gene=nudJ;inference=ab initio prediction:Prodigal:2.6,similar to AA sequence:UniProtKB:P0AEI6;locus_tag=test3_00801;product=Phosphatase NudJ
CP007533.1	CDS	820183	820512	-	ID=test3_00802;inference=ab initio prediction:Prodigal:2.6;locus_tag=test3_00802;product=hypothetical protein
CP007533.1	CDS	820509	821246	-	ID=test3_00803;eC_number=5.4.99.20;gene=rluE;inference=ab initio prediction:Prodigal:2.6,similar to AA sequence:UniProtKB:P75966;locus_tag=test3_00803;product=Ribosomal large subunit pseudouridine synthase E
CP007533.1	CDS	821346	822596	+	ID=test3_00804;eC_number=1.1.1.42;gene=icd;inference=ab initio prediction:Prodigal:2.6,similar to AA sequence:UniProtKB:P08200;locus_tag=test3_00804;product=Isocitrate dehydrogenase [NADP]
CP007533.1	CDS	823042	824166	+	ID=test3_00805;inference=ab initio prediction:Prodigal:2.6;locus_tag=test3_00805;product=hypothetical protein
CP007533.1	CDS	825213	825626	+	ID=test3_00806;inference=ab initio prediction:Prodigal:2.6,protein motif:Pfam:PF02918.9;locus_tag=test3_00806;note=Pertussis toxin%2C subunit 2 and 3%2C C-terminal domain;product=hypothetical protein
CP007533.1	CDS	825643	826371	+	ID=test3_00807;eC_number=2.4.2.-;gene=ptxA;inference=ab initio prediction:Prodigal:2.6,similar to AA sequence:UniProtKB:P04977;locus_tag=test3_00807;product=Pertussis toxin subunit 1 precursor
CP007533.1	CDS	826564	827106	+	ID=test3_00808;inference=ab initio prediction:Prodigal:2.6,protein motif:Pfam:PF09374.4;locus_tag=test3_00808;product=putative Peptidoglycan domain protein
CP007533.1	CDS	827254	827631	-	ID=test3_00809;inference=ab initio prediction:Prodigal:2.6;locus_tag=test3_00809;product=hypothetical protein
CP007533.1	CDS	827704	828513	-	ID=test3_00810;inference=ab initio prediction:Prodigal:2.6,similar to AA sequence:UniProtKB:Q8Z6A7;locus_tag=test3_00810;note=Cytolethal distending toxin subunit B homolog precursor;product=hypothetical protein
CP007533.1	CDS	829011	829175	+	ID=test3_00811;inference=ab initio prediction:Prodigal:2.6;locus_tag=test3_00811;product=hypothetical protein
CP007533.1	CDS	829386	829625	-	ID=test3_00812;gene=dinI_3;inference=ab initio prediction:Prodigal:2.6,similar to AA sequence:UniProtKB:P0ABR1;locus_tag=test3_00812;product=DNA-damage-inducible protein I
CP007533.1	CDS	829816	830052	-	ID=test3_00813;eC_number=3.2.1.39;inference=ab initio prediction:Prodigal:2.6,similar to AA sequence:UniProtKB:P22222;locus_tag=test3_00813;product=Glucan endo-1%2C3-beta-glucosidase precursor
CP007533.1	CDS	831098	831361	-	ID=test3_00814;inference=ab initio prediction:Prodigal:2.6;locus_tag=test3_00814;product=hypothetical protein
CP007533.1	CDS	832168	832725	+	ID=test3_00815;gene=ail_1;inference=ab initio prediction:Prodigal:2.6,similar to AA sequence:UniProtKB:P16454;locus_tag=test3_00815;product=Attachment invasion locus protein precursor
CP007533.1	tRNA	833131	833207	+	ID=test3_00816;inference=COORDINATES:profile:Aragorn:1.2;locus_tag=test3_00816;product=tRNA-Arg(cct)
CP007533.1	CDS	833962	834306	-	ID=test3_00817;inference=ab initio prediction:Prodigal:2.6,protein motif:Pfam:PF09864.3;locus_tag=test3_00817;product=Membrane-bound lysozyme-inhibitor of c-type lysozyme
CP007533.1	CDS	834953	835126	-	ID=test3_00818;inference=ab initio prediction:Prodigal:2.6;locus_tag=test3_00818;product=hypothetical protein
CP007533.1	CDS	835446	835913	+	ID=test3_00819;gene=ibpA_1;inference=ab initio prediction:Prodigal:2.6,similar to AA sequence:UniProtKB:P0C054;locus_tag=test3_00819;product=Small heat shock protein IbpA
CP007533.1	CDS	836252	837295	+	ID=test3_00820;inference=ab initio prediction:Prodigal:2.6;locus_tag=test3_00820;product=hypothetical protein
CP007533.1	CDS	837378	837908	-	ID=test3_00821;inference=ab initio prediction:Prodigal:2.6,similar to AA sequence:UniProtKB:P76345;locus_tag=test3_00821;note=Cytochrome b561 homolog 1;product=hypothetical protein
CP007533.1	CDS	838057	838371	-	ID=test3_00822;inference=ab initio prediction:Prodigal:2.6;locus_tag=test3_00822;product=hypothetical protein
CP007533.1	CDS	839053	840687	+	ID=test3_00823;gene=appA_1;inference=ab initio prediction:Prodigal:2.6,similar to AA sequence:UniProtKB:P42061;locus_tag=test3_00823;product=Oligopeptide-binding protein AppA precursor
CP007533.1	CDS	840687	841661	+	ID=test3_00824;gene=dppB_1;inference=ab initio prediction:Prodigal:2.6,similar to AA sequence:UniProtKB:P0AEF8;locus_tag=test3_00824;product=Dipeptide transport system permease protein DppB
CP007533.1	CDS	841651	842463	+	ID=test3_00825;gene=dppC_1;inference=ab initio prediction:Prodigal:2.6,similar to AA sequence:UniProtKB:P26904;locus_tag=test3_00825;product=Dipeptide transport system permease protein DppC
CP007533.1	CDS	842457	843254	+	ID=test3_00826;gene=oppD_1;inference=ab initio prediction:Prodigal:2.6,similar to AA sequence:UniProtKB:P24136;locus_tag=test3_00826;product=Oligopeptide transport ATP-binding protein OppD
CP007533.1	CDS	843248	843838	+	ID=test3_00827;gene=oppF_1;inference=ab initio prediction:Prodigal:2.6,similar to AA sequence:UniProtKB:P24137;locus_tag=test3_00827;product=Oligopeptide transport ATP-binding protein OppF
CP007533.1	CDS	843920	845053	-	ID=test3_00828;gene=ynaI_1;inference=ab initio prediction:Prodigal:2.6,similar to AA sequence:UniProtKB:P0AEB5;locus_tag=test3_00828;product=Low conductance mechanosensitive channel YnaI
CP007533.1	CDS	845247	845573	+	ID=test3_00829;inference=ab initio prediction:Prodigal:2.6;locus_tag=test3_00829;product=hypothetical protein
CP007533.1	tRNA	845582	845658	+	ID=test3_00830;inference=COORDINATES:profile:Aragorn:1.2;locus_tag=test3_00830;product=tRNA-Arg(tct)
CP007533.1	CDS	845768	846418	+	ID=test3_00831;gene=zinT;inference=ab initio prediction:Prodigal:2.6,similar to AA sequence:UniProtKB:P76344;locus_tag=test3_00831;product=Metal-binding protein ZinT precursor
CP007533.1	CDS	846527	847315	+	ID=test3_00832;eC_number=2.7.7.47;gene=ant1;inference=ab initio prediction:Prodigal:2.6,similar to AA sequence:UniProtKB:P0A0D1;locus_tag=test3_00832;product=Streptomycin 3''-adenylyltransferase
CP007533.1	CDS	847460	848053	+	ID=test3_00833;inference=ab initio prediction:Prodigal:2.6,protein motif:Pfam:PF00196.13;locus_tag=test3_00833;product=Bacterial regulatory proteins%2C luxR family
CP007533.1	CDS	848122	848970	+	ID=test3_00834;gene=ycgE_1;inference=ab initio prediction:Prodigal:2.6,similar to AA sequence:UniProtKB:P75989;locus_tag=test3_00834;product=HTH-type transcriptional repressor YcgE
CP007533.1	CDS	849225	849473	-	ID=test3_00835;gene=ariR;inference=ab initio prediction:Prodigal:2.6,similar to AA sequence:UniProtKB:P75993;locus_tag=test3_00835;product=putative two-component-system connector protein AriR
CP007533.1	CDS	849789	850334	+	ID=test3_00836;eC_number=5.4.99.5;gene=aroQ;inference=ab initio prediction:Prodigal:2.6,similar to AA sequence:UniProtKB:Q93LJ4;locus_tag=test3_00836;product=Monofunctional chorismate mutase precursor
CP007533.1	CDS	850531	851169	+	ID=test3_00837;gene=leuE;inference=ab initio prediction:Prodigal:2.6,similar to AA sequence:UniProtKB:P76249;locus_tag=test3_00837;product=Leucine efflux protein
CP007533.1	CDS	851342	851704	+	ID=test3_00838;inference=ab initio prediction:Prodigal:2.6,protein motif:CLUSTERS:PRK12335;locus_tag=test3_00838;product=tellurite resistance protein TehB
CP007533.1	CDS	851707	851889	+	ID=test3_00839;inference=ab initio prediction:Prodigal:2.6;locus_tag=test3_00839;product=hypothetical protein
CP007533.1	CDS	852119	852760	+	ID=test3_00840;inference=ab initio prediction:Prodigal:2.6;locus_tag=test3_00840;product=hypothetical protein
CP007533.1	CDS	853074	853322	+	ID=test3_00841;inference=ab initio prediction:Prodigal:2.6,protein motif:CLUSTERS:PRK10457;locus_tag=test3_00841;product=hypothetical protein
CP007533.1	CDS	853755	854006	+	ID=test3_00842;inference=ab initio prediction:Prodigal:2.6;locus_tag=test3_00842;product=hypothetical protein
CP007533.1	CDS	854075	854386	+	ID=test3_00843;inference=ab initio prediction:Prodigal:2.6;locus_tag=test3_00843;product=hypothetical protein
CP007533.1	CDS	854372	854719	-	ID=test3_00844;inference=ab initio prediction:Prodigal:2.6;locus_tag=test3_00844;product=hypothetical protein
CP007533.1	CDS	854838	856022	-	ID=test3_00845;gene=yeaN;inference=ab initio prediction:Prodigal:2.6,similar to AA sequence:UniProtKB:P76242;locus_tag=test3_00845;product=Inner membrane transport protein YeaN
CP007533.1	CDS	856123	856917	+	ID=test3_00846;gene=ripA;inference=ab initio prediction:Prodigal:2.6,similar to AA sequence:UniProtKB:Q8NRR3;locus_tag=test3_00846;product=HTH-type transcriptional repressor of iron proteins A
CP007533.1	CDS	856897	857343	-	ID=test3_00847;inference=ab initio prediction:Prodigal:2.6;locus_tag=test3_00847;product=hypothetical protein
CP007533.1	CDS	857549	857656	+	ID=test3_00848;inference=ab initio prediction:Prodigal:2.6;locus_tag=test3_00848;product=hypothetical protein
CP007533.1	CDS	857653	858180	-	ID=test3_00849;eC_number=6.1.1.15;gene=proS_1;inference=ab initio prediction:Prodigal:2.6,protein motif:HAMAP:MF_01569;locus_tag=test3_00849;product=Proline--tRNA ligase
CP007533.1	CDS	858221	859714	-	ID=test3_00850;eC_number=2.7.7.65;gene=yeaJ;inference=ab initio prediction:Prodigal:2.6,similar to AA sequence:UniProtKB:P76237;locus_tag=test3_00850;product=Putative diguanylate cyclase YeaJ
CP007533.1	CDS	860008	860214	+	ID=test3_00851;inference=ab initio prediction:Prodigal:2.6;locus_tag=test3_00851;product=hypothetical protein
CP007533.1	CDS	860364	861650	-	ID=test3_00852;inference=ab initio prediction:Prodigal:2.6,similar to AA sequence:UniProtKB:P45742;locus_tag=test3_00852;note=Stress response UPF0229 protein YhbH;product=hypothetical protein
CP007533.1	CDS	861773	863707	-	ID=test3_00853;inference=ab initio prediction:Prodigal:2.6,protein motif:Pfam:PF08298.5;locus_tag=test3_00853;product=PrkA AAA domain protein
CP007533.1	CDS	864135	864881	+	ID=test3_00854;gene=mipA;inference=ab initio prediction:Prodigal:2.6,similar to AA sequence:UniProtKB:P0A908;locus_tag=test3_00854;product=MltA-interacting protein precursor
CP007533.1	CDS	865171	866367	+	ID=test3_00855;eC_number=1.1.99.-;gene=chuR_1;inference=ab initio prediction:Prodigal:2.6,similar to AA sequence:UniProtKB:Q02550;locus_tag=test3_00855;product=Anaerobic sulfatase-maturating enzyme
CP007533.1	CDS	866473	867321	+	ID=test3_00856;eC_number=1.-.-.-;gene=ytbE_1;inference=ab initio prediction:Prodigal:2.6,similar to AA sequence:UniProtKB:O34678;locus_tag=test3_00856;product=putative oxidoreductase YtbE
CP007533.1	CDS	867420	868304	-	ID=test3_00857;eC_number=5.1.3.15;gene=yeaD;inference=ab initio prediction:Prodigal:2.6,similar to AA sequence:UniProtKB:P39173;locus_tag=test3_00857;product=Putative glucose-6-phosphate 1-epimerase
CP007533.1	CDS	868633	869628	-	ID=test3_00858;eC_number=1.2.1.12;gene=gapA_1;inference=ab initio prediction:Prodigal:2.6,similar to AA sequence:UniProtKB:P0A9B2;locus_tag=test3_00858;product=Glyceraldehyde-3-phosphate dehydrogenase A
CP007533.1	CDS	869970	870383	+	ID=test3_00859;eC_number=1.8.4.12;gene=msrB;inference=ab initio prediction:Prodigal:2.6,similar to AA sequence:UniProtKB:P0A746;locus_tag=test3_00859;product=Peptide methionine sulfoxide reductase MsrB
CP007533.1	CDS	870425	870703	+	ID=test3_00860;inference=ab initio prediction:Prodigal:2.6;locus_tag=test3_00860;product=hypothetical protein
CP007533.1	CDS	871054	871710	-	ID=test3_00861;inference=ab initio prediction:Prodigal:2.6,protein motif:CLUSTERS:PRK11609;locus_tag=test3_00861;product=nicotinamidase/pyrazinamidase
CP007533.1	CDS	871737	872825	-	ID=test3_00862;eC_number=3.5.1.1;gene=ansA;inference=ab initio prediction:Prodigal:2.6,similar to AA sequence:UniProtKB:P0A962;locus_tag=test3_00862;product=L-asparaginase 1
CP007533.1	CDS	872849	874705	-	ID=test3_00863;eC_number=3.4.21.-;gene=sppA;inference=ab initio prediction:Prodigal:2.6,similar to AA sequence:UniProtKB:P08395;locus_tag=test3_00863;product=Protease 4
CP007533.1	CDS	874879	875430	+	ID=test3_00864;eC_number=1.-.-.-;gene=ydjA;inference=ab initio prediction:Prodigal:2.6,similar to AA sequence:UniProtKB:P0ACY1;locus_tag=test3_00864;product=Putative NAD(P)H nitroreductase YdjA
CP007533.1	CDS	875548	876591	+	ID=test3_00865;eC_number=2.7.9.3;gene=selD;inference=ab initio prediction:Prodigal:2.6,similar to AA sequence:UniProtKB:P16456;locus_tag=test3_00865;product=Selenide%2C water dikinase
CP007533.1	CDS	876596	878545	+	ID=test3_00866;eC_number=5.99.1.2;gene=topB;inference=ab initio prediction:Prodigal:2.6,similar to AA sequence:UniProtKB:P14294;locus_tag=test3_00866;product=DNA topoisomerase 3
CP007533.1	CDS	878575	879918	-	ID=test3_00867;eC_number=1.4.1.4;gene=gdhA_1;inference=ab initio prediction:Prodigal:2.6,similar to AA sequence:UniProtKB:P00370;locus_tag=test3_00867;product=NADP-specific glutamate dehydrogenase
CP007533.1	CDS	880157	880432	+	ID=test3_00868;inference=ab initio prediction:Prodigal:2.6;locus_tag=test3_00868;product=hypothetical protein
CP007533.1	CDS	880392	880808	-	ID=test3_00869;eC_number=3.6.1.65;gene=nudG;inference=ab initio prediction:Prodigal:2.6,similar to AA sequence:UniProtKB:P77788;locus_tag=test3_00869;product=CTP pyrophosphohydrolase
CP007533.1	CDS	880881	881759	-	ID=test3_00870;eC_number=3.1.11.2;gene=xthA;inference=ab initio prediction:Prodigal:2.6,similar to AA sequence:UniProtKB:P09030;locus_tag=test3_00870;product=Exodeoxyribonuclease III
CP007533.1	CDS	882133	883359	+	ID=test3_00871;eC_number=2.6.1.81;gene=astC;inference=ab initio prediction:Prodigal:2.6,similar to AA sequence:UniProtKB:Q8ZPV2;locus_tag=test3_00871;product=Succinylornithine transaminase
CP007533.1	CDS	883350	884384	+	ID=test3_00872;eC_number=2.3.1.109;gene=astA;inference=ab initio prediction:Prodigal:2.6,similar to AA sequence:UniProtKB:Q8ZPV1;locus_tag=test3_00872;product=Arginine N-succinyltransferase
CP007533.1	CDS	884381	885859	+	ID=test3_00873;eC_number=1.2.1.71;gene=astD;inference=ab initio prediction:Prodigal:2.6,similar to AA sequence:UniProtKB:Q8ZPV0;locus_tag=test3_00873;product=N-succinylglutamate 5-semialdehyde dehydrogenase
CP007533.1	CDS	885856	887199	+	ID=test3_00874;eC_number=3.5.3.23;gene=astB;inference=ab initio prediction:Prodigal:2.6,similar to AA sequence:UniProtKB:Q8ZPU9;locus_tag=test3_00874;product=N-succinylarginine dihydrolase
CP007533.1	CDS	887192	888160	+	ID=test3_00875;eC_number=3.5.1.96;gene=astE;inference=ab initio prediction:Prodigal:2.6,similar to AA sequence:UniProtKB:Q8ZPU8;locus_tag=test3_00875;product=Succinylglutamate desuccinylase
CP007533.1	CDS	888197	888412	+	ID=test3_00876;inference=ab initio prediction:Prodigal:2.6;locus_tag=test3_00876;product=hypothetical protein
CP007533.1	CDS	888496	888981	+	ID=test3_00877;gene=spy;inference=ab initio prediction:Prodigal:2.6,similar to AA sequence:UniProtKB:P77754;locus_tag=test3_00877;product=Spheroplast protein Y precursor
CP007533.1	CDS	889056	889937	-	ID=test3_00878;eC_number=3.1.25.-;gene=cho;inference=ab initio prediction:Prodigal:2.6,similar to AA sequence:UniProtKB:P76213;locus_tag=test3_00878;product=Excinuclease cho
CP007533.1	CDS	890058	890885	-	ID=test3_00879;eC_number=6.3.1.5;gene=nadE;inference=ab initio prediction:Prodigal:2.6,similar to AA sequence:UniProtKB:Q8ZPU5;locus_tag=test3_00879;product=NH(3)-dependent NAD(+) synthetase
CP007533.1	CDS	891104	891445	+	ID=test3_00880;gene=osmE;inference=ab initio prediction:Prodigal:2.6,similar to AA sequence:UniProtKB:P0ADB1;locus_tag=test3_00880;product=Osmotically-inducible lipoprotein E precursor
CP007533.1	CDS	891746	892066	+	ID=test3_00881;eC_number=2.7.1.69;gene=chbB;inference=ab initio prediction:Prodigal:2.6,similar to AA sequence:UniProtKB:P69795;locus_tag=test3_00881;product=N%2CN'-diacetylchitobiose-specific phosphotransferase enzyme IIB component
CP007533.1	CDS	892149	893507	+	ID=test3_00882;gene=chbC;inference=ab initio prediction:Prodigal:2.6,similar to AA sequence:UniProtKB:P17334;locus_tag=test3_00882;product=N%2CN'-diacetylchitobiose permease IIC component
CP007533.1	CDS	893558	893905	+	ID=test3_00883;eC_number=2.7.1.-;gene=chbA;inference=ab initio prediction:Prodigal:2.6,similar to AA sequence:UniProtKB:P69791;locus_tag=test3_00883;product=N%2CN'-diacetylchitobiose-specific phosphotransferase enzyme IIA component
CP007533.1	CDS	893919	894758	+	ID=test3_00884;gene=chbR;inference=ab initio prediction:Prodigal:2.6,similar to AA sequence:UniProtKB:P17410;locus_tag=test3_00884;product=HTH-type transcriptional regulator ChbR
CP007533.1	CDS	894883	896238	+	ID=test3_00885;eC_number=3.2.1.86;gene=chbF;inference=ab initio prediction:Prodigal:2.6,similar to AA sequence:UniProtKB:P17411;locus_tag=test3_00885;product=6-phospho-beta-glucosidase
CP007533.1	CDS	896251	897009	+	ID=test3_00886;inference=ab initio prediction:Prodigal:2.6,protein motif:CLUSTERS:PRK02134;locus_tag=test3_00886;product=hypothetical protein
CP007533.1	CDS	897053	899305	-	ID=test3_00887;eC_number=1.11.1.6;gene=katE;inference=ab initio prediction:Prodigal:2.6,similar to AA sequence:UniProtKB:P21179;locus_tag=test3_00887;product=Catalase HPII
CP007533.1	CDS	899522	899764	+	ID=test3_00888;gene=cedA;inference=ab initio prediction:Prodigal:2.6,similar to AA sequence:UniProtKB:P0AE60;locus_tag=test3_00888;product=Cell division activator CedA
CP007533.1	CDS	899867	901258	-	ID=test3_00889;gene=tcyP_1;inference=ab initio prediction:Prodigal:2.6,similar to AA sequence:UniProtKB:P54596;locus_tag=test3_00889;product=L-cystine uptake protein TcyP
CP007533.1	CDS	901395	901994	-	ID=test3_00890;gene=ydjM;inference=ab initio prediction:Prodigal:2.6,similar to AA sequence:UniProtKB:P64481;locus_tag=test3_00890;product=Inner membrane protein YdjM
CP007533.1	CDS	902132	902800	-	ID=test3_00891;eC_number=3.1.3.68;gene=yniC;inference=ab initio prediction:Prodigal:2.6,similar to AA sequence:UniProtKB:P77247;locus_tag=test3_00891;product=2-deoxyglucose-6-phosphate phosphatase
CP007533.1	CDS	902949	903485	+	ID=test3_00892;inference=ab initio prediction:Prodigal:2.6;locus_tag=test3_00892;product=hypothetical protein
CP007533.1	CDS	903528	904388	-	ID=test3_00893;inference=ab initio prediction:Prodigal:2.6,protein motif:Pfam:PF03881.8;locus_tag=test3_00893;product=Fructosamine kinase
CP007533.1	CDS	904495	904785	-	ID=test3_00894;inference=ab initio prediction:Prodigal:2.6;locus_tag=test3_00894;product=hypothetical protein
CP007533.1	CDS	904882	905814	-	ID=test3_00895;eC_number=2.7.1.11;gene=pfkB;inference=ab initio prediction:Prodigal:2.6,similar to AA sequence:UniProtKB:P06999;locus_tag=test3_00895;product=6-phosphofructokinase isozyme 2
CP007533.1	CDS	906103	906861	+	ID=test3_00896;inference=ab initio prediction:Prodigal:2.6;locus_tag=test3_00896;product=hypothetical protein
CP007533.1	CDS	906910	907869	-	ID=test3_00897;inference=ab initio prediction:Prodigal:2.6;locus_tag=test3_00897;product=hypothetical protein
CP007533.1	CDS	908012	908326	+	ID=test3_00898;inference=ab initio prediction:Prodigal:2.6;locus_tag=test3_00898;product=hypothetical protein
CP007533.1	CDS	908323	909177	+	ID=test3_00899;eC_number=3.1.30.2;gene=nucA;inference=ab initio prediction:Prodigal:2.6,similar to AA sequence:UniProtKB:P13717;locus_tag=test3_00899;product=Nuclease precursor
CP007533.1	CDS	909437	911365	+	ID=test3_00900;eC_number=6.1.1.3;gene=thrS;inference=ab initio prediction:Prodigal:2.6,similar to AA sequence:UniProtKB:P0A8M3;locus_tag=test3_00900;product=Threonine--tRNA ligase
CP007533.1	CDS	911477	911911	+	ID=test3_00901;gene=infC;inference=ab initio prediction:Prodigal:2.6,similar to AA sequence:UniProtKB:P0A707;locus_tag=test3_00901;product=Translation initiation factor IF-3
CP007533.1	CDS	912007	912204	+	ID=test3_00902;gene=rpmI;inference=ab initio prediction:Prodigal:2.6,similar to AA sequence:UniProtKB:P0A7Q1;locus_tag=test3_00902;product=50S ribosomal protein L35
CP007533.1	CDS	912255	912611	+	ID=test3_00903;gene=rplT;inference=ab initio prediction:Prodigal:2.6,similar to AA sequence:UniProtKB:P0A7L3;locus_tag=test3_00903;product=50S ribosomal protein L20
CP007533.1	CDS	912913	913896	+	ID=test3_00904;eC_number=6.1.1.20;gene=pheS;inference=ab initio prediction:Prodigal:2.6,similar to AA sequence:UniProtKB:P08312;locus_tag=test3_00904;product=Phenylalanine--tRNA ligase alpha subunit
CP007533.1	CDS	913912	916299	+	ID=test3_00905;eC_number=6.1.1.20;gene=pheT;inference=ab initio prediction:Prodigal:2.6,similar to AA sequence:UniProtKB:P07395;locus_tag=test3_00905;product=Phenylalanine--tRNA ligase beta subunit
CP007533.1	CDS	916304	916603	+	ID=test3_00906;gene=ihfA;inference=ab initio prediction:Prodigal:2.6,similar to AA sequence:UniProtKB:P0A6X7;locus_tag=test3_00906;product=Integration host factor subunit alpha
CP007533.1	CDS	916806	917786	+	ID=test3_00907;gene=btuC;inference=ab initio prediction:Prodigal:2.6,similar to AA sequence:UniProtKB:P06609;locus_tag=test3_00907;product=Vitamin B12 import system permease protein BtuC
CP007533.1	CDS	917878	918429	+	ID=test3_00908;eC_number=1.11.1.22;gene=gpx1;inference=ab initio prediction:Prodigal:2.6,similar to AA sequence:UniProtKB:P74250;locus_tag=test3_00908;product=Hydroperoxy fatty acid reductase gpx1
CP007533.1	CDS	918429	919178	+	ID=test3_00909;eC_number=3.6.3.33;gene=btuD;inference=ab initio prediction:Prodigal:2.6,similar to AA sequence:UniProtKB:P06611;locus_tag=test3_00909;product=Vitamin B12 import ATP-binding protein BtuD
CP007533.1	CDS	919255	919719	+	ID=test3_00910;eC_number=3.4.-.-;gene=mepS_1;inference=ab initio prediction:Prodigal:2.6,similar to AA sequence:UniProtKB:P0AFV4;locus_tag=test3_00910;product=Murein DD-endopeptidase MepS/Murein LD-carboxypeptidase precursor
CP007533.1	CDS	920033	920746	+	ID=test3_00911;gene=ydiV_1;inference=ab initio prediction:Prodigal:2.6,similar to AA sequence:UniProtKB:Q8ZPS6;locus_tag=test3_00911;product=Anti-FlhC(2)FlhD(4) factor YdiV
CP007533.1	CDS	920808	922250	+	ID=test3_00912;inference=ab initio prediction:Prodigal:2.6,protein motif:CLUSTERS:PRK00029;locus_tag=test3_00912;product=hypothetical protein
CP007533.1	CDS	922286	922477	-	ID=test3_00913;inference=ab initio prediction:Prodigal:2.6,protein motif:CLUSTERS:PRK10183;locus_tag=test3_00913;product=hypothetical protein
CP007533.1	CDS	922634	923680	-	ID=test3_00914;eC_number=2.5.1.54;gene=aroG_2;inference=ab initio prediction:Prodigal:2.6,similar to AA sequence:UniProtKB:P0AB91;locus_tag=test3_00914;product=Phospho-2-dehydro-3-deoxyheptonate aldolase%2C Phe-sensitive
CP007533.1	CDS	923836	924669	-	ID=test3_00915;eC_number=2.7.11.-;gene=ppsR;inference=ab initio prediction:Prodigal:2.6,similar to AA sequence:UniProtKB:P0A8A4;locus_tag=test3_00915;product=Phosphoenolpyruvate synthase regulatory protein
CP007533.1	CDS	925006	927384	+	ID=test3_00916;eC_number=2.7.9.2;gene=ppsA;inference=ab initio prediction:Prodigal:2.6,similar to AA sequence:UniProtKB:P23538;locus_tag=test3_00916;product=Phosphoenolpyruvate synthase
CP007533.1	CDS	927426	929066	-	ID=test3_00917;eC_number=6.2.1.-;gene=fadK;inference=ab initio prediction:Prodigal:2.6,similar to AA sequence:UniProtKB:P38135;locus_tag=test3_00917;product=Short-chain-fatty-acid--CoA ligase
CP007533.1	CDS	929156	929449	-	ID=test3_00918;inference=ab initio prediction:Prodigal:2.6;locus_tag=test3_00918;product=hypothetical protein
CP007533.1	CDS	929446	930732	-	ID=test3_00919;eC_number=1.5.5.1;inference=ab initio prediction:Prodigal:2.6,similar to AA sequence:UniProtKB:Q9HZP5;locus_tag=test3_00919;product=Electron transfer flavoprotein-ubiquinone oxidoreductase
CP007533.1	CDS	930789	931724	-	ID=test3_00920;gene=etfA_2;inference=ab initio prediction:Prodigal:2.6,similar to AA sequence:UniProtKB:P38974;locus_tag=test3_00920;product=Electron transfer flavoprotein subunit alpha
CP007533.1	CDS	931746	932510	-	ID=test3_00921;gene=etfB_2;inference=ab initio prediction:Prodigal:2.6,similar to AA sequence:UniProtKB:P64098;locus_tag=test3_00921;product=Electron transfer flavoprotein subunit beta
CP007533.1	CDS	932973	933863	+	ID=test3_00922;gene=soxS_1;inference=ab initio prediction:Prodigal:2.6,similar to AA sequence:UniProtKB:P0A9E2;locus_tag=test3_00922;product=Regulatory protein SoxS
CP007533.1	CDS	933939	935090	-	ID=test3_00923;eC_number=1.3.99.-;gene=caiA_1;inference=ab initio prediction:Prodigal:2.6,similar to AA sequence:UniProtKB:P60584;locus_tag=test3_00923;product=Crotonobetainyl-CoA dehydrogenase
CP007533.1	CDS	935104	936699	-	ID=test3_00924;eC_number=2.8.3.8;gene=ydiF;inference=ab initio prediction:Prodigal:2.6,similar to AA sequence:UniProtKB:Q8X5X6;locus_tag=test3_00924;product=Acetate CoA-transferase YdiF
CP007533.1	CDS	936853	937611	-	ID=test3_00925;eC_number=4.2.1.10;gene=aroD;inference=ab initio prediction:Prodigal:2.6,similar to AA sequence:UniProtKB:P58687;locus_tag=test3_00925;product=3-dehydroquinate dehydratase
CP007533.1	CDS	937656	938522	-	ID=test3_00926;eC_number=1.1.1.282;gene=ydiB;inference=ab initio prediction:Prodigal:2.6,similar to AA sequence:UniProtKB:Q8ZPR4;locus_tag=test3_00926;product=Quinate/shikimate dehydrogenase
CP007533.1	CDS	938589	939824	-	ID=test3_00927;gene=ydiN;inference=ab initio prediction:Prodigal:2.6,similar to AA sequence:UniProtKB:P76198;locus_tag=test3_00927;product=Inner membrane transport protein YdiN
CP007533.1	CDS	940188	941399	-	ID=test3_00928;gene=ydiM;inference=ab initio prediction:Prodigal:2.6,similar to AA sequence:UniProtKB:P76197;locus_tag=test3_00928;product=Inner membrane transport protein YdiM
CP007533.1	CDS	941539	941898	-	ID=test3_00929;inference=ab initio prediction:Prodigal:2.6;locus_tag=test3_00929;product=hypothetical protein
CP007533.1	CDS	942356	943474	-	ID=test3_00930;inference=ab initio prediction:Prodigal:2.6,protein motif:CLUSTERS:PRK10983;locus_tag=test3_00930;product=putative inner membrane protein
CP007533.1	CDS	943739	946795	+	ID=test3_00931;eC_number=1.-.-.-;inference=ab initio prediction:Prodigal:2.6,similar to AA sequence:UniProtKB:Q50685;locus_tag=test3_00931;product=putative FAD-linked oxidoreductase
CP007533.1	CDS	946792	947202	+	ID=test3_00932;eC_number=3.1.-.-;gene=ydiI;inference=ab initio prediction:Prodigal:2.6,similar to AA sequence:UniProtKB:P77781;locus_tag=test3_00932;product=Esterase YdiI
CP007533.1	CDS	947301	947489	+	ID=test3_00933;inference=ab initio prediction:Prodigal:2.6;locus_tag=test3_00933;product=hypothetical protein
CP007533.1	CDS	947777	949123	-	ID=test3_00934;gene=tcyP_2;inference=ab initio prediction:Prodigal:2.6,similar to AA sequence:UniProtKB:P54596;locus_tag=test3_00934;product=L-cystine uptake protein TcyP
CP007533.1	CDS	949550	949918	+	ID=test3_00935;gene=iscA_1;inference=ab initio prediction:Prodigal:2.6,similar to AA sequence:UniProtKB:P0AAC8;locus_tag=test3_00935;product=Iron-binding protein IscA
CP007533.1	CDS	949927	951414	+	ID=test3_00936;gene=sufB;inference=ab initio prediction:Prodigal:2.6,similar to AA sequence:UniProtKB:P77522;locus_tag=test3_00936;product=FeS cluster assembly protein SufB
CP007533.1	CDS	951431	952177	+	ID=test3_00937;gene=sufC;inference=ab initio prediction:Prodigal:2.6,similar to AA sequence:UniProtKB:P77499;locus_tag=test3_00937;product=putative ATP-dependent transporter SufC
CP007533.1	CDS	952152	953423	+	ID=test3_00938;gene=sufD;inference=ab initio prediction:Prodigal:2.6,similar to AA sequence:UniProtKB:P77689;locus_tag=test3_00938;product=FeS cluster assembly protein SufD
CP007533.1	CDS	953420	954640	+	ID=test3_00939;eC_number=2.8.1.7;gene=sufS;inference=ab initio prediction:Prodigal:2.6,similar to AA sequence:UniProtKB:P77444;locus_tag=test3_00939;product=Cysteine desulfurase
CP007533.1	CDS	954653	955069	+	ID=test3_00940;gene=sufE;inference=ab initio prediction:Prodigal:2.6,similar to AA sequence:UniProtKB:Q8ZPQ1;locus_tag=test3_00940;product=Cysteine desulfuration protein SufE
CP007533.1	CDS	955224	956225	+	ID=test3_00941;eC_number=2.-.-.-;gene=ynhG;inference=ab initio prediction:Prodigal:2.6,similar to AA sequence:UniProtKB:P76193;locus_tag=test3_00941;product=putative L%2CD-transpeptidase YnhG precursor
CP007533.1	CDS	956252	956464	+	ID=test3_00942;inference=ab initio prediction:Prodigal:2.6;locus_tag=test3_00942;product=hypothetical protein
CP007533.1	CDS	956613	956849	-	ID=test3_00943;gene=lpp;inference=ab initio prediction:Prodigal:2.6,similar to AA sequence:UniProtKB:P69776;locus_tag=test3_00943;product=Major outer membrane lipoprotein Lpp precursor
CP007533.1	CDS	957160	958572	-	ID=test3_00944;eC_number=2.7.1.40;gene=pykF;inference=ab initio prediction:Prodigal:2.6,similar to AA sequence:UniProtKB:P0AD61;locus_tag=test3_00944;product=Pyruvate kinase I
CP007533.1	CDS	958974	960317	-	ID=test3_00945;gene=puuP;inference=ab initio prediction:Prodigal:2.6,similar to AA sequence:UniProtKB:P76037;locus_tag=test3_00945;product=Putrescine importer PuuP
CP007533.1	CDS	960339	961232	-	ID=test3_00946;eC_number=3.5.1.101;gene=laaA;inference=ab initio prediction:Prodigal:2.6,similar to AA sequence:UniProtKB:Q76KX0;locus_tag=test3_00946;product=L-amino acid amidase
CP007533.1	CDS	961291	962028	-	ID=test3_00947;inference=ab initio prediction:Prodigal:2.6;locus_tag=test3_00947;product=hypothetical protein
CP007533.1	CDS	962040	963266	-	ID=test3_00948;eC_number=2.7.1.15;gene=rbsK_1;inference=ab initio prediction:Prodigal:2.6,similar to AA sequence:UniProtKB:P0A9J6;locus_tag=test3_00948;product=Ribokinase
CP007533.1	CDS	963589	966651	-	ID=test3_00949;eC_number=1.8.-.-;gene=ttrA;inference=ab initio prediction:Prodigal:2.6,similar to AA sequence:UniProtKB:Q9Z4S6;locus_tag=test3_00949;product=Tetrathionate reductase subunit A precursor
CP007533.1	CDS	966644	967666	-	ID=test3_00950;gene=ttrC;inference=ab initio prediction:Prodigal:2.6,similar to AA sequence:UniProtKB:Q9Z4S7;locus_tag=test3_00950;product=Tetrathionate reductase subunit C
CP007533.1	CDS	967667	968401	-	ID=test3_00951;gene=ttrB;inference=ab initio prediction:Prodigal:2.6,similar to AA sequence:UniProtKB:Q7CQM9;locus_tag=test3_00951;product=Tetrathionate reductase subunit B precursor
CP007533.1	CDS	968583	970361	+	ID=test3_00952;eC_number=2.7.13.3;gene=ttrS;inference=ab initio prediction:Prodigal:2.6,similar to AA sequence:UniProtKB:Q8ZPP6;locus_tag=test3_00952;product=Tetrathionate sensor histidine kinase TtrS
CP007533.1	CDS	970336	970956	+	ID=test3_00953;gene=ttrR;inference=ab initio prediction:Prodigal:2.6,similar to AA sequence:UniProtKB:Q7CQM8;locus_tag=test3_00953;product=Tetrathionate response regulatory protein TtrR
CP007533.1	CDS	971054	971266	+	ID=test3_00954;inference=ab initio prediction:Prodigal:2.6,protein motif:CLUSTERS:PRK10292;locus_tag=test3_00954;product=hypothetical protein
CP007533.1	CDS	971362	972321	-	ID=test3_00955;inference=ab initio prediction:Prodigal:2.6,protein motif:CLUSTERS:PRK10167;locus_tag=test3_00955;product=hypothetical protein
CP007533.1	CDS	972493	973221	-	ID=test3_00956;gene=ycgE_2;inference=ab initio prediction:Prodigal:2.6,similar to AA sequence:UniProtKB:P75989;locus_tag=test3_00956;product=HTH-type transcriptional repressor YcgE
CP007533.1	CDS	973400	974038	-	ID=test3_00957;gene=nreC;inference=ab initio prediction:Prodigal:2.6,similar to AA sequence:UniProtKB:Q7WZY4;locus_tag=test3_00957;product=Oxygen regulatory protein NreC
CP007533.1	CDS	974069	976831	-	ID=test3_00958;eC_number=2.7.13.3;gene=rcsC_1;inference=ab initio prediction:Prodigal:2.6,similar to AA sequence:UniProtKB:P0DMC6;locus_tag=test3_00958;product=Sensor histidine kinase RcsC
CP007533.1	CDS	977250	977633	+	ID=test3_00959;gene=spiC;inference=ab initio prediction:Prodigal:2.6,similar to AA sequence:UniProtKB:D0ZWR8;locus_tag=test3_00959;product=Salmonella pathogenicity island 2 protein C
CP007533.1	CDS	977635	979128	+	ID=test3_00960;gene=spiA;inference=ab initio prediction:Prodigal:2.6,similar to AA sequence:UniProtKB:D0ZWR9;locus_tag=test3_00960;product=Type III secretion system outer membrane protein SpiA precursor
CP007533.1	CDS	979109	980320	+	ID=test3_00961;inference=ab initio prediction:Prodigal:2.6;locus_tag=test3_00961;product=hypothetical protein
CP007533.1	CDS	980328	980570	+	ID=test3_00962;inference=ab initio prediction:Prodigal:2.6;locus_tag=test3_00962;product=hypothetical protein
CP007533.1	CDS	980775	981098	+	ID=test3_00963;gene=sseA_1;inference=ab initio prediction:Prodigal:2.6,similar to AA sequence:UniProtKB:O84944;locus_tag=test3_00963;product=Type III secretion system chaperone SseA
CP007533.1	CDS	981105	981695	+	ID=test3_00964;gene=sseB;inference=ab initio prediction:Prodigal:2.6,similar to AA sequence:UniProtKB:Q7BVH7;locus_tag=test3_00964;product=Secreted effector protein SseB
CP007533.1	CDS	981692	982165	+	ID=test3_00965;inference=ab initio prediction:Prodigal:2.6;locus_tag=test3_00965;product=hypothetical protein
CP007533.1	CDS	982168	983622	+	ID=test3_00966;gene=sseC;inference=ab initio prediction:Prodigal:2.6,similar to AA sequence:UniProtKB:O84947;locus_tag=test3_00966;product=Secreted effector protein SseC
CP007533.1	CDS	983638	984225	+	ID=test3_00967;gene=sseD;inference=ab initio prediction:Prodigal:2.6,similar to AA sequence:UniProtKB:Q9R803;locus_tag=test3_00967;product=Secreted effector protein SseD
CP007533.1	CDS	984228	984644	+	ID=test3_00968;inference=ab initio prediction:Prodigal:2.6;locus_tag=test3_00968;product=hypothetical protein
CP007533.1	CDS	984702	985130	+	ID=test3_00969;inference=ab initio prediction:Prodigal:2.6,protein motif:Pfam:PF07719.11;locus_tag=test3_00969;product=Tetratricopeptide repeat protein
CP007533.1	CDS	985146	985928	+	ID=test3_00970;inference=ab initio prediction:Prodigal:2.6;locus_tag=test3_00970;product=hypothetical protein
CP007533.1	CDS	985925	986614	+	ID=test3_00971;inference=ab initio prediction:Prodigal:2.6;locus_tag=test3_00971;product=hypothetical protein
CP007533.1	CDS	986707	986922	+	ID=test3_00972;inference=ab initio prediction:Prodigal:2.6,protein motif:Pfam:PF09392.4;locus_tag=test3_00972;product=Type III secretion needle MxiH like protein
CP007533.1	CDS	986900	987190	+	ID=test3_00973;inference=ab initio prediction:Prodigal:2.6;locus_tag=test3_00973;product=hypothetical protein
CP007533.1	CDS	987187	987450	+	ID=test3_00974;inference=ab initio prediction:Prodigal:2.6,protein motif:Pfam:PF09392.4;locus_tag=test3_00974;product=Type III secretion needle MxiH like protein
CP007533.1	CDS	987447	988196	+	ID=test3_00975;gene=yscJ;inference=ab initio prediction:Prodigal:2.6,similar to AA sequence:UniProtKB:Q01251;locus_tag=test3_00975;product=Yop proteins translocation lipoprotein J precursor
CP007533.1	CDS	988511	988762	+	ID=test3_00976;inference=ab initio prediction:Prodigal:2.6;locus_tag=test3_00976;product=hypothetical protein
CP007533.1	CDS	988759	989433	+	ID=test3_00977;inference=ab initio prediction:Prodigal:2.6;locus_tag=test3_00977;product=hypothetical protein
CP007533.1	CDS	989423	990415	+	ID=test3_00978;inference=ab initio prediction:Prodigal:2.6,protein motif:Pfam:PF07201.5;locus_tag=test3_00978;product=HrpJ-like domain protein
CP007533.1	CDS	990473	990841	+	ID=test3_00979;inference=ab initio prediction:Prodigal:2.6;locus_tag=test3_00979;product=hypothetical protein
CP007533.1	CDS	990826	992871	+	ID=test3_00980;gene=ssaV;inference=ab initio prediction:Prodigal:2.6,similar to AA sequence:UniProtKB:P74856;locus_tag=test3_00980;product=Secretion system apparatus protein SsaV
CP007533.1	CDS	992861	994162	+	ID=test3_00981;eC_number=3.6.3.14;gene=yscN;inference=ab initio prediction:Prodigal:2.6,similar to AA sequence:UniProtKB:P40291;locus_tag=test3_00981;product=putative ATP synthase YscN
CP007533.1	CDS	994111	994542	+	ID=test3_00982;inference=ab initio prediction:Prodigal:2.6;locus_tag=test3_00982;product=hypothetical protein
CP007533.1	CDS	994523	994897	+	ID=test3_00983;inference=ab initio prediction:Prodigal:2.6;locus_tag=test3_00983;product=hypothetical protein
CP007533.1	CDS	994878	995846	+	ID=test3_00984;inference=ab initio prediction:Prodigal:2.6,protein motif:CLUSTERS:PRK08035;locus_tag=test3_00984;product=type III secretion system protein SsaQ
CP007533.1	CDS	995914	996561	+	ID=test3_00985;gene=fliP_1;inference=ab initio prediction:Prodigal:2.6,similar to AA sequence:UniProtKB:P54700;locus_tag=test3_00985;product=Flagellar biosynthetic protein FliP precursor
CP007533.1	CDS	996558	996824	+	ID=test3_00986;gene=fliQ_1;inference=ab initio prediction:Prodigal:2.6,similar to AA sequence:UniProtKB:P74931;locus_tag=test3_00986;product=Flagellar biosynthetic protein FliQ
CP007533.1	CDS	996825	997604	+	ID=test3_00987;inference=ab initio prediction:Prodigal:2.6,protein motif:CLUSTERS:PRK05701;locus_tag=test3_00987;product=flagellar biosynthesis protein FliR
CP007533.1	CDS	997601	998659	+	ID=test3_00988;gene=yscU;inference=ab initio prediction:Prodigal:2.6,similar to AA sequence:UniProtKB:P69986;locus_tag=test3_00988;product=Yop proteins translocation protein U
CP007533.1	tRNA	998817	998893	-	ID=test3_00989;inference=COORDINATES:profile:Aragorn:1.2;locus_tag=test3_00989;product=tRNA-Val(gac)
CP007533.1	tRNA	998904	998980	-	ID=test3_00990;inference=COORDINATES:profile:Aragorn:1.2;locus_tag=test3_00990;product=tRNA-Val(gac)
CP007533.1	CDS	999132	1000505	-	ID=test3_00991;gene=mdtK_1;inference=ab initio prediction:Prodigal:2.6,similar to AA sequence:UniProtKB:P37340;locus_tag=test3_00991;product=Multidrug resistance protein MdtK
CP007533.1	CDS	1000722	1001363	+	ID=test3_00992;eC_number=2.5.1.9;gene=ribC;inference=ab initio prediction:Prodigal:2.6,similar to AA sequence:UniProtKB:P0AFU8;locus_tag=test3_00992;product=Riboflavin synthase
CP007533.1	CDS	1001405	1002553	-	ID=test3_00993;eC_number=2.1.1.79;gene=cfa;inference=ab initio prediction:Prodigal:2.6,similar to AA sequence:UniProtKB:P0A9H7;locus_tag=test3_00993;product=Cyclopropane-fatty-acyl-phospholipid synthase
CP007533.1	CDS	1002843	1004048	-	ID=test3_00994;gene=ydhC;inference=ab initio prediction:Prodigal:2.6,similar to AA sequence:UniProtKB:P37597;locus_tag=test3_00994;product=Inner membrane transport protein YdhC
CP007533.1	CDS	1004161	1005093	+	ID=test3_00995;gene=allS_1;inference=ab initio prediction:Prodigal:2.6,similar to AA sequence:UniProtKB:P0ACR0;locus_tag=test3_00995;product=HTH-type transcriptional activator AllS
CP007533.1	CDS	1005090	1006115	-	ID=test3_00996;gene=purR;inference=ab initio prediction:Prodigal:2.6,similar to AA sequence:UniProtKB:P0ACP7;locus_tag=test3_00996;product=HTH-type transcriptional repressor PurR
CP007533.1	CDS	1006411	1006500	+	ID=test3_00997;inference=ab initio prediction:Prodigal:2.6;locus_tag=test3_00997;product=hypothetical protein
CP007533.1	CDS	1006583	1007164	-	ID=test3_00998;eC_number=1.15.1.1;gene=sodB;inference=ab initio prediction:Prodigal:2.6,similar to AA sequence:UniProtKB:P0AGD3;locus_tag=test3_00998;product=Superoxide dismutase [Fe]
CP007533.1	CDS	1007291	1008112	-	ID=test3_00999;eC_number=3.4.-.-;gene=mepH;inference=ab initio prediction:Prodigal:2.6,similar to AA sequence:UniProtKB:P76190;locus_tag=test3_00999;product=Murein DD-endopeptidase MepH precursor
CP007533.1	CDS	1008448	1008795	+	ID=test3_01000;gene=grxD;inference=ab initio prediction:Prodigal:2.6,similar to AA sequence:UniProtKB:P0AC69;locus_tag=test3_01000;product=Glutaredoxin-4
CP007533.1	CDS	1008873	1009520	-	ID=test3_01001;eC_number=3.1.13.-;gene=rnt;inference=ab initio prediction:Prodigal:2.6,similar to AA sequence:UniProtKB:P30014;locus_tag=test3_01001;product=Ribonuclease T
CP007533.1	CDS	1009621	1010028	-	ID=test3_01002;eC_number=4.4.1.5;gene=gloA;inference=ab initio prediction:Prodigal:2.6,similar to AA sequence:UniProtKB:P0AC81;locus_tag=test3_01002;product=Lactoylglutathione lyase
CP007533.1	CDS	1010097	1011194	-	ID=test3_01003;eC_number=1.-.-.-;gene=nemA;inference=ab initio prediction:Prodigal:2.6,similar to AA sequence:UniProtKB:P77258;locus_tag=test3_01003;product=N-ethylmaleimide reductase
CP007533.1	CDS	1011253	1011852	-	ID=test3_01004;gene=nemR;inference=ab initio prediction:Prodigal:2.6,similar to AA sequence:UniProtKB:P67430;locus_tag=test3_01004;product=HTH-type transcriptional repressor NemR
CP007533.1	CDS	1011955	1012194	+	ID=test3_01005;inference=ab initio prediction:Prodigal:2.6;locus_tag=test3_01005;product=hypothetical protein
CP007533.1	CDS	1012245	1013141	+	ID=test3_01006;eC_number=1.-.-.-;gene=ydhF;inference=ab initio prediction:Prodigal:2.6,similar to AA sequence:UniProtKB:P76187;locus_tag=test3_01006;product=Oxidoreductase YdhF
CP007533.1	CDS	1013221	1013742	+	ID=test3_01007;eC_number=1.15.1.1;gene=sodC;inference=ab initio prediction:Prodigal:2.6,similar to AA sequence:UniProtKB:P0AGD1;locus_tag=test3_01007;product=Superoxide dismutase [Cu-Zn] precursor
CP007533.1	CDS	1013718	1015757	-	ID=test3_01008;gene=aaeB_1;inference=ab initio prediction:Prodigal:2.6,similar to AA sequence:UniProtKB:P46481;locus_tag=test3_01008;product=p-hydroxybenzoic acid efflux pump subunit AaeB
CP007533.1	CDS	1015757	1016617	-	ID=test3_01009;gene=aaeA_1;inference=ab initio prediction:Prodigal:2.6,similar to AA sequence:UniProtKB:P46482;locus_tag=test3_01009;product=p-hydroxybenzoic acid efflux pump subunit AaeA
CP007533.1	CDS	1016620	1016856	-	ID=test3_01010;inference=ab initio prediction:Prodigal:2.6;locus_tag=test3_01010;product=hypothetical protein
CP007533.1	CDS	1017057	1017491	+	ID=test3_01011;gene=slyA_1;inference=ab initio prediction:Prodigal:2.6,similar to AA sequence:UniProtKB:P40676;locus_tag=test3_01011;product=Transcriptional regulator SlyA
CP007533.1	CDS	1017539	1018006	-	ID=test3_01012;gene=slyB;inference=ab initio prediction:Prodigal:2.6,similar to AA sequence:UniProtKB:P0A1X0;locus_tag=test3_01012;product=Outer membrane lipoprotein SlyB precursor
CP007533.1	CDS	1018279	1019400	+	ID=test3_01013;eC_number=2.7.1.170;gene=anmK;inference=ab initio prediction:Prodigal:2.6,similar to AA sequence:UniProtKB:P77570;locus_tag=test3_01013;product=Anhydro-N-acetylmuramic acid kinase
CP007533.1	CDS	1019455	1019817	+	ID=test3_01014;gene=mliC;inference=ab initio prediction:Prodigal:2.6,similar to AA sequence:UniProtKB:P28224;locus_tag=test3_01014;product=Membrane-bound lysozyme inhibitor of C-type lysozyme precursor
CP007533.1	CDS	1019828	1020532	+	ID=test3_01015;eC_number=1.4.3.5;gene=pdxH;inference=ab initio prediction:Prodigal:2.6,similar to AA sequence:UniProtKB:P0AFI7;locus_tag=test3_01015;product=Pyridoxine/pyridoxamine 5'-phosphate oxidase
CP007533.1	CDS	1020659	1021933	+	ID=test3_01016;eC_number=6.1.1.1;gene=tyrS;inference=ab initio prediction:Prodigal:2.6,similar to AA sequence:UniProtKB:P0AGJ9;locus_tag=test3_01016;product=Tyrosine--tRNA ligase
CP007533.1	CDS	1021993	1022853	+	ID=test3_01017;eC_number=2.7.1.35;gene=pdxY;inference=ab initio prediction:Prodigal:2.6,similar to AA sequence:UniProtKB:P77150;locus_tag=test3_01017;product=Pyridoxamine kinase
CP007533.1	CDS	1022912	1023517	-	ID=test3_01018;eC_number=2.5.1.18;gene=gstA;inference=ab initio prediction:Prodigal:2.6,similar to AA sequence:UniProtKB:P0A9D2;locus_tag=test3_01018;product=Glutathione S-transferase GstA
CP007533.1	CDS	1023622	1025127	-	ID=test3_01019;gene=dtpA;inference=ab initio prediction:Prodigal:2.6,similar to AA sequence:UniProtKB:Q8ZPM6;locus_tag=test3_01019;product=Dipeptide and tripeptide permease A
CP007533.1	CDS	1025729	1026364	-	ID=test3_01020;eC_number=4.2.99.18;gene=nth;inference=ab initio prediction:Prodigal:2.6,similar to AA sequence:UniProtKB:P0AB83;locus_tag=test3_01020;product=Endonuclease III
CP007533.1	CDS	1026364	1027056	-	ID=test3_01021;gene=rnfE;inference=ab initio prediction:Prodigal:2.6,similar to AA sequence:UniProtKB:P77179;locus_tag=test3_01021;product=Electron transport complex protein RnfE
CP007533.1	CDS	1027059	1027679	-	ID=test3_01022;gene=rnfG;inference=ab initio prediction:Prodigal:2.6,similar to AA sequence:UniProtKB:P97054;locus_tag=test3_01022;product=Electron transport complex protein RnfG
CP007533.1	CDS	1027683	1028741	-	ID=test3_01023;gene=rnfD;inference=ab initio prediction:Prodigal:2.6,similar to AA sequence:UniProtKB:Q52715;locus_tag=test3_01023;product=Electron transport complex protein RnfD
CP007533.1	CDS	1028742	1030940	-	ID=test3_01024;gene=rnfC_1;inference=ab initio prediction:Prodigal:2.6,similar to AA sequence:UniProtKB:Q52716;locus_tag=test3_01024;product=Electron transport complex protein RnfC
CP007533.1	CDS	1030933	1031511	-	ID=test3_01025;gene=rnfB;inference=ab initio prediction:Prodigal:2.6,similar to AA sequence:UniProtKB:D5ARZ0;locus_tag=test3_01025;product=Electron transport complex protein rnfB
CP007533.1	CDS	1031511	1032092	-	ID=test3_01026;gene=rnfA;inference=ab initio prediction:Prodigal:2.6,similar to AA sequence:UniProtKB:P0A766;locus_tag=test3_01026;product=Electron transport complex protein RnfA
CP007533.1	CDS	1032169	1032609	-	ID=test3_01027;gene=ydgK;inference=ab initio prediction:Prodigal:2.6,similar to AA sequence:UniProtKB:P76180;locus_tag=test3_01027;product=Inner membrane protein YdgK
CP007533.1	CDS	1032698	1032913	-	ID=test3_01028;gene=cnu;inference=ab initio prediction:Prodigal:2.6,similar to AA sequence:UniProtKB:P64467;locus_tag=test3_01028;product=OriC-binding nucleoid-associated protein
CP007533.1	CDS	1033545	1034585	+	ID=test3_01029;eC_number=1.-.-.-;gene=ydgJ;inference=ab initio prediction:Prodigal:2.6,similar to AA sequence:UniProtKB:P77376;locus_tag=test3_01029;product=putative oxidoreductase YdgJ
CP007533.1	CDS	1034660	1035661	-	ID=test3_01030;eC_number=3.5.4.-;inference=ab initio prediction:Prodigal:2.6,similar to AA sequence:UniProtKB:O86737;locus_tag=test3_01030;product=Aminodeoxyfutalosine deaminase
CP007533.1	CDS	1035875	1037047	-	ID=test3_01031;eC_number=4.4.1.8;gene=patB_1;inference=ab initio prediction:Prodigal:2.6,similar to AA sequence:UniProtKB:Q08432;locus_tag=test3_01031;product=Cystathionine beta-lyase PatB
CP007533.1	CDS	1037057	1038649	-	ID=test3_01032;gene=malX;inference=ab initio prediction:Prodigal:2.6,similar to AA sequence:UniProtKB:P19642;locus_tag=test3_01032;product=PTS system maltose- and glucose-specific EIICB component
CP007533.1	CDS	1038822	1039850	+	ID=test3_01033;gene=malI;inference=ab initio prediction:Prodigal:2.6,similar to AA sequence:UniProtKB:P18811;locus_tag=test3_01033;product=Maltose regulon regulatory protein MalI
CP007533.1	CDS	1039908	1041416	-	ID=test3_01034;inference=ab initio prediction:Prodigal:2.6,protein motif:CLUSTERS:PRK11367;locus_tag=test3_01034;product=hypothetical protein
CP007533.1	CDS	1041519	1042694	-	ID=test3_01035;eC_number=5.3.1.8;gene=manA;inference=ab initio prediction:Prodigal:2.6,similar to AA sequence:UniProtKB:P25081;locus_tag=test3_01035;product=Mannose-6-phosphate isomerase
CP007533.1	CDS	1042894	1044540	+	ID=test3_01036;eC_number=4.2.1.2;gene=fumA;inference=ab initio prediction:Prodigal:2.6,similar to AA sequence:UniProtKB:P0AC33;locus_tag=test3_01036;product=Fumarate hydratase class I%2C aerobic
CP007533.1	CDS	1044708	1046111	+	ID=test3_01037;eC_number=4.2.1.2;gene=fumC;inference=ab initio prediction:Prodigal:2.6,similar to AA sequence:UniProtKB:P05042;locus_tag=test3_01037;product=Fumarate hydratase class II
CP007533.1	CDS	1046108	1047037	-	ID=test3_01038;inference=ab initio prediction:Prodigal:2.6,similar to AA sequence:UniProtKB:P16525;locus_tag=test3_01038;note=DNA replication terminus site-binding protein;product=hypothetical protein
CP007533.1	CDS	1047113	1048414	-	ID=test3_01039;eC_number=2.7.13.3;gene=rstB;inference=ab initio prediction:Prodigal:2.6,similar to AA sequence:UniProtKB:P18392;locus_tag=test3_01039;product=Sensor protein RstB
CP007533.1	CDS	1048525	1050225	-	ID=test3_01040;eC_number=3.5.1.91;gene=nfdA;inference=ab initio prediction:Prodigal:2.6,similar to AA sequence:UniProtKB:Q68AP4;locus_tag=test3_01040;product=N-substituted formamide deformylase precursor
CP007533.1	CDS	1050384	1051535	-	ID=test3_01041;gene=ompN_1;inference=ab initio prediction:Prodigal:2.6,similar to AA sequence:UniProtKB:P77747;locus_tag=test3_01041;product=Outer membrane protein N precursor
CP007533.1	CDS	1052013	1052744	-	ID=test3_01042;gene=rstA;inference=ab initio prediction:Prodigal:2.6,similar to AA sequence:UniProtKB:P52108;locus_tag=test3_01042;product=Transcriptional regulatory protein RstA
CP007533.1	CDS	1052871	1053206	+	ID=test3_01043;gene=ydgC;inference=ab initio prediction:Prodigal:2.6,similar to AA sequence:UniProtKB:P0ACX0;locus_tag=test3_01043;product=Inner membrane protein YdgC
CP007533.1	CDS	1053268	1054650	-	ID=test3_01044;gene=ydgI;inference=ab initio prediction:Prodigal:2.6,similar to AA sequence:UniProtKB:P0AAE5;locus_tag=test3_01044;product=Putative arginine/ornithine antiporter
CP007533.1	CDS	1054949	1055893	-	ID=test3_01045;inference=ab initio prediction:Prodigal:2.6;locus_tag=test3_01045;product=hypothetical protein
CP007533.1	CDS	1056420	1057949	+	ID=test3_01046;eC_number=1.6.1.2;gene=pntA;inference=ab initio prediction:Prodigal:2.6,similar to AA sequence:UniProtKB:P07001;locus_tag=test3_01046;product=NAD(P) transhydrogenase subunit alpha
CP007533.1	CDS	1057960	1059348	+	ID=test3_01047;eC_number=1.6.1.2;gene=pntB;inference=ab initio prediction:Prodigal:2.6,similar to AA sequence:UniProtKB:P0AB67;locus_tag=test3_01047;product=NAD(P) transhydrogenase subunit beta
CP007533.1	CDS	1059523	1060557	-	ID=test3_01048;gene=tqsA_1;inference=ab initio prediction:Prodigal:2.6,similar to AA sequence:UniProtKB:P0AFS5;locus_tag=test3_01048;product=AI-2 transport protein TqsA
CP007533.1	CDS	1060975	1061337	+	ID=test3_01049;gene=mdtJ;inference=ab initio prediction:Prodigal:2.6,similar to AA sequence:UniProtKB:P69212;locus_tag=test3_01049;product=Spermidine export protein MdtJ
CP007533.1	CDS	1061324	1061653	+	ID=test3_01050;gene=mdtI;inference=ab initio prediction:Prodigal:2.6,similar to AA sequence:UniProtKB:P69210;locus_tag=test3_01050;product=Spermidine export protein MdtI
CP007533.1	CDS	1061693	1062514	-	ID=test3_01051;inference=ab initio prediction:Prodigal:2.6,protein motif:Pfam:PF00089.20;locus_tag=test3_01051;product=Trypsin
CP007533.1	CDS	1063425	1064678	-	ID=test3_01052;gene=ynfM_1;inference=ab initio prediction:Prodigal:2.6,similar to AA sequence:UniProtKB:P43531;locus_tag=test3_01052;product=Inner membrane transport protein YnfM
CP007533.1	CDS	1064798	1065697	+	ID=test3_01053;gene=benM_1;inference=ab initio prediction:Prodigal:2.6,similar to AA sequence:UniProtKB:O68014;locus_tag=test3_01053;product=HTH-type transcriptional regulator BenM
CP007533.1	CDS	1065825	1067045	+	ID=test3_01054;gene=nagC_2;inference=ab initio prediction:Prodigal:2.6,similar to AA sequence:UniProtKB:P0AF20;locus_tag=test3_01054;product=N-acetylglucosamine repressor
CP007533.1	CDS	1067171	1067569	+	ID=test3_01055;eC_number=6.3.3.3;gene=bioD1_2;inference=ab initio prediction:Prodigal:2.6,similar to AA sequence:UniProtKB:P13000;locus_tag=test3_01055;product=ATP-dependent dethiobiotin synthetase BioD 1
CP007533.1	CDS	1067588	1067866	+	ID=test3_01056;eC_number=6.3.3.3;gene=bioD1_3;inference=ab initio prediction:Prodigal:2.6,similar to AA sequence:UniProtKB:P13000;locus_tag=test3_01056;product=ATP-dependent dethiobiotin synthetase BioD 1
CP007533.1	CDS	1067822	1069075	-	ID=test3_01057;gene=clcB;inference=ab initio prediction:Prodigal:2.6,similar to AA sequence:UniProtKB:P76175;locus_tag=test3_01057;product=Voltage-gated ClC-type chloride channel ClcB
CP007533.1	CDS	1069247	1070395	-	ID=test3_01058;gene=opuBA;inference=ab initio prediction:Prodigal:2.6,similar to AA sequence:UniProtKB:Q45460;locus_tag=test3_01058;product=Choline transport ATP-binding protein OpuBA
CP007533.1	CDS	1070395	1071042	-	ID=test3_01059;gene=opuCB;inference=ab initio prediction:Prodigal:2.6,similar to AA sequence:UniProtKB:O34878;locus_tag=test3_01059;product=Glycine betaine/carnitine/choline transport system permease protein OpuCB
CP007533.1	CDS	1071052	1071954	-	ID=test3_01060;gene=opuCC;inference=ab initio prediction:Prodigal:2.6,similar to AA sequence:UniProtKB:O32243;locus_tag=test3_01060;product=Glycine betaine/carnitine/choline-binding protein OpuCC precursor
CP007533.1	CDS	1071983	1072693	-	ID=test3_01061;gene=opuCD;inference=ab initio prediction:Prodigal:2.6,similar to AA sequence:UniProtKB:Q9KHT6;locus_tag=test3_01061;product=Carnitine transport permease protein OpuCD
CP007533.1	CDS	1072999	1073613	-	ID=test3_01062;gene=dmsD_2;inference=ab initio prediction:Prodigal:2.6,similar to AA sequence:UniProtKB:Q8ZPK0;locus_tag=test3_01062;product=Tat proofreading chaperone DmsD
CP007533.1	CDS	1073656	1074513	-	ID=test3_01063;gene=dmsC_3;inference=ab initio prediction:Prodigal:2.6,similar to AA sequence:UniProtKB:P18777;locus_tag=test3_01063;product=Anaerobic dimethyl sulfoxide reductase chain C
CP007533.1	CDS	1074515	1075132	-	ID=test3_01064;gene=dmsB_3;inference=ab initio prediction:Prodigal:2.6,similar to AA sequence:UniProtKB:P18776;locus_tag=test3_01064;product=Anaerobic dimethyl sulfoxide reductase chain B
CP007533.1	CDS	1075143	1077578	-	ID=test3_01065;eC_number=1.8.99.-;gene=ynfF;inference=ab initio prediction:Prodigal:2.6,similar to AA sequence:UniProtKB:P77783;locus_tag=test3_01065;product=putative dimethyl sulfoxide reductase chain YnfF precursor
CP007533.1	CDS	1077677	1080115	-	ID=test3_01066;eC_number=1.8.99.-;gene=ynfE_2;inference=ab initio prediction:Prodigal:2.6,similar to AA sequence:UniProtKB:P77374;locus_tag=test3_01066;product=Putative dimethyl sulfoxide reductase chain YnfE precursor
CP007533.1	CDS	1080272	1080577	-	ID=test3_01067;inference=ab initio prediction:Prodigal:2.6;locus_tag=test3_01067;product=hypothetical protein
CP007533.1	CDS	1080717	1081394	+	ID=test3_01068;inference=ab initio prediction:Prodigal:2.6,protein motif:CLUSTERS:PRK02939;locus_tag=test3_01068;product=lipoprotein
CP007533.1	CDS	1081435	1081995	-	ID=test3_01069;eC_number=2.3.1.57;gene=speG_1;inference=ab initio prediction:Prodigal:2.6,similar to AA sequence:UniProtKB:P0A951;locus_tag=test3_01069;product=Spermidine N(1)-acetyltransferase
CP007533.1	CDS	1082031	1082372	-	ID=test3_01070;inference=ab initio prediction:Prodigal:2.6;locus_tag=test3_01070;product=hypothetical protein
CP007533.1	CDS	1082516	1082851	+	ID=test3_01071;inference=ab initio prediction:Prodigal:2.6,protein motif:CLUSTERS:PRK02237;locus_tag=test3_01071;product=hypothetical protein
CP007533.1	CDS	1082973	1084187	+	ID=test3_01072;gene=rspA;inference=ab initio prediction:Prodigal:2.6,similar to AA sequence:UniProtKB:P38104;locus_tag=test3_01072;product=Starvation-sensing protein RspA
CP007533.1	CDS	1084198	1085217	+	ID=test3_01073;eC_number=1.-.-.-;gene=yjmD_1;inference=ab initio prediction:Prodigal:2.6,similar to AA sequence:UniProtKB:O35045;locus_tag=test3_01073;product=putative zinc-type alcohol dehydrogenase-like protein YjmD
CP007533.1	CDS	1085271	1086650	+	ID=test3_01074;gene=proP_2;inference=ab initio prediction:Prodigal:2.6,similar to AA sequence:UniProtKB:P0C0L7;locus_tag=test3_01074;product=Proline/betaine transporter
CP007533.1	CDS	1086794	1088260	+	ID=test3_01075;eC_number=1.1.1.-;gene=por_1;inference=ab initio prediction:Prodigal:2.6,similar to AA sequence:UniProtKB:P80354;locus_tag=test3_01075;product=Polyol:NADP oxidoreductase
CP007533.1	CDS	1088327	1088530	-	ID=test3_01076;gene=ydfZ;inference=ab initio prediction:Prodigal:2.6,similar to AA sequence:UniProtKB:P64463;locus_tag=test3_01076;product=Putative selenoprotein YdfZ
CP007533.1	CDS	1088711	1089397	-	ID=test3_01077;gene=ydfH_1;inference=ab initio prediction:Prodigal:2.6,similar to AA sequence:UniProtKB:P0ACM2;locus_tag=test3_01077;product=putative HTH-type transcriptional regulator YdfH
CP007533.1	CDS	1089527	1090273	-	ID=test3_01078;eC_number=1.1.1.-;gene=ydfG;inference=ab initio prediction:Prodigal:2.6,similar to AA sequence:UniProtKB:P39831;locus_tag=test3_01078;product=NADP-dependent 3-hydroxy acid dehydrogenase YdfG
CP007533.1	CDS	1090412	1092454	+	ID=test3_01079;eC_number=3.4.15.5;gene=dcp;inference=ab initio prediction:Prodigal:2.6,similar to AA sequence:UniProtKB:P27236;locus_tag=test3_01079;product=Peptidyl-dipeptidase dcp
CP007533.1	CDS	1092799	1092981	+	ID=test3_01080;inference=ab initio prediction:Prodigal:2.6,protein motif:Pfam:PF10685.3;locus_tag=test3_01080;product=Stress-induced bacterial acidophilic repeat motif protein
CP007533.1	CDS	1093101	1093628	-	ID=test3_01081;eC_number=3.5.1.42;gene=pncC_1;inference=ab initio prediction:Prodigal:2.6,similar to AA sequence:UniProtKB:P0A6G3;locus_tag=test3_01081;product=Nicotinamide-nucleotide amidohydrolase PncC
CP007533.1	CDS	1094055	1094447	+	ID=test3_01082;inference=ab initio prediction:Prodigal:2.6,protein motif:CLUSTERS:PRK10053;locus_tag=test3_01082;product=hypothetical protein
CP007533.1	CDS	1094795	1094890	-	ID=test3_01083;inference=ab initio prediction:Prodigal:2.6;locus_tag=test3_01083;product=hypothetical protein
CP007533.1	CDS	1095139	1096326	-	ID=test3_01084;inference=ab initio prediction:Prodigal:2.6,protein motif:CLUSTERS:PRK10054;locus_tag=test3_01084;product=putative transporter
CP007533.1	CDS	1096554	1097456	+	ID=test3_01085;gene=eamA_1;inference=ab initio prediction:Prodigal:2.6,similar to AA sequence:UniProtKB:P31125;locus_tag=test3_01085;product=putative amino-acid metabolite efflux pump
CP007533.1	CDS	1097575	1097784	-	ID=test3_01086;inference=ab initio prediction:Prodigal:2.6,protein motif:CLUSTERS:PRK10106;locus_tag=test3_01086;product=hypothetical protein
CP007533.1	CDS	1097819	1098202	-	ID=test3_01087;gene=marA_2;inference=ab initio prediction:Prodigal:2.6,similar to AA sequence:UniProtKB:P0ACH5;locus_tag=test3_01087;product=Multiple antibiotic resistance protein MarA
CP007533.1	CDS	1098222	1098656	-	ID=test3_01088;gene=marR;inference=ab initio prediction:Prodigal:2.6,similar to AA sequence:UniProtKB:P27245;locus_tag=test3_01088;product=Multiple antibiotic resistance protein MarR
CP007533.1	CDS	1098915	1099580	+	ID=test3_01089;inference=ab initio prediction:Prodigal:2.6,protein motif:CLUSTERS:PRK10995;locus_tag=test3_01089;product=inner membrane protein
CP007533.1	CDS	1099627	1100817	-	ID=test3_01090;gene=sotB;inference=ab initio prediction:Prodigal:2.6,similar to AA sequence:UniProtKB:P31122;locus_tag=test3_01090;product=Sugar efflux transporter
CP007533.1	CDS	1100933	1101805	-	ID=test3_01091;gene=gltR_1;inference=ab initio prediction:Prodigal:2.6,similar to AA sequence:UniProtKB:P94501;locus_tag=test3_01091;product=HTH-type transcriptional regulator GltR
CP007533.1	CDS	1101908	1103296	+	ID=test3_01092;eC_number=1.2.1.16;gene=sad;inference=ab initio prediction:Prodigal:2.6,similar to AA sequence:UniProtKB:P76149;locus_tag=test3_01092;product=Succinate semialdehyde dehydrogenase [NAD(P)+] Sad
CP007533.1	CDS	1103369	1104295	+	ID=test3_01093;eC_number=3.5.1.2;gene=glsA2;inference=ab initio prediction:Prodigal:2.6,similar to AA sequence:UniProtKB:P0A6W0;locus_tag=test3_01093;product=Glutaminase 2
CP007533.1	CDS	1104295	1104654	+	ID=test3_01094;inference=ab initio prediction:Prodigal:2.6;locus_tag=test3_01094;product=hypothetical protein
CP007533.1	CDS	1104877	1105824	+	ID=test3_01095;inference=ab initio prediction:Prodigal:2.6,protein motif:Pfam:PF01062.15;locus_tag=test3_01095;product=Bestrophin%2C RFP-TM%2C chloride channel
CP007533.1	CDS	1105880	1106407	-	ID=test3_01096;inference=ab initio prediction:Prodigal:2.6,protein motif:Pfam:PF08332.4;locus_tag=test3_01096;product=Calcium/calmodulin dependent protein kinase II Association
CP007533.1	CDS	1107138	1108256	+	ID=test3_01097;gene=ompC_1;inference=ab initio prediction:Prodigal:2.6,similar to AA sequence:UniProtKB:Q48473;locus_tag=test3_01097;product=Outer membrane protein C precursor
CP007533.1	CDS	1108397	1108738	-	ID=test3_01098;inference=ab initio prediction:Prodigal:2.6,protein motif:CLUSTERS:PRK12380;locus_tag=test3_01098;product=hydrogenase nickel incorporation protein HybF
CP007533.1	CDS	1108751	1109638	-	ID=test3_01099;inference=ab initio prediction:Prodigal:2.6;locus_tag=test3_01099;product=hypothetical protein
CP007533.1	CDS	1109626	1110687	-	ID=test3_01100;gene=hrb;inference=ab initio prediction:Prodigal:2.6,similar to AA sequence:UniProtKB:Q9FDN6;locus_tag=test3_01100;product=High molecular weight rubredoxin
CP007533.1	CDS	1110705	1111115	-	ID=test3_01101;gene=hyaE_1;inference=ab initio prediction:Prodigal:2.6,similar to AA sequence:UniProtKB:P19931;locus_tag=test3_01101;product=Hydrogenase-1 operon protein HyaE
CP007533.1	CDS	1111112	1111411	-	ID=test3_01102;inference=ab initio prediction:Prodigal:2.6,protein motif:Pfam:PF01455.12;locus_tag=test3_01102;product=HupF/HypC family protein
CP007533.1	CDS	1111411	1112019	-	ID=test3_01103;eC_number=3.4.23.-;gene=hybD_1;inference=ab initio prediction:Prodigal:2.6,similar to AA sequence:UniProtKB:P37182;locus_tag=test3_01103;product=Hydrogenase 2 maturation protease
CP007533.1	CDS	1112025	1112699	-	ID=test3_01104;gene=hyaC_1;inference=ab initio prediction:Prodigal:2.6,similar to AA sequence:UniProtKB:P0AAM1;locus_tag=test3_01104;product=putative Ni/Fe-hydrogenase 1 B-type cytochrome subunit
CP007533.1	CDS	1112719	1114521	-	ID=test3_01105;eC_number=1.12.99.6;gene=hyaB_1;inference=ab initio prediction:Prodigal:2.6,similar to AA sequence:UniProtKB:P0ACD8;locus_tag=test3_01105;product=Hydrogenase-1 large chain
CP007533.1	CDS	1114524	1115627	-	ID=test3_01106;eC_number=1.12.99.6;gene=hoxK;inference=ab initio prediction:Prodigal:2.6,similar to AA sequence:UniProtKB:P31892;locus_tag=test3_01106;product=Uptake hydrogenase small subunit precursor
CP007533.1	CDS	1116048	1117136	+	ID=test3_01107;eC_number=3.5.1.24;gene=cbh;inference=ab initio prediction:Prodigal:2.6,similar to AA sequence:UniProtKB:P54965;locus_tag=test3_01107;product=Choloylglycine hydrolase
CP007533.1	CDS	1117302	1117973	+	ID=test3_01108;gene=pdhR_1;inference=ab initio prediction:Prodigal:2.6,similar to AA sequence:UniProtKB:P0ACL9;locus_tag=test3_01108;product=Pyruvate dehydrogenase complex repressor
CP007533.1	CDS	1118032	1119057	-	ID=test3_01109;eC_number=1.-.-.-;gene=yjmD_2;inference=ab initio prediction:Prodigal:2.6,similar to AA sequence:UniProtKB:O35045;locus_tag=test3_01109;product=putative zinc-type alcohol dehydrogenase-like protein YjmD
CP007533.1	CDS	1119032	1120318	-	ID=test3_01110;gene=exuT_1;inference=ab initio prediction:Prodigal:2.6,similar to AA sequence:UniProtKB:O34456;locus_tag=test3_01110;product=Hexuronate transporter
CP007533.1	CDS	1120495	1121985	-	ID=test3_01111;inference=ab initio prediction:Prodigal:2.6,protein motif:Pfam:PF10142.3;locus_tag=test3_01111;product=PhoPQ-activated pathogenicity-related protein
CP007533.1	CDS	1122121	1123362	-	ID=test3_01112;gene=tetA_2;inference=ab initio prediction:Prodigal:2.6,similar to AA sequence:UniProtKB:P02981;locus_tag=test3_01112;product=Tetracycline resistance protein%2C class C
CP007533.1	CDS	1123352	1124860	-	ID=test3_01113;eC_number=1.14.13.50;gene=pcpB;inference=ab initio prediction:Prodigal:2.6,similar to AA sequence:UniProtKB:P42535;locus_tag=test3_01113;product=Pentachlorophenol 4-monooxygenase
CP007533.1	CDS	1124905	1125393	+	ID=test3_01114;gene=slyA_2;inference=ab initio prediction:Prodigal:2.6,protein motif:HAMAP:MF_01819;locus_tag=test3_01114;product=Transcriptional regulator SlyA
CP007533.1	CDS	1125586	1126665	+	ID=test3_01115;eC_number=2.4.99.17;gene=queA_2;inference=ab initio prediction:Prodigal:2.6,similar to AA sequence:UniProtKB:O32054;locus_tag=test3_01115;product=S-adenosylmethionine:tRNA ribosyltransferase-isomerase
CP007533.1	CDS	1126717	1127025	-	ID=test3_01116;gene=yjgH;inference=ab initio prediction:Prodigal:2.6,similar to AA sequence:UniProtKB:P39332;locus_tag=test3_01116;product=RutC family protein YjgH
CP007533.1	CDS	1127117	1127401	-	ID=test3_01117;eC_number=3.1.-.-;gene=relE_1;inference=ab initio prediction:Prodigal:2.6,similar to AA sequence:UniProtKB:P0C077;locus_tag=test3_01117;product=mRNA interferase RelE
CP007533.1	CDS	1127391	1127639	-	ID=test3_01118;inference=ab initio prediction:Prodigal:2.6,protein motif:CLUSTERS:PRK09778;locus_tag=test3_01118;product=putative antitoxin of the YafO-YafN toxin-antitoxin system
CP007533.1	CDS	1127939	1128397	+	ID=test3_01119;inference=ab initio prediction:Prodigal:2.6;locus_tag=test3_01119;product=hypothetical protein
CP007533.1	CDS	1128391	1128723	+	ID=test3_01120;inference=ab initio prediction:Prodigal:2.6;locus_tag=test3_01120;product=hypothetical protein
CP007533.1	CDS	1128887	1129837	+	ID=test3_01121;inference=ab initio prediction:Prodigal:2.6,protein motif:Pfam:PF08357.5;locus_tag=test3_01121;product=SEFIR domain protein
CP007533.1	CDS	1130061	1130495	-	ID=test3_01122;inference=ab initio prediction:Prodigal:2.6;locus_tag=test3_01122;product=hypothetical protein
CP007533.1	CDS	1130531	1130698	+	ID=test3_01123;inference=ab initio prediction:Prodigal:2.6;locus_tag=test3_01123;product=hypothetical protein
CP007533.1	CDS	1130898	1131821	-	ID=test3_01124;inference=ab initio prediction:Prodigal:2.6;locus_tag=test3_01124;product=hypothetical protein
CP007533.1	CDS	1132255	1132470	-	ID=test3_01125;inference=ab initio prediction:Prodigal:2.6;locus_tag=test3_01125;product=hypothetical protein
CP007533.1	CDS	1132655	1132990	-	ID=test3_01126;inference=ab initio prediction:Prodigal:2.6;locus_tag=test3_01126;product=hypothetical protein
CP007533.1	CDS	1132987	1133382	-	ID=test3_01127;inference=ab initio prediction:Prodigal:2.6;locus_tag=test3_01127;product=hypothetical protein
CP007533.1	CDS	1133958	1134770	+	ID=test3_01128;inference=ab initio prediction:Prodigal:2.6,protein motif:CLUSTERS:PRK09510;locus_tag=test3_01128;product=cell envelope integrity inner membrane protein TolA
CP007533.1	CDS	1136066	1136197	-	ID=test3_01129;inference=ab initio prediction:Prodigal:2.6;locus_tag=test3_01129;product=hypothetical protein
CP007533.1	CDS	1136648	1137556	+	ID=test3_01130;gene=dmlR_2;inference=ab initio prediction:Prodigal:2.6,similar to AA sequence:UniProtKB:P76250;locus_tag=test3_01130;product=HTH-type transcriptional regulator DmlR
CP007533.1	CDS	1137730	1138710	+	ID=test3_01131;eC_number=1.13.12.16;inference=ab initio prediction:Prodigal:2.6,similar to AA sequence:UniProtKB:Q9I4V0;locus_tag=test3_01131;product=Nitronate monooxygenase
CP007533.1	CDS	1139202	1140182	+	ID=test3_01132;gene=galS_1;inference=ab initio prediction:Prodigal:2.6,similar to AA sequence:UniProtKB:P25748;locus_tag=test3_01132;product=HTH-type transcriptional regulator GalS
CP007533.1	CDS	1140326	1141777	+	ID=test3_01133;gene=mleN;inference=ab initio prediction:Prodigal:2.6,similar to AA sequence:UniProtKB:P54571;locus_tag=test3_01133;product=Malate-2H(+)/Na(+)-lactate antiporter
CP007533.1	CDS	1141790	1142992	+	ID=test3_01134;eC_number=4.4.1.8;gene=patB_2;inference=ab initio prediction:Prodigal:2.6,similar to AA sequence:UniProtKB:Q08432;locus_tag=test3_01134;product=Cystathionine beta-lyase PatB
CP007533.1	CDS	1143106	1145181	-	ID=test3_01135;eC_number=3.2.1.-;gene=glgX_1;inference=ab initio prediction:Prodigal:2.6,similar to AA sequence:UniProtKB:P15067;locus_tag=test3_01135;product=Glycogen debranching enzyme
CP007533.1	CDS	1145238	1147766	-	ID=test3_01136;eC_number=5.4.99.15;gene=treY;inference=ab initio prediction:Prodigal:2.6,similar to AA sequence:UniProtKB:Q44315;locus_tag=test3_01136;product=Maltooligosyl trehalose synthase
CP007533.1	CDS	1147763	1149547	-	ID=test3_01137;eC_number=3.2.1.141;gene=treZ;inference=ab initio prediction:Prodigal:2.6,similar to AA sequence:UniProtKB:Q9RX51;locus_tag=test3_01137;product=Malto-oligosyltrehalose trehalohydrolase
CP007533.1	CDS	1149676	1150461	-	ID=test3_01138;inference=ab initio prediction:Prodigal:2.6;locus_tag=test3_01138;product=hypothetical protein
CP007533.1	CDS	1150604	1150933	-	ID=test3_01139;gene=hdeB;inference=ab initio prediction:Prodigal:2.6,similar to AA sequence:UniProtKB:P0AET2;locus_tag=test3_01139;product=Acid stress chaperone HdeB precursor
CP007533.1	CDS	1151701	1152336	+	ID=test3_01140;inference=ab initio prediction:Prodigal:2.6;locus_tag=test3_01140;product=hypothetical protein
CP007533.1	CDS	1152471	1153382	+	ID=test3_01141;gene=hlyE;inference=ab initio prediction:Prodigal:2.6,similar to AA sequence:UniProtKB:P77335;locus_tag=test3_01141;product=Hemolysin E%2C chromosomal
CP007533.1	CDS	1153503	1153934	-	ID=test3_01142;eC_number=1.11.1.15;gene=osmC;inference=ab initio prediction:Prodigal:2.6,similar to AA sequence:UniProtKB:P0C0L2;locus_tag=test3_01142;product=Peroxiredoxin OsmC
CP007533.1	CDS	1154446	1154661	+	ID=test3_01143;inference=ab initio prediction:Prodigal:2.6,protein motif:CLUSTERS:PRK11436;locus_tag=test3_01143;product=biofilm-dependent modulation protein
CP007533.1	CDS	1154756	1154899	+	ID=test3_01144;gene=sra;inference=ab initio prediction:Prodigal:2.6,similar to AA sequence:UniProtKB:P68191;locus_tag=test3_01144;product=Stationary-phase-induced ribosome-associated protein
CP007533.1	CDS	1155076	1156773	+	ID=test3_01145;eC_number=1.1.1.38;gene=maeA;inference=ab initio prediction:Prodigal:2.6,similar to AA sequence:UniProtKB:P26616;locus_tag=test3_01145;product=NAD-dependent malic enzyme
CP007533.1	CDS	1157055	1158065	+	ID=test3_01146;eC_number=1.1.1.1;gene=adhP;inference=ab initio prediction:Prodigal:2.6,similar to AA sequence:UniProtKB:P39451;locus_tag=test3_01146;product=Alcohol dehydrogenase%2C propanol-preferring
CP007533.1	CDS	1158156	1158812	-	ID=test3_01147;gene=fdnI;inference=ab initio prediction:Prodigal:2.6,similar to AA sequence:UniProtKB:P0AEK7;locus_tag=test3_01147;product=Formate dehydrogenase%2C nitrate-inducible%2C cytochrome b556(Fdn) subunit
CP007533.1	CDS	1158805	1159689	-	ID=test3_01148;gene=fdnH_1;inference=ab initio prediction:Prodigal:2.6,similar to AA sequence:UniProtKB:P0AAJ3;locus_tag=test3_01148;product=Formate dehydrogenase%2C nitrate-inducible%2C iron-sulfur subunit
CP007533.1	CDS	1159703	1162114	-	ID=test3_01149;eC_number=1.1.5.6;gene=fdnG_1;inference=ab initio prediction:Prodigal:2.6,similar to AA sequence:UniProtKB:P24183;locus_tag=test3_01149;product=Formate dehydrogenase%2C nitrate-inducible%2C major subunit precursor
CP007533.1	CDS	1162163	1162750	-	ID=test3_01150;eC_number=1.1.5.6;gene=fdnG_2;inference=ab initio prediction:Prodigal:2.6,similar to AA sequence:UniProtKB:P24183;locus_tag=test3_01150;product=Formate dehydrogenase%2C nitrate-inducible%2C major subunit precursor
CP007533.1	CDS	1163028	1163909	+	ID=test3_01151;gene=yddG;inference=ab initio prediction:Prodigal:2.6,similar to AA sequence:UniProtKB:D0ZXP9;locus_tag=test3_01151;product=Methyl viologen resistance protein YddG
CP007533.1	CDS	1164435	1165523	+	ID=test3_01152;gene=ompD;inference=ab initio prediction:Prodigal:2.6,similar to AA sequence:UniProtKB:P37592;locus_tag=test3_01152;product=Outer membrane porin protein OmpD precursor
CP007533.1	CDS	1165607	1166047	+	ID=test3_01153;inference=ab initio prediction:Prodigal:2.6,protein motif:Pfam:PF04828.8;locus_tag=test3_01153;product=Glutathione-dependent formaldehyde-activating enzyme
CP007533.1	CDS	1166072	1167559	-	ID=test3_01154;gene=smvA;inference=ab initio prediction:Prodigal:2.6,similar to AA sequence:UniProtKB:D0ZXQ3;locus_tag=test3_01154;product=Methyl viologen resistance protein SmvA
CP007533.1	CDS	1167677	1168255	+	ID=test3_01155;inference=ab initio prediction:Prodigal:2.6,protein motif:CLUSTERS:PRK00767;locus_tag=test3_01155;product=transcriptional regulator BetI
CP007533.1	CDS	1168469	1169857	+	ID=test3_01156;gene=narU;inference=ab initio prediction:Prodigal:2.6,similar to AA sequence:UniProtKB:P37758;locus_tag=test3_01156;product=Nitrate/nitrite transporter NarU
CP007533.1	CDS	1169949	1173689	+	ID=test3_01157;eC_number=1.7.99.4;gene=narZ;inference=ab initio prediction:Prodigal:2.6,similar to AA sequence:UniProtKB:P19319;locus_tag=test3_01157;product=Respiratory nitrate reductase 2 alpha chain
CP007533.1	CDS	1173686	1175230	+	ID=test3_01158;eC_number=1.7.99.4;gene=narY;inference=ab initio prediction:Prodigal:2.6,similar to AA sequence:UniProtKB:P19318;locus_tag=test3_01158;product=Respiratory nitrate reductase 2 beta chain
CP007533.1	CDS	1175230	1175925	+	ID=test3_01159;gene=narW;inference=ab initio prediction:Prodigal:2.6,similar to AA sequence:UniProtKB:P19317;locus_tag=test3_01159;product=putative nitrate reductase molybdenum cofactor assembly chaperone NarW
CP007533.1	CDS	1175922	1176602	+	ID=test3_01160;eC_number=1.7.99.4;gene=narV;inference=ab initio prediction:Prodigal:2.6,similar to AA sequence:UniProtKB:P0AF32;locus_tag=test3_01160;product=Respiratory nitrate reductase 2 gamma chain
CP007533.1	CDS	1176708	1177601	+	ID=test3_01161;eC_number=5.1.-.-;gene=yddE;inference=ab initio prediction:Prodigal:2.6,similar to AA sequence:UniProtKB:P37757;locus_tag=test3_01161;product=putative isomerase YddE
CP007533.1	CDS	1177637	1178482	-	ID=test3_01162;eC_number=2.3.1.118;gene=nhoA;inference=ab initio prediction:Prodigal:2.6,similar to AA sequence:UniProtKB:Q00267;locus_tag=test3_01162;product=N-hydroxyarylamine O-acetyltransferase
CP007533.1	CDS	1178765	1179397	-	ID=test3_01163;inference=ab initio prediction:Prodigal:2.6;locus_tag=test3_01163;product=hypothetical protein
CP007533.1	CDS	1179910	1181403	+	ID=test3_01164;gene=aroP_1;inference=ab initio prediction:Prodigal:2.6,similar to AA sequence:UniProtKB:P15993;locus_tag=test3_01164;product=Aromatic amino acid transport protein AroP
CP007533.1	CDS	1181480	1181701	-	ID=test3_01165;gene=ygdR_1;inference=ab initio prediction:Prodigal:2.6,similar to AA sequence:UniProtKB:P65294;locus_tag=test3_01165;product=putative lipoprotein YgdR precursor
CP007533.1	CDS	1181846	1182907	-	ID=test3_01166;inference=ab initio prediction:Prodigal:2.6,protein motif:Pfam:PF08450.6;locus_tag=test3_01166;product=SMP-30/Gluconolaconase/LRE-like region
CP007533.1	CDS	1183126	1185291	+	ID=test3_01167;gene=fecA;inference=ab initio prediction:Prodigal:2.6,similar to AA sequence:UniProtKB:P13036;locus_tag=test3_01167;product=Fe(3+) dicitrate transport protein FecA precursor
CP007533.1	CDS	1185347	1186012	-	ID=test3_01168;gene=mcbR;inference=ab initio prediction:Prodigal:2.6,similar to AA sequence:UniProtKB:P76114;locus_tag=test3_01168;product=HTH-type transcriptional regulator McbR
CP007533.1	CDS	1186346	1187383	-	ID=test3_01169;eC_number=1.3.1.-;gene=curA;inference=ab initio prediction:Prodigal:2.6,similar to AA sequence:UniProtKB:P76113;locus_tag=test3_01169;product=NADPH-dependent curcumin reductase
CP007533.1	CDS	1187594	1188109	+	ID=test3_01170;eC_number=2.3.1.-;gene=yncA;inference=ab initio prediction:Prodigal:2.6,similar to AA sequence:UniProtKB:P76112;locus_tag=test3_01170;product=N-acyltransferase YncA
CP007533.1	CDS	1188109	1188558	+	ID=test3_01171;gene=ydcZ;inference=ab initio prediction:Prodigal:2.6,similar to AA sequence:UniProtKB:P76111;locus_tag=test3_01171;product=Inner membrane protein YdcZ
CP007533.1	CDS	1188563	1188796	-	ID=test3_01172;inference=ab initio prediction:Prodigal:2.6;locus_tag=test3_01172;product=hypothetical protein
CP007533.1	CDS	1189020	1190345	+	ID=test3_01173;inference=ab initio prediction:Prodigal:2.6;locus_tag=test3_01173;product=hypothetical protein
CP007533.1	CDS	1190350	1193331	+	ID=test3_01174;inference=ab initio prediction:Prodigal:2.6,protein motif:Pfam:PF07520.5;locus_tag=test3_01174;product=Virulence factor SrfB
CP007533.1	CDS	1193328	1195472	+	ID=test3_01175;inference=ab initio prediction:Prodigal:2.6,protein motif:Pfam:PF10139.3;locus_tag=test3_01175;product=Putative bacterial virulence factor
CP007533.1	CDS	1195517	1195690	-	ID=test3_01176;inference=ab initio prediction:Prodigal:2.6;locus_tag=test3_01176;product=hypothetical protein
CP007533.1	CDS	1196089	1197513	-	ID=test3_01177;eC_number=1.2.1.19;gene=prr;inference=ab initio prediction:Prodigal:2.6,similar to AA sequence:UniProtKB:P77674;locus_tag=test3_01177;product=Gamma-aminobutyraldehyde dehydrogenase
CP007533.1	CDS	1197649	1199073	-	ID=test3_01178;gene=ydcR_1;inference=ab initio prediction:Prodigal:2.6,similar to AA sequence:UniProtKB:P77730;locus_tag=test3_01178;product=putative HTH-type transcriptional regulator YdcR
CP007533.1	CDS	1199209	1199979	-	ID=test3_01179;eC_number=3.4.13.22;gene=vanX;inference=ab initio prediction:Prodigal:2.6,similar to AA sequence:UniProtKB:Q06241;locus_tag=test3_01179;product=D-alanyl-D-alanine dipeptidase
CP007533.1	CDS	1200503	1200901	-	ID=test3_01180;inference=ab initio prediction:Prodigal:2.6;locus_tag=test3_01180;product=hypothetical protein
CP007533.1	CDS	1201417	1202367	+	ID=test3_01181;gene=sifA_2;inference=ab initio prediction:Prodigal:2.6,similar to AA sequence:UniProtKB:Q56061;locus_tag=test3_01181;product=Secreted effector protein SifA
CP007533.1	CDS	1202639	1202869	+	ID=test3_01182;inference=ab initio prediction:Prodigal:2.6;locus_tag=test3_01182;product=hypothetical protein
CP007533.1	CDS	1202870	1204834	-	ID=test3_01183;eC_number=3.4.-.-;gene=yhbU_1;inference=ab initio prediction:Prodigal:2.6,similar to AA sequence:UniProtKB:P45527;locus_tag=test3_01183;product=putative protease YhbU precursor
CP007533.1	CDS	1204913	1205449	-	ID=test3_01184;inference=ab initio prediction:Prodigal:2.6,protein motif:CLUSTERS:PRK09943;locus_tag=test3_01184;product=DNA-binding transcriptional repressor PuuR
CP007533.1	CDS	1205541	1206719	+	ID=test3_01185;gene=ydcO;inference=ab initio prediction:Prodigal:2.6,similar to AA sequence:UniProtKB:P76103;locus_tag=test3_01185;product=Inner membrane protein YdcO
CP007533.1	CDS	1206773	1207441	-	ID=test3_01186;inference=ab initio prediction:Prodigal:2.6;locus_tag=test3_01186;product=hypothetical protein
CP007533.1	CDS	1207597	1208193	-	ID=test3_01187;eC_number=2.1.1.265;gene=tehB_1;inference=ab initio prediction:Prodigal:2.6,similar to AA sequence:UniProtKB:P25397;locus_tag=test3_01187;product=Tellurite methyltransferase
CP007533.1	CDS	1208180	1209193	-	ID=test3_01188;gene=tehA;inference=ab initio prediction:Prodigal:2.6,similar to AA sequence:UniProtKB:P25396;locus_tag=test3_01188;product=Tellurite resistance protein TehA
CP007533.1	CDS	1209300	1210280	+	ID=test3_01189;inference=ab initio prediction:Prodigal:2.6,protein motif:CLUSTERS:PRK00892;locus_tag=test3_01189;product=UDP-3-O-[3-hydroxymyristoyl] glucosamine N-acyltransferase
CP007533.1	CDS	1210277	1210816	-	ID=test3_01190;eC_number=2.3.1.-;gene=rimL;inference=ab initio prediction:Prodigal:2.6,similar to AA sequence:UniProtKB:P13857;locus_tag=test3_01190;product=Ribosomal-protein-serine acetyltransferase
CP007533.1	CDS	1211033	1212151	+	ID=test3_01191;eC_number=3.4.11.-;gene=ysdC;inference=ab initio prediction:Prodigal:2.6,similar to AA sequence:UniProtKB:P94521;locus_tag=test3_01191;product=Putative aminopeptidase YsdC
CP007533.1	CDS	1212148	1212429	+	ID=test3_01192;eC_number=2.7.1.69;gene=gatB_1;inference=ab initio prediction:Prodigal:2.6,similar to AA sequence:UniProtKB:P0A435;locus_tag=test3_01192;product=Galactitol-specific phosphotransferase enzyme IIB component
CP007533.1	CDS	1212440	1213753	+	ID=test3_01193;gene=gatC_1;inference=ab initio prediction:Prodigal:2.6,similar to AA sequence:UniProtKB:P69831;locus_tag=test3_01193;product=Galactitol permease IIC component
CP007533.1	CDS	1213767	1214573	+	ID=test3_01194;gene=sgcQ;inference=ab initio prediction:Prodigal:2.6,similar to AA sequence:UniProtKB:P39364;locus_tag=test3_01194;product=Putative sgc region protein SgcQ
CP007533.1	CDS	1214705	1215142	+	ID=test3_01195;eC_number=2.7.1.-;gene=ulaC_1;inference=ab initio prediction:Prodigal:2.6,similar to AA sequence:UniProtKB:P69820;locus_tag=test3_01195;product=Ascorbate-specific phosphotransferase enzyme IIA component
CP007533.1	CDS	1215154	1215786	+	ID=test3_01196;eC_number=5.1.3.1;gene=rpe_1;inference=ab initio prediction:Prodigal:2.6,similar to AA sequence:UniProtKB:P74061;locus_tag=test3_01196;product=Ribulose-phosphate 3-epimerase
CP007533.1	CDS	1215802	1216593	+	ID=test3_01197;gene=srlR_1;inference=ab initio prediction:Prodigal:2.6,similar to AA sequence:UniProtKB:P15082;locus_tag=test3_01197;product=Glucitol operon repressor
CP007533.1	CDS	1216593	1217030	+	ID=test3_01198;eC_number=2.3.1.82;inference=ab initio prediction:Prodigal:2.6,similar to AA sequence:UniProtKB:Q9R381;locus_tag=test3_01198;product=Aminoglycoside N(6')-acetyltransferase type 1
CP007533.1	CDS	1217077	1218282	-	ID=test3_01199;eC_number=1.13.12.4;inference=ab initio prediction:Prodigal:2.6,similar to AA sequence:UniProtKB:P21795;locus_tag=test3_01199;product=Lactate 2-monooxygenase
CP007533.1	CDS	1218291	1218857	-	ID=test3_01200;inference=ab initio prediction:Prodigal:2.6,protein motif:CLUSTERS:PRK03757;locus_tag=test3_01200;product=hypothetical protein
CP007533.1	CDS	1219062	1220681	-	ID=test3_01201;gene=mdoD;inference=ab initio prediction:Prodigal:2.6,similar to AA sequence:UniProtKB:P40120;locus_tag=test3_01201;product=Glucans biosynthesis protein D precursor
CP007533.1	CDS	1220937	1222445	-	ID=test3_01202;eC_number=3.1.1.-;gene=pnbA;inference=ab initio prediction:Prodigal:2.6,similar to AA sequence:UniProtKB:P37967;locus_tag=test3_01202;product=Para-nitrobenzyl esterase
CP007533.1	CDS	1222494	1223837	-	ID=test3_01203;inference=ab initio prediction:Prodigal:2.6;locus_tag=test3_01203;product=hypothetical protein
CP007533.1	CDS	1224130	1225053	+	ID=test3_01204;gene=gbpR_1;inference=ab initio prediction:Prodigal:2.6,similar to AA sequence:UniProtKB:P52661;locus_tag=test3_01204;product=HTH-type transcriptional regulator GbpR
CP007533.1	CDS	1225114	1226739	-	ID=test3_01205;gene=trg_1;inference=ab initio prediction:Prodigal:2.6,similar to AA sequence:UniProtKB:P05704;locus_tag=test3_01205;product=Methyl-accepting chemotaxis protein III
CP007533.1	CDS	1226908	1228026	-	ID=test3_01206;eC_number=1.1.1.284;gene=frmA;inference=ab initio prediction:Prodigal:2.6,similar to AA sequence:UniProtKB:P25437;locus_tag=test3_01206;product=S-(hydroxymethyl)glutathione dehydrogenase
CP007533.1	CDS	1228058	1228333	-	ID=test3_01207;gene=frmR;inference=ab initio prediction:Prodigal:2.6,similar to AA sequence:UniProtKB:P0AAP3;locus_tag=test3_01207;product=Transcriptional repressor FrmR
CP007533.1	CDS	1229386	1230102	-	ID=test3_01208;inference=ab initio prediction:Prodigal:2.6;locus_tag=test3_01208;product=hypothetical protein
CP007533.1	CDS	1230527	1231753	+	ID=test3_01209;eC_number=3.-.-.-;gene=sseJ;inference=ab initio prediction:Prodigal:2.6,similar to AA sequence:UniProtKB:Q9FD10;locus_tag=test3_01209;product=Secreted effector protein SseJ
CP007533.1	CDS	1231874	1232218	-	ID=test3_01210;inference=ab initio prediction:Prodigal:2.6;locus_tag=test3_01210;product=hypothetical protein
CP007533.1	CDS	1233126	1233887	+	ID=test3_01211;gene=fliY_1;inference=ab initio prediction:Prodigal:2.6,similar to AA sequence:UniProtKB:P0AEM9;locus_tag=test3_01211;product=Cystine-binding periplasmic protein precursor
CP007533.1	CDS	1233909	1234541	+	ID=test3_01212;gene=yecS_1;inference=ab initio prediction:Prodigal:2.6,similar to AA sequence:UniProtKB:P0AFT2;locus_tag=test3_01212;product=Inner membrane amino-acid ABC transporter permease protein YecS
CP007533.1	CDS	1234566	1235297	+	ID=test3_01213;gene=glnQ_3;inference=ab initio prediction:Prodigal:2.6,similar to AA sequence:UniProtKB:P27675;locus_tag=test3_01213;product=Glutamine transport ATP-binding protein GlnQ
CP007533.1	CDS	1235294	1235974	+	ID=test3_01214;gene=yecS_2;inference=ab initio prediction:Prodigal:2.6,similar to AA sequence:UniProtKB:P0AFT2;locus_tag=test3_01214;product=Inner membrane amino-acid ABC transporter permease protein YecS
CP007533.1	CDS	1236111	1237661	+	ID=test3_01215;inference=ab initio prediction:Prodigal:2.6;locus_tag=test3_01215;product=hypothetical protein
CP007533.1	CDS	1237662	1237757	-	ID=test3_01216;inference=ab initio prediction:Prodigal:2.6;locus_tag=test3_01216;product=hypothetical protein
CP007533.1	CDS	1238125	1238787	+	ID=test3_01217;inference=ab initio prediction:Prodigal:2.6,protein motif:Pfam:PF08241.6;locus_tag=test3_01217;product=Methyltransferase domain protein
CP007533.1	CDS	1239058	1239588	-	ID=test3_01218;gene=cybB;inference=ab initio prediction:Prodigal:2.6,similar to AA sequence:UniProtKB:P0ABE5;locus_tag=test3_01218;product=Cytochrome b561
CP007533.1	CDS	1239705	1240505	-	ID=test3_01219;inference=ab initio prediction:Prodigal:2.6;locus_tag=test3_01219;product=hypothetical protein
CP007533.1	CDS	1240569	1244489	-	ID=test3_01220;eC_number=3.6.4.13;gene=hrpB_1;inference=ab initio prediction:Prodigal:2.6,similar to AA sequence:UniProtKB:P37024;locus_tag=test3_01220;product=ATP-dependent RNA helicase HrpB
CP007533.1	CDS	1244672	1245277	+	ID=test3_01221;eC_number=1.7.-.-;gene=azoR;inference=ab initio prediction:Prodigal:2.6,similar to AA sequence:UniProtKB:P63462;locus_tag=test3_01221;product=FMN-dependent NADH-azoreductase
CP007533.1	CDS	1245274	1245723	-	ID=test3_01222;inference=ab initio prediction:Prodigal:2.6,protein motif:Pfam:PF04828.8;locus_tag=test3_01222;product=Glutathione-dependent formaldehyde-activating enzyme
CP007533.1	CDS	1245867	1246190	-	ID=test3_01223;inference=ab initio prediction:Prodigal:2.6;locus_tag=test3_01223;product=hypothetical protein
CP007533.1	CDS	1246198	1246389	-	ID=test3_01224;inference=ab initio prediction:Prodigal:2.6;locus_tag=test3_01224;product=hypothetical protein
CP007533.1	CDS	1246389	1249025	-	ID=test3_01225;inference=ab initio prediction:Prodigal:2.6,protein motif:CLUSTERS:PRK10695;locus_tag=test3_01225;product=hypothetical protein
CP007533.1	CDS	1249265	1250254	+	ID=test3_01226;eC_number=1.1.1.28;gene=ldhA;inference=ab initio prediction:Prodigal:2.6,similar to AA sequence:UniProtKB:P52643;locus_tag=test3_01226;product=D-lactate dehydrogenase
CP007533.1	CDS	1250365	1250775	+	ID=test3_01227;gene=hslJ;inference=ab initio prediction:Prodigal:2.6,similar to AA sequence:UniProtKB:P52644;locus_tag=test3_01227;product=Heat shock protein HslJ
CP007533.1	CDS	1250819	1251085	-	ID=test3_01228;inference=ab initio prediction:Prodigal:2.6;locus_tag=test3_01228;product=hypothetical protein
CP007533.1	CDS	1251361	1254885	+	ID=test3_01229;eC_number=1.2.7.-;gene=nifJ;inference=ab initio prediction:Prodigal:2.6,similar to AA sequence:UniProtKB:Q06879;locus_tag=test3_01229;product=Pyruvate-flavodoxin oxidoreductase
CP007533.1	CDS	1255367	1255801	+	ID=test3_01230;gene=uspF;inference=ab initio prediction:Prodigal:2.6,similar to AA sequence:UniProtKB:P37903;locus_tag=test3_01230;product=Universal stress protein F
CP007533.1	CDS	1255851	1256189	-	ID=test3_01231;gene=emrE;inference=ab initio prediction:Prodigal:2.6,similar to AA sequence:UniProtKB:P23895;locus_tag=test3_01231;product=Multidrug transporter EmrE
CP007533.1	CDS	1256464	1258296	-	ID=test3_01232;inference=ab initio prediction:Prodigal:2.6;locus_tag=test3_01232;product=hypothetical protein
CP007533.1	CDS	1258984	1259919	+	ID=test3_01233;gene=ttcA;inference=ab initio prediction:Prodigal:2.6,similar to AA sequence:UniProtKB:Q8ZP88;locus_tag=test3_01233;product=tRNA 2-thiocytidine biosynthesis protein TtcA
CP007533.1	CDS	1259963	1261336	-	ID=test3_01234;eC_number=3.6.4.13;gene=dbpA;inference=ab initio prediction:Prodigal:2.6,similar to AA sequence:UniProtKB:P21693;locus_tag=test3_01234;product=ATP-dependent RNA helicase DbpA
CP007533.1	CDS	1261823	1262806	-	ID=test3_01235;gene=zntB;inference=ab initio prediction:Prodigal:2.6,similar to AA sequence:UniProtKB:Q9EYX5;locus_tag=test3_01235;product=Zinc transport protein ZntB
CP007533.1	CDS	1262952	1264106	-	ID=test3_01236;gene=tap;inference=ab initio prediction:Prodigal:2.6,similar to AA sequence:UniProtKB:P07018;locus_tag=test3_01236;product=Methyl-accepting chemotaxis protein IV
CP007533.1	CDS	1264517	1265080	-	ID=test3_01237;eC_number=3.1.-.-;gene=smrA;inference=ab initio prediction:Prodigal:2.6,similar to AA sequence:UniProtKB:P76053;locus_tag=test3_01237;product=putative DNA endonuclease SmrA
CP007533.1	CDS	1265338	1265853	+	ID=test3_01238;eC_number=2.1.1.63;gene=ogt_2;inference=ab initio prediction:Prodigal:2.6,similar to AA sequence:UniProtKB:P0AFH0;locus_tag=test3_01238;product=Methylated-DNA--protein-cysteine methyltransferase
CP007533.1	CDS	1266049	1266801	+	ID=test3_01239;gene=fnr;inference=ab initio prediction:Prodigal:2.6,similar to AA sequence:UniProtKB:P0A9E5;locus_tag=test3_01239;product=Fumarate and nitrate reduction regulatory protein
CP007533.1	CDS	1266952	1267899	+	ID=test3_01240;gene=uspE;inference=ab initio prediction:Prodigal:2.6,similar to AA sequence:UniProtKB:P0AAC0;locus_tag=test3_01240;product=Universal stress protein E
CP007533.1	CDS	1267954	1268208	-	ID=test3_01241;inference=ab initio prediction:Prodigal:2.6;locus_tag=test3_01241;product=hypothetical protein
CP007533.1	CDS	1268447	1269478	+	ID=test3_01242;gene=ynaI_2;inference=ab initio prediction:Prodigal:2.6,similar to AA sequence:UniProtKB:P0AEB5;locus_tag=test3_01242;product=Low conductance mechanosensitive channel YnaI
CP007533.1	CDS	1269564	1270166	-	ID=test3_01243;gene=puuR;inference=ab initio prediction:Prodigal:2.6,similar to AA sequence:UniProtKB:P0A9U6;locus_tag=test3_01243;product=HTH-type transcriptional regulator PuuR
CP007533.1	CDS	1270210	1270896	+	ID=test3_01244;inference=ab initio prediction:Prodigal:2.6,protein motif:Pfam:PF03483.11;locus_tag=test3_01244;product=B3/4 domain protein
CP007533.1	CDS	1270924	1271262	+	ID=test3_01245;inference=ab initio prediction:Prodigal:2.6;locus_tag=test3_01245;product=hypothetical protein
CP007533.1	CDS	1271368	1271886	-	ID=test3_01246;eC_number=1.11.1.-;gene=tpx_1;inference=ab initio prediction:Prodigal:2.6,similar to AA sequence:UniProtKB:Q9PPE0;locus_tag=test3_01246;product=putative thiol peroxidase
CP007533.1	CDS	1272021	1272845	-	ID=test3_01247;inference=ab initio prediction:Prodigal:2.6;locus_tag=test3_01247;product=hypothetical protein
CP007533.1	CDS	1272872	1274854	-	ID=test3_01248;inference=ab initio prediction:Prodigal:2.6,similar to AA sequence:UniProtKB:P11922;locus_tag=test3_01248;product=Invasin
CP007533.1	CDS	1274929	1275774	-	ID=test3_01249;inference=ab initio prediction:Prodigal:2.6;locus_tag=test3_01249;product=hypothetical protein
CP007533.1	CDS	1276072	1276923	+	ID=test3_01250;gene=rob_1;inference=ab initio prediction:Prodigal:2.6,similar to AA sequence:UniProtKB:P0ACI0;locus_tag=test3_01250;product=Right origin-binding protein
CP007533.1	CDS	1277367	1278422	+	ID=test3_01251;inference=ab initio prediction:Prodigal:2.6;locus_tag=test3_01251;product=hypothetical protein
CP007533.1	CDS	1278636	1278872	-	ID=test3_01252;gene=ygdR_2;inference=ab initio prediction:Prodigal:2.6,similar to AA sequence:UniProtKB:P65294;locus_tag=test3_01252;product=putative lipoprotein YgdR precursor
CP007533.1	CDS	1279000	1279590	-	ID=test3_01253;gene=bdcR;inference=ab initio prediction:Prodigal:2.6,similar to AA sequence:UniProtKB:P39334;locus_tag=test3_01253;product=HTH-type transcriptional repressor BdcR
CP007533.1	CDS	1279668	1280381	+	ID=test3_01254;gene=bdcA;inference=ab initio prediction:Prodigal:2.6,similar to AA sequence:UniProtKB:P39333;locus_tag=test3_01254;product=Cyclic-di-GMP-binding biofilm dispersal mediator protein
CP007533.1	CDS	1280472	1281308	-	ID=test3_01255;eC_number=1.-.-.-;gene=ytbE_2;inference=ab initio prediction:Prodigal:2.6,similar to AA sequence:UniProtKB:O34678;locus_tag=test3_01255;product=putative oxidoreductase YtbE
CP007533.1	CDS	1281618	1282523	-	ID=test3_01256;gene=dmlR_3;inference=ab initio prediction:Prodigal:2.6,similar to AA sequence:UniProtKB:P76250;locus_tag=test3_01256;product=HTH-type transcriptional regulator DmlR
CP007533.1	CDS	1282643	1283572	+	ID=test3_01257;inference=ab initio prediction:Prodigal:2.6,protein motif:Pfam:PF05368.7;locus_tag=test3_01257;product=NmrA-like family protein
CP007533.1	CDS	1283669	1285282	-	ID=test3_01258;gene=mppA;inference=ab initio prediction:Prodigal:2.6,similar to AA sequence:UniProtKB:P77348;locus_tag=test3_01258;product=Periplasmic murein peptide-binding protein precursor
CP007533.1	CDS	1285472	1286200	+	ID=test3_01259;inference=ab initio prediction:Prodigal:2.6,protein motif:CLUSTERS:PRK10602;locus_tag=test3_01259;product=murein peptide amidase A
CP007533.1	CDS	1286175	1287140	-	ID=test3_01260;eC_number=5.1.1.-;gene=ycjG;inference=ab initio prediction:Prodigal:2.6,similar to AA sequence:UniProtKB:P51981;locus_tag=test3_01260;product=L-Ala-D/L-Glu epimerase
CP007533.1	CDS	1287256	1287762	+	ID=test3_01261;eC_number=1.11.1.-;gene=tpx_2;inference=ab initio prediction:Prodigal:2.6,similar to AA sequence:UniProtKB:P0A862;locus_tag=test3_01261;product=Thiol peroxidase
CP007533.1	CDS	1287853	1289394	-	ID=test3_01262;gene=tyrR;inference=ab initio prediction:Prodigal:2.6,similar to AA sequence:UniProtKB:P07604;locus_tag=test3_01262;product=Transcriptional regulatory protein TyrR
CP007533.1	CDS	1289542	1290603	-	ID=test3_01263;inference=ab initio prediction:Prodigal:2.6,protein motif:CLUSTERS:PRK05415;locus_tag=test3_01263;product=hypothetical protein
CP007533.1	CDS	1290600	1291997	-	ID=test3_01264;inference=ab initio prediction:Prodigal:2.6;locus_tag=test3_01264;product=hypothetical protein
CP007533.1	CDS	1292147	1292461	-	ID=test3_01265;eC_number=2.8.1.1;gene=pspE;inference=ab initio prediction:Prodigal:2.6,similar to AA sequence:UniProtKB:P23857;locus_tag=test3_01265;product=Thiosulfate sulfurtransferase PspE precursor
CP007533.1	CDS	1292537	1292755	-	ID=test3_01266;gene=pspD;inference=ab initio prediction:Prodigal:2.6,similar to AA sequence:UniProtKB:P0AFV8;locus_tag=test3_01266;product=Phage shock protein D
CP007533.1	CDS	1292778	1293137	-	ID=test3_01267;gene=pspC;inference=ab initio prediction:Prodigal:2.6,similar to AA sequence:UniProtKB:P0AFN2;locus_tag=test3_01267;product=Phage shock protein C
CP007533.1	CDS	1293137	1293361	-	ID=test3_01268;gene=pspB;inference=ab initio prediction:Prodigal:2.6,similar to AA sequence:UniProtKB:P0AFM9;locus_tag=test3_01268;product=Phage shock protein B
CP007533.1	CDS	1293421	1294089	-	ID=test3_01269;gene=pspA;inference=ab initio prediction:Prodigal:2.6,similar to AA sequence:UniProtKB:P0AFM6;locus_tag=test3_01269;product=Phage shock protein A
CP007533.1	CDS	1294260	1295240	+	ID=test3_01270;gene=pspF;inference=ab initio prediction:Prodigal:2.6,similar to AA sequence:UniProtKB:P37344;locus_tag=test3_01270;product=Psp operon transcriptional activator
CP007533.1	CDS	1295352	1297001	+	ID=test3_01271;gene=dppA_1;inference=ab initio prediction:Prodigal:2.6,similar to AA sequence:UniProtKB:P23847;locus_tag=test3_01271;product=Periplasmic dipeptide transport protein precursor
CP007533.1	CDS	1296998	1297963	+	ID=test3_01272;gene=sapB;inference=ab initio prediction:Prodigal:2.6,similar to AA sequence:UniProtKB:P0AGH3;locus_tag=test3_01272;product=Peptide transport system permease protein SapB
CP007533.1	CDS	1298317	1298481	+	ID=test3_01273;inference=ab initio prediction:Prodigal:2.6;locus_tag=test3_01273;product=hypothetical protein
CP007533.1	CDS	1298884	1299309	-	ID=test3_01274;inference=ab initio prediction:Prodigal:2.6;locus_tag=test3_01274;product=hypothetical protein
CP007533.1	CDS	1299964	1300146	-	ID=test3_01275;inference=ab initio prediction:Prodigal:2.6,protein motif:Pfam:PF05766.6;locus_tag=test3_01275;product=Bacteriophage Lambda NinG protein
CP007533.1	CDS	1300617	1301339	+	ID=test3_01276;inference=ab initio prediction:Prodigal:2.6;locus_tag=test3_01276;product=hypothetical protein
CP007533.1	CDS	1302162	1303052	+	ID=test3_01277;gene=sapC;inference=ab initio prediction:Prodigal:2.6,similar to AA sequence:UniProtKB:P0AGH5;locus_tag=test3_01277;product=Peptide transport system permease protein SapC
CP007533.1	CDS	1303052	1304044	+	ID=test3_01278;gene=ddpD;inference=ab initio prediction:Prodigal:2.6,similar to AA sequence:UniProtKB:P77268;locus_tag=test3_01278;product=putative D%2CD-dipeptide transport ATP-binding protein DdpD
CP007533.1	CDS	1304046	1304852	+	ID=test3_01279;eC_number=3.6.3.-;gene=gsiA_2;inference=ab initio prediction:Prodigal:2.6,similar to AA sequence:UniProtKB:P75796;locus_tag=test3_01279;product=Glutathione import ATP-binding protein GsiA
CP007533.1	CDS	1304868	1305575	-	ID=test3_01280;gene=ydiV_2;inference=ab initio prediction:Prodigal:2.6,similar to AA sequence:UniProtKB:P76204;locus_tag=test3_01280;product=Putative anti-FlhC(2)FlhD(4) factor YdiV
CP007533.1	CDS	1306041	1307414	-	ID=test3_01281;eC_number=2.7.-.-;gene=steC;inference=ab initio prediction:Prodigal:2.6,similar to AA sequence:UniProtKB:Q8ZP57;locus_tag=test3_01281;product=Secreted effector kinase SteC
CP007533.1	CDS	1308021	1308809	+	ID=test3_01282;eC_number=1.3.1.9;gene=fabI;inference=ab initio prediction:Prodigal:2.6,similar to AA sequence:UniProtKB:P16657;locus_tag=test3_01282;product=Enoyl-[acyl-carrier-protein] reductase [NADH] FabI
CP007533.1	CDS	1309009	1310160	+	ID=test3_01283;inference=ab initio prediction:Prodigal:2.6;locus_tag=test3_01283;product=hypothetical protein
CP007533.1	CDS	1310249	1312183	+	ID=test3_01284;eC_number=3.1.13.1;gene=rnb;inference=ab initio prediction:Prodigal:2.6,similar to AA sequence:UniProtKB:P30850;locus_tag=test3_01284;product=Exoribonuclease 2
CP007533.1	CDS	1312445	1314427	+	ID=test3_01285;eC_number=3.1.4.52;gene=gmr_1;inference=ab initio prediction:Prodigal:2.6,similar to AA sequence:UniProtKB:P77334;locus_tag=test3_01285;product=Cyclic di-GMP phosphodiesterase Gmr
CP007533.1	CDS	1314549	1314728	+	ID=test3_01286;inference=ab initio prediction:Prodigal:2.6;locus_tag=test3_01286;product=hypothetical protein
CP007533.1	CDS	1314845	1315567	+	ID=test3_01287;gene=srlR_2;inference=ab initio prediction:Prodigal:2.6,similar to AA sequence:UniProtKB:P15082;locus_tag=test3_01287;product=Glucitol operon repressor
CP007533.1	CDS	1315826	1316044	+	ID=test3_01288;gene=osmB;inference=ab initio prediction:Prodigal:2.6,similar to AA sequence:UniProtKB:P37723;locus_tag=test3_01288;product=Osmotically-inducible lipoprotein B precursor
CP007533.1	CDS	1316164	1316490	-	ID=test3_01289;inference=ab initio prediction:Prodigal:2.6,protein motif:CLUSTERS:PRK09019;locus_tag=test3_01289;product=translation initiation factor Sui1
CP007533.1	CDS	1316490	1317227	-	ID=test3_01290;eC_number=4.1.1.23;gene=pyrF;inference=ab initio prediction:Prodigal:2.6,similar to AA sequence:UniProtKB:P08244;locus_tag=test3_01290;product=Orotidine 5'-phosphate decarboxylase
CP007533.1	CDS	1317418	1318587	-	ID=test3_01291;inference=ab initio prediction:Prodigal:2.6,protein motif:CLUSTERS:PRK11788;locus_tag=test3_01291;product=tetratricopeptide repeat protein
CP007533.1	CDS	1318594	1318902	-	ID=test3_01292;gene=yciS;inference=ab initio prediction:Prodigal:2.6,similar to AA sequence:UniProtKB:P0ACV4;locus_tag=test3_01292;product=Inner membrane protein YciS
CP007533.1	CDS	1319052	1319816	-	ID=test3_01293;eC_number=3.1.3.27;gene=pgpB;inference=ab initio prediction:Prodigal:2.6,similar to AA sequence:UniProtKB:P0A924;locus_tag=test3_01293;product=Phosphatidylglycerophosphatase B
CP007533.1	CDS	1320012	1320602	+	ID=test3_01294;eC_number=3.5.4.25;gene=ribA;inference=ab initio prediction:Prodigal:2.6,similar to AA sequence:UniProtKB:P0A7I7;locus_tag=test3_01294;product=GTP cyclohydrolase-2
CP007533.1	CDS	1320658	1323333	-	ID=test3_01295;eC_number=4.2.1.3;gene=acnA;inference=ab initio prediction:Prodigal:2.6,similar to AA sequence:UniProtKB:P25516;locus_tag=test3_01295;product=Aconitate hydratase 1
CP007533.1	CDS	1323889	1324017	-	ID=test3_01296;inference=ab initio prediction:Prodigal:2.6;locus_tag=test3_01296;product=hypothetical protein
CP007533.1	CDS	1324310	1325284	-	ID=test3_01297;gene=cysB;inference=ab initio prediction:Prodigal:2.6,similar to AA sequence:UniProtKB:P06614;locus_tag=test3_01297;product=HTH-type transcriptional regulator CysB
CP007533.1	CDS	1325580	1325732	+	ID=test3_01298;inference=ab initio prediction:Prodigal:2.6;locus_tag=test3_01298;product=hypothetical protein
CP007533.1	CDS	1325688	1328285	-	ID=test3_01299;eC_number=5.99.1.2;gene=topA_1;inference=ab initio prediction:Prodigal:2.6,similar to AA sequence:UniProtKB:P06612;locus_tag=test3_01299;product=DNA topoisomerase 1
CP007533.1	CDS	1328688	1328939	+	ID=test3_01300;inference=ab initio prediction:Prodigal:2.6,protein motif:CLUSTERS:PRK11037;locus_tag=test3_01300;product=hypothetical protein
CP007533.1	CDS	1328981	1330099	-	ID=test3_01301;eC_number=3.4.21.-;gene=sohB;inference=ab initio prediction:Prodigal:2.6,similar to AA sequence:UniProtKB:P0AG14;locus_tag=test3_01301;product=putative protease SohB
CP007533.1	CDS	1330265	1331026	+	ID=test3_01302;eC_number=1.-.-.-;gene=yciK;inference=ab initio prediction:Prodigal:2.6,similar to AA sequence:UniProtKB:P31808;locus_tag=test3_01302;product=putative oxidoreductase YciK
CP007533.1	CDS	1331023	1331613	+	ID=test3_01303;eC_number=2.5.1.17;gene=btuR;inference=ab initio prediction:Prodigal:2.6,similar to AA sequence:UniProtKB:P31570;locus_tag=test3_01303;product=Cob(I)yrinic acid a%2Cc-diamide adenosyltransferase
CP007533.1	CDS	1331700	1332575	-	ID=test3_01304;eC_number=5.4.99.22;gene=rluB;inference=ab initio prediction:Prodigal:2.6,similar to AA sequence:UniProtKB:P37765;locus_tag=test3_01304;product=Ribosomal large subunit pseudouridine synthase B
CP007533.1	CDS	1332676	1333296	-	ID=test3_01305;eC_number=2.7.7.87;gene=ywlC;inference=ab initio prediction:Prodigal:2.6,similar to AA sequence:UniProtKB:P39153;locus_tag=test3_01305;product=Threonylcarbamoyl-AMP synthase
CP007533.1	CDS	1333304	1334173	-	ID=test3_01306;inference=ab initio prediction:Prodigal:2.6,protein motif:CLUSTERS:PRK06361;locus_tag=test3_01306;product=hypothetical protein
CP007533.1	CDS	1334446	1336008	+	ID=test3_01307;eC_number=4.1.3.27;gene=trpE;inference=ab initio prediction:Prodigal:2.6,similar to AA sequence:UniProtKB:P00898;locus_tag=test3_01307;product=Anthranilate synthase component 1
CP007533.1	CDS	1336008	1337603	+	ID=test3_01308;gene=trpGD;inference=ab initio prediction:Prodigal:2.6,similar to AA sequence:UniProtKB:P00905;locus_tag=test3_01308;product=Bifunctional protein TrpGD
CP007533.1	CDS	1337607	1338965	+	ID=test3_01309;gene=trpC;inference=ab initio prediction:Prodigal:2.6,similar to AA sequence:UniProtKB:P00909;locus_tag=test3_01309;product=Tryptophan biosynthesis protein TrpCF
CP007533.1	CDS	1338975	1340168	+	ID=test3_01310;eC_number=4.2.1.20;gene=trpB;inference=ab initio prediction:Prodigal:2.6,similar to AA sequence:UniProtKB:P0A2K1;locus_tag=test3_01310;product=Tryptophan synthase beta chain
CP007533.1	CDS	1340168	1340974	+	ID=test3_01311;eC_number=4.2.1.20;gene=trpA;inference=ab initio prediction:Prodigal:2.6,similar to AA sequence:UniProtKB:P00929;locus_tag=test3_01311;product=Tryptophan synthase alpha chain
CP007533.1	CDS	1341453	1341635	+	ID=test3_01312;inference=ab initio prediction:Prodigal:2.6,protein motif:Pfam:PF10685.3;locus_tag=test3_01312;product=Stress-induced bacterial acidophilic repeat motif protein
CP007533.1	CDS	1341725	1342228	+	ID=test3_01313;inference=ab initio prediction:Prodigal:2.6;locus_tag=test3_01313;product=hypothetical protein
CP007533.1	CDS	1342302	1342808	+	ID=test3_01314;inference=ab initio prediction:Prodigal:2.6;locus_tag=test3_01314;product=hypothetical protein
CP007533.1	CDS	1342828	1343706	+	ID=test3_01315;eC_number=1.11.1.6;inference=ab initio prediction:Prodigal:2.6,similar to AA sequence:UniProtKB:P60355;locus_tag=test3_01315;product=Manganese catalase
CP007533.1	CDS	1343788	1344426	-	ID=test3_01316;gene=ompW;inference=ab initio prediction:Prodigal:2.6,similar to AA sequence:UniProtKB:P0A915;locus_tag=test3_01316;product=Outer membrane protein W precursor
CP007533.1	CDS	1344763	1345167	+	ID=test3_01317;inference=ab initio prediction:Prodigal:2.6,protein motif:Pfam:PF03692.9;locus_tag=test3_01317;product=Flagellin N-methylase
CP007533.1	CDS	1345193	1345936	+	ID=test3_01318;inference=ab initio prediction:Prodigal:2.6,protein motif:CLUSTERS:PRK02868;locus_tag=test3_01318;product=hypothetical protein
CP007533.1	CDS	1345993	1346532	+	ID=test3_01319;gene=yciB;inference=ab initio prediction:Prodigal:2.6,similar to AA sequence:UniProtKB:P0A710;locus_tag=test3_01319;product=putative intracellular septation protein A
CP007533.1	CDS	1346693	1347094	+	ID=test3_01320;eC_number=3.1.2.-;inference=ab initio prediction:Prodigal:2.6,similar to AA sequence:UniProtKB:P44886;locus_tag=test3_01320;product=putative acyl-CoA thioester hydrolase
CP007533.1	CDS	1347165	1347899	-	ID=test3_01321;inference=ab initio prediction:Prodigal:2.6,protein motif:CLUSTERS:PRK10819;locus_tag=test3_01321;product=transport protein TonB
CP007533.1	CDS	1348123	1348419	+	ID=test3_01322;inference=ab initio prediction:Prodigal:2.6,protein motif:CLUSTERS:PRK11370;locus_tag=test3_01322;product=YciI-like protein
CP007533.1	CDS	1348463	1348636	-	ID=test3_01323;inference=ab initio prediction:Prodigal:2.6;locus_tag=test3_01323;product=hypothetical protein
CP007533.1	CDS	1348779	1350239	+	ID=test3_01324;eC_number=2.7.8.-;gene=cls;inference=ab initio prediction:Prodigal:2.6,similar to AA sequence:UniProtKB:P0A6H8;locus_tag=test3_01324;product=Cardiolipin synthase
CP007533.1	CDS	1350273	1350602	+	ID=test3_01325;inference=ab initio prediction:Prodigal:2.6,protein motif:CLUSTERS:PRK05094;locus_tag=test3_01325;product=dsDNA-mimic protein
CP007533.1	CDS	1350650	1351486	-	ID=test3_01326;gene=kcsA;inference=ab initio prediction:Prodigal:2.6,similar to AA sequence:UniProtKB:P0A334;locus_tag=test3_01326;product=pH-gated potassium channel KcsA
CP007533.1	CDS	1351534	1352538	-	ID=test3_01327;gene=oppF_2;inference=ab initio prediction:Prodigal:2.6,similar to AA sequence:UniProtKB:P24137;locus_tag=test3_01327;product=Oligopeptide transport ATP-binding protein OppF
CP007533.1	CDS	1352535	1353542	-	ID=test3_01328;gene=oppD_2;inference=ab initio prediction:Prodigal:2.6,similar to AA sequence:UniProtKB:P24136;locus_tag=test3_01328;product=Oligopeptide transport ATP-binding protein OppD
CP007533.1	CDS	1353554	1354462	-	ID=test3_01329;gene=oppC;inference=ab initio prediction:Prodigal:2.6,similar to AA sequence:UniProtKB:P08006;locus_tag=test3_01329;product=Oligopeptide transport system permease protein OppC
CP007533.1	CDS	1354477	1355397	-	ID=test3_01330;gene=oppB;inference=ab initio prediction:Prodigal:2.6,similar to AA sequence:UniProtKB:P08005;locus_tag=test3_01330;product=Oligopeptide transport system permease protein OppB
CP007533.1	CDS	1355520	1357151	-	ID=test3_01331;gene=oppA;inference=ab initio prediction:Prodigal:2.6,similar to AA sequence:UniProtKB:P06202;locus_tag=test3_01331;product=Periplasmic oligopeptide-binding protein precursor
CP007533.1	CDS	1357928	1358575	-	ID=test3_01332;inference=ab initio prediction:Prodigal:2.6,protein motif:CLUSTERS:PRK11111;locus_tag=test3_01332;product=hypothetical protein
CP007533.1	CDS	1359052	1361730	+	ID=test3_01333;gene=adhE_1;inference=ab initio prediction:Prodigal:2.6,similar to AA sequence:UniProtKB:P0A9Q7;locus_tag=test3_01333;product=Aldehyde-alcohol dehydrogenase
CP007533.1	CDS	1361925	1362542	-	ID=test3_01334;eC_number=2.7.1.21;gene=tdk;inference=ab initio prediction:Prodigal:2.6,similar to AA sequence:UniProtKB:Q9PPP5;locus_tag=test3_01334;product=Thymidine kinase
CP007533.1	CDS	1363205	1363618	+	ID=test3_01335;gene=hns;inference=ab initio prediction:Prodigal:2.6,similar to AA sequence:UniProtKB:P0A1S2;locus_tag=test3_01335;product=DNA-binding protein H-NS
CP007533.1	CDS	1363750	1364658	-	ID=test3_01336;eC_number=2.7.7.9;gene=galU;inference=ab initio prediction:Prodigal:2.6,similar to AA sequence:UniProtKB:P0AEP6;locus_tag=test3_01336;product=UTP--glucose-1-phosphate uridylyltransferase
CP007533.1	CDS	1364861	1365874	-	ID=test3_01337;gene=rssB;inference=ab initio prediction:Prodigal:2.6,similar to AA sequence:UniProtKB:P0AEV1;locus_tag=test3_01337;product=Regulator of RpoS
CP007533.1	CDS	1365965	1366861	-	ID=test3_01338;gene=rssA;inference=ab initio prediction:Prodigal:2.6,similar to AA sequence:UniProtKB:P0AFR0;locus_tag=test3_01338;product=NTE family protein RssA
CP007533.1	CDS	1366981	1367439	+	ID=test3_01339;inference=ab initio prediction:Prodigal:2.6,protein motif:CLUSTERS:PRK01617;locus_tag=test3_01339;product=hypothetical protein
CP007533.1	CDS	1367490	1368332	+	ID=test3_01340;eC_number=3.5.1.10;gene=purU;inference=ab initio prediction:Prodigal:2.6,similar to AA sequence:UniProtKB:P37051;locus_tag=test3_01340;product=Formyltetrahydrofolate deformylase
CP007533.1	tRNA	1368491	1368575	+	ID=test3_01341;inference=COORDINATES:profile:Aragorn:1.2;locus_tag=test3_01341;product=tRNA-Tyr(gta)
CP007533.1	tRNA	1368786	1368870	+	ID=test3_01342;inference=COORDINATES:profile:Aragorn:1.2;locus_tag=test3_01342;product=tRNA-Tyr(gta)
CP007533.1	CDS	1369338	1369892	+	ID=test3_01343;inference=ab initio prediction:Prodigal:2.6;locus_tag=test3_01343;product=hypothetical protein
CP007533.1	CDS	1370060	1370737	-	ID=test3_01344;eC_number=1.7.99.4;gene=narI;inference=ab initio prediction:Prodigal:2.6,similar to AA sequence:UniProtKB:P11350;locus_tag=test3_01344;product=Respiratory nitrate reductase 1 gamma chain
CP007533.1	CDS	1370737	1371447	-	ID=test3_01345;gene=narJ;inference=ab initio prediction:Prodigal:2.6,similar to AA sequence:UniProtKB:P0AF26;locus_tag=test3_01345;product=Nitrate reductase molybdenum cofactor assembly chaperone NarJ
CP007533.1	CDS	1371444	1372979	-	ID=test3_01346;eC_number=1.7.99.4;gene=narH;inference=ab initio prediction:Prodigal:2.6,similar to AA sequence:UniProtKB:P11349;locus_tag=test3_01346;product=Respiratory nitrate reductase 1 beta chain
CP007533.1	CDS	1372976	1376719	-	ID=test3_01347;eC_number=1.7.99.4;gene=narG;inference=ab initio prediction:Prodigal:2.6,similar to AA sequence:UniProtKB:P09152;locus_tag=test3_01347;product=Respiratory nitrate reductase 1 alpha chain
CP007533.1	CDS	1377107	1378504	-	ID=test3_01348;gene=narK;inference=ab initio prediction:Prodigal:2.6,similar to AA sequence:UniProtKB:P10903;locus_tag=test3_01348;product=Nitrate/nitrite transporter NarK
CP007533.1	CDS	1378843	1380639	+	ID=test3_01349;eC_number=2.7.13.3;gene=narX_1;inference=ab initio prediction:Prodigal:2.6,similar to AA sequence:UniProtKB:P0AFA2;locus_tag=test3_01349;product=Nitrate/nitrite sensor protein NarX
CP007533.1	CDS	1380632	1381282	+	ID=test3_01350;gene=narL_1;inference=ab initio prediction:Prodigal:2.6,similar to AA sequence:UniProtKB:P0AF28;locus_tag=test3_01350;product=Nitrate/nitrite response regulator protein NarL
CP007533.1	CDS	1381283	1382707	-	ID=test3_01351;inference=ab initio prediction:Prodigal:2.6,similar to AA sequence:UniProtKB:P11922;locus_tag=test3_01351;product=Invasin
CP007533.1	CDS	1382884	1383237	+	ID=test3_01352;inference=ab initio prediction:Prodigal:2.6,protein motif:Pfam:PF02635.1;locus_tag=test3_01352;product=DsrE/DsrF-like family protein
CP007533.1	CDS	1383317	1383547	-	ID=test3_01353;gene=chaB;inference=ab initio prediction:Prodigal:2.6,similar to AA sequence:UniProtKB:P0AE63;locus_tag=test3_01353;product=Cation transport regulator ChaB
CP007533.1	CDS	1383814	1384914	+	ID=test3_01354;gene=chaA;inference=ab initio prediction:Prodigal:2.6,similar to AA sequence:UniProtKB:P31801;locus_tag=test3_01354;product=Sodium/proton antiporter ChaA
CP007533.1	CDS	1384968	1385822	-	ID=test3_01355;eC_number=2.5.1.55;gene=kdsA;inference=ab initio prediction:Prodigal:2.6,similar to AA sequence:UniProtKB:P0A715;locus_tag=test3_01355;product=2-dehydro-3-deoxyphosphooctonate aldolase
CP007533.1	CDS	1385860	1386669	-	ID=test3_01356;inference=ab initio prediction:Prodigal:2.6,protein motif:CLUSTERS:PRK10941;locus_tag=test3_01356;product=hypothetical protein
CP007533.1	CDS	1386673	1387062	-	ID=test3_01357;inference=ab initio prediction:Prodigal:2.6,protein motif:CLUSTERS:PRK10278;locus_tag=test3_01357;product=hypothetical protein
CP007533.1	CDS	1387059	1387892	-	ID=test3_01358;eC_number=2.1.1.-;gene=prmC;inference=ab initio prediction:Prodigal:2.6,similar to AA sequence:UniProtKB:P0ACC1;locus_tag=test3_01358;product=Release factor glutamine methyltransferase
CP007533.1	CDS	1387892	1388974	-	ID=test3_01359;gene=prfA;inference=ab initio prediction:Prodigal:2.6,similar to AA sequence:UniProtKB:P0A7I0;locus_tag=test3_01359;product=Peptide chain release factor 1
CP007533.1	CDS	1389015	1390271	-	ID=test3_01360;eC_number=1.2.1.70;gene=hemA;inference=ab initio prediction:Prodigal:2.6,similar to AA sequence:UniProtKB:P0A6X1;locus_tag=test3_01360;product=Glutamyl-tRNA reductase
CP007533.1	CDS	1390585	1391208	+	ID=test3_01361;gene=lolB;inference=ab initio prediction:Prodigal:2.6,similar to AA sequence:UniProtKB:P61320;locus_tag=test3_01361;product=Outer-membrane lipoprotein LolB precursor
CP007533.1	CDS	1391205	1392056	+	ID=test3_01362;eC_number=2.7.1.148;gene=ispE;inference=ab initio prediction:Prodigal:2.6,similar to AA sequence:UniProtKB:P62615;locus_tag=test3_01362;product=4-diphosphocytidyl-2-C-methyl-D-erythritol kinase
CP007533.1	CDS	1392322	1393269	+	ID=test3_01363;eC_number=2.7.6.1;gene=prs;inference=ab initio prediction:Prodigal:2.6,similar to AA sequence:UniProtKB:P0A717;locus_tag=test3_01363;product=Ribose-phosphate pyrophosphokinase
CP007533.1	CDS	1393421	1395079	+	ID=test3_01364;gene=dauA;inference=ab initio prediction:Prodigal:2.6,similar to AA sequence:UniProtKB:P0AFR2;locus_tag=test3_01364;product=C4-dicarboxylic acid transporter DauA
CP007533.1	CDS	1395124	1395402	-	ID=test3_01365;inference=ab initio prediction:Prodigal:2.6,protein motif:CLUSTERS:PRK10692;locus_tag=test3_01365;product=hypothetical protein
CP007533.1	CDS	1395678	1396262	+	ID=test3_01366;eC_number=3.1.1.29;gene=pth;inference=ab initio prediction:Prodigal:2.6,similar to AA sequence:UniProtKB:P0A7D1;locus_tag=test3_01366;product=Peptidyl-tRNA hydrolase
CP007533.1	CDS	1396379	1397470	+	ID=test3_01367;gene=ychF;inference=ab initio prediction:Prodigal:2.6,similar to AA sequence:UniProtKB:P0ABU2;locus_tag=test3_01367;product=Ribosome-binding ATPase YchF
CP007533.1	CDS	1398356	1399123	+	ID=test3_01368;inference=ab initio prediction:Prodigal:2.6;locus_tag=test3_01368;product=hypothetical protein
CP007533.1	CDS	1399613	1400878	-	ID=test3_01369;inference=ab initio prediction:Prodigal:2.6;locus_tag=test3_01369;product=hypothetical protein
CP007533.1	CDS	1401371	1402489	+	ID=test3_01370;eC_number=1.12.99.6;gene=hyaA;inference=ab initio prediction:Prodigal:2.6,similar to AA sequence:UniProtKB:P69739;locus_tag=test3_01370;product=Hydrogenase-1 small chain precursor
CP007533.1	CDS	1402486	1404279	+	ID=test3_01371;eC_number=1.12.99.6;gene=hyaB_2;inference=ab initio prediction:Prodigal:2.6,similar to AA sequence:UniProtKB:P0ACD8;locus_tag=test3_01371;product=Hydrogenase-1 large chain
CP007533.1	CDS	1404298	1405029	+	ID=test3_01372;gene=hyaC_2;inference=ab initio prediction:Prodigal:2.6,similar to AA sequence:UniProtKB:P0AAM1;locus_tag=test3_01372;product=putative Ni/Fe-hydrogenase 1 B-type cytochrome subunit
CP007533.1	CDS	1405026	1405622	+	ID=test3_01373;eC_number=3.4.23.-;gene=hybD_2;inference=ab initio prediction:Prodigal:2.6,similar to AA sequence:UniProtKB:P37182;locus_tag=test3_01373;product=Hydrogenase 2 maturation protease
CP007533.1	CDS	1405612	1406016	+	ID=test3_01374;gene=hyaE_2;inference=ab initio prediction:Prodigal:2.6,similar to AA sequence:UniProtKB:P19931;locus_tag=test3_01374;product=Hydrogenase-1 operon protein HyaE
CP007533.1	CDS	1406013	1406861	+	ID=test3_01375;inference=ab initio prediction:Prodigal:2.6,protein motif:Pfam:PF04809.7;locus_tag=test3_01375;note=HupH hydrogenase expression protein%2C C-terminal conserved region;product=hypothetical protein
CP007533.1	CDS	1406936	1408480	+	ID=test3_01376;eC_number=1.10.3.10;gene=appC;inference=ab initio prediction:Prodigal:2.6,similar to AA sequence:UniProtKB:P26459;locus_tag=test3_01376;product=Cytochrome bd-II ubiquinol oxidase subunit 1
CP007533.1	CDS	1408492	1409628	+	ID=test3_01377;eC_number=1.10.3.10;gene=appB_2;inference=ab initio prediction:Prodigal:2.6,similar to AA sequence:UniProtKB:P26458;locus_tag=test3_01377;product=Cytochrome bd-II ubiquinol oxidase subunit 2
CP007533.1	CDS	1409641	1409730	+	ID=test3_01378;gene=appX;inference=ab initio prediction:Prodigal:2.6,similar to AA sequence:UniProtKB:P24244;locus_tag=test3_01378;product=Putative cytochrome bd-II ubiquinol oxidase subunit AppX
CP007533.1	CDS	1410125	1411399	+	ID=test3_01379;eC_number=1.4.1.3;gene=gdhA_2;inference=ab initio prediction:Prodigal:2.6,similar to AA sequence:UniProtKB:P96110;locus_tag=test3_01379;product=Glutamate dehydrogenase
CP007533.1	CDS	1411613	1413325	+	ID=test3_01380;eC_number=3.2.1.28;gene=treA_1;inference=ab initio prediction:Prodigal:2.6,similar to AA sequence:UniProtKB:P13482;locus_tag=test3_01380;product=Periplasmic trehalase precursor
CP007533.1	CDS	1413388	1413642	-	ID=test3_01381;inference=ab initio prediction:Prodigal:2.6,protein motif:CLUSTERS:PRK10457;locus_tag=test3_01381;product=hypothetical protein
CP007533.1	CDS	1413811	1414545	+	ID=test3_01382;gene=ycgR;inference=ab initio prediction:Prodigal:2.6,similar to AA sequence:UniProtKB:Q8ZP19;locus_tag=test3_01382;product=Flagellar brake protein YcgR
CP007533.1	CDS	1414559	1415170	-	ID=test3_01383;eC_number=4.2.2.-;gene=emtA;inference=ab initio prediction:Prodigal:2.6,similar to AA sequence:UniProtKB:P0C960;locus_tag=test3_01383;product=Endo-type membrane-bound lytic murein transglycosylase A precursor
CP007533.1	CDS	1415341	1416255	+	ID=test3_01384;eC_number=3.4.17.13;gene=ldcA;inference=ab initio prediction:Prodigal:2.6,similar to AA sequence:UniProtKB:P76008;locus_tag=test3_01384;product=Murein tetrapeptide carboxypeptidase
CP007533.1	CDS	1416352	1418085	+	ID=test3_01385;gene=cvrA;inference=ab initio prediction:Prodigal:2.6,similar to AA sequence:UniProtKB:P76007;locus_tag=test3_01385;product=K(+)/H(+) antiporter NhaP2
CP007533.1	CDS	1418148	1419218	-	ID=test3_01386;eC_number=5.1.1.1;gene=dadX;inference=ab initio prediction:Prodigal:2.6,similar to AA sequence:UniProtKB:P06191;locus_tag=test3_01386;product=Alanine racemase%2C catabolic
CP007533.1	CDS	1419232	1420530	-	ID=test3_01387;eC_number=1.4.99.1;gene=dadA;inference=ab initio prediction:Prodigal:2.6,similar to AA sequence:UniProtKB:P0A6J5;locus_tag=test3_01387;product=D-amino acid dehydrogenase small subunit
CP007533.1	CDS	1420853	1422385	+	ID=test3_01388;inference=ab initio prediction:Prodigal:2.6,protein motif:CLUSTERS:PRK11767;locus_tag=test3_01388;product=SpoVR family protein
CP007533.1	CDS	1422432	1423151	-	ID=test3_01389;gene=fadR;inference=ab initio prediction:Prodigal:2.6,similar to AA sequence:UniProtKB:P0A8V6;locus_tag=test3_01389;product=Fatty acid metabolism regulator protein
CP007533.1	CDS	1423371	1424915	+	ID=test3_01390;gene=nhaB;inference=ab initio prediction:Prodigal:2.6,similar to AA sequence:UniProtKB:P0AFA7;locus_tag=test3_01390;product=Na(+)/H(+) antiporter NhaB
CP007533.1	CDS	1425057	1425587	+	ID=test3_01391;gene=dsbB;inference=ab initio prediction:Prodigal:2.6,similar to AA sequence:UniProtKB:P0A6M2;locus_tag=test3_01391;product=Disulfide bond formation protein B
CP007533.1	CDS	1425696	1426037	+	ID=test3_01392;eC_number=2.1.1.-;gene=tehB_2;inference=ab initio prediction:Prodigal:2.6,similar to AA sequence:UniProtKB:P45134;locus_tag=test3_01392;product=putative S-adenosyl-L-methionine-dependent methyltransferase TehB
CP007533.1	CDS	1426109	1426282	-	ID=test3_01393;inference=ab initio prediction:Prodigal:2.6,protein motif:Pfam:PF08178.5;locus_tag=test3_01393;product=GnsA/GnsB family protein
CP007533.1	CDS	1426475	1426612	-	ID=test3_01394;inference=ab initio prediction:Prodigal:2.6;locus_tag=test3_01394;product=hypothetical protein
CP007533.1	CDS	1426964	1427410	-	ID=test3_01395;inference=ab initio prediction:Prodigal:2.6,protein motif:CLUSTERS:PRK05170;locus_tag=test3_01395;product=hypothetical protein
CP007533.1	CDS	1427503	1428162	-	ID=test3_01396;eC_number=4.3.2.3;inference=ab initio prediction:Prodigal:2.6,similar to AA sequence:UniProtKB:Q39BA7;locus_tag=test3_01396;product=Ureidoglycolate lyase
CP007533.1	CDS	1428212	1428505	-	ID=test3_01397;gene=ycgL;inference=ab initio prediction:Prodigal:2.6,protein motif:HAMAP:MF_01866;locus_tag=test3_01397;product=Protein YcgL
CP007533.1	CDS	1428631	1429338	+	ID=test3_01398;gene=minC;inference=ab initio prediction:Prodigal:2.6,similar to AA sequence:UniProtKB:P65359;locus_tag=test3_01398;product=Septum site-determining protein MinC
CP007533.1	CDS	1429362	1430174	+	ID=test3_01399;gene=minD_1;inference=ab initio prediction:Prodigal:2.6,similar to AA sequence:UniProtKB:P0AEZ3;locus_tag=test3_01399;product=Septum site-determining protein MinD
CP007533.1	CDS	1430178	1430444	+	ID=test3_01400;gene=minE;inference=ab initio prediction:Prodigal:2.6,similar to AA sequence:UniProtKB:P0A734;locus_tag=test3_01400;product=Cell division topological specificity factor
CP007533.1	CDS	1430566	1431681	-	ID=test3_01401;eC_number=3.1.13.5;gene=rnd;inference=ab initio prediction:Prodigal:2.6,similar to AA sequence:UniProtKB:P09155;locus_tag=test3_01401;product=Ribonuclease D
CP007533.1	CDS	1431766	1433517	-	ID=test3_01402;eC_number=6.2.1.3;gene=fadD;inference=ab initio prediction:Prodigal:2.6,similar to AA sequence:UniProtKB:P69451;locus_tag=test3_01402;product=Long-chain-fatty-acid--CoA ligase
CP007533.1	CDS	1433656	1434237	-	ID=test3_01403;gene=slp;inference=ab initio prediction:Prodigal:2.6,similar to AA sequence:UniProtKB:P37194;locus_tag=test3_01403;product=Outer membrane protein slp precursor
CP007533.1	CDS	1434309	1435004	-	ID=test3_01404;gene=tsaB;inference=ab initio prediction:Prodigal:2.6,similar to AA sequence:UniProtKB:Q7CQE0;locus_tag=test3_01404;product=tRNA threonylcarbamoyladenosine biosynthesis protein TsaB
CP007533.1	CDS	1435062	1436972	-	ID=test3_01405;eC_number=3.6.4.12;gene=dinG_2;inference=ab initio prediction:Prodigal:2.6,similar to AA sequence:UniProtKB:P27296;locus_tag=test3_01405;product=putative ATP-dependent helicase DinG
CP007533.1	CDS	1437104	1437448	+	ID=test3_01406;eC_number=3.5.4.-;gene=yabJ;inference=ab initio prediction:Prodigal:2.6,similar to AA sequence:UniProtKB:P37552;locus_tag=test3_01406;product=Enamine/imine deaminase
CP007533.1	CDS	1437454	1437633	-	ID=test3_01407;inference=ab initio prediction:Prodigal:2.6,protein motif:CLUSTERS:PRK05114;locus_tag=test3_01407;product=hypothetical protein
CP007533.1	CDS	1437714	1439078	+	ID=test3_01408;eC_number=2.6.1.85;gene=pabB;inference=ab initio prediction:Prodigal:2.6,similar to AA sequence:UniProtKB:P05041;locus_tag=test3_01408;product=Aminodeoxychorismate synthase component 1
CP007533.1	CDS	1439082	1439660	+	ID=test3_01409;inference=ab initio prediction:Prodigal:2.6,protein motif:CLUSTERS:PRK10707;locus_tag=test3_01409;product=putative NUDIX hydrolase
CP007533.1	CDS	1439924	1441288	+	ID=test3_01410;eC_number=4.3.1.17;gene=sdaA_1;inference=ab initio prediction:Prodigal:2.6,similar to AA sequence:UniProtKB:P16095;locus_tag=test3_01410;product=L-serine dehydratase 1
CP007533.1	CDS	1441426	1443027	+	ID=test3_01411;eC_number=3.1.4.52;gene=adrB_1;inference=ab initio prediction:Prodigal:2.6,similar to AA sequence:UniProtKB:P76261;locus_tag=test3_01411;product=Putative cyclic-di-GMP phosphodiesterase AdrB
CP007533.1	CDS	1443049	1444608	-	ID=test3_01412;gene=corC_2;inference=ab initio prediction:Prodigal:2.6,similar to AA sequence:UniProtKB:P0AE78;locus_tag=test3_01412;product=Magnesium and cobalt efflux protein CorC
CP007533.1	CDS	1445081	1446049	+	ID=test3_01413;gene=manX_1;inference=ab initio prediction:Prodigal:2.6,similar to AA sequence:UniProtKB:P69797;locus_tag=test3_01413;product=PTS system mannose-specific EIIAB component
CP007533.1	CDS	1446102	1446902	+	ID=test3_01414;gene=manY;inference=ab initio prediction:Prodigal:2.6,similar to AA sequence:UniProtKB:P69801;locus_tag=test3_01414;product=Mannose permease IIC component
CP007533.1	CDS	1446915	1447766	+	ID=test3_01415;gene=manZ_1;inference=ab initio prediction:Prodigal:2.6,similar to AA sequence:UniProtKB:P69805;locus_tag=test3_01415;product=Mannose permease IID component
CP007533.1	CDS	1447825	1448283	+	ID=test3_01416;inference=ab initio prediction:Prodigal:2.6,protein motif:CLUSTERS:PRK02913;locus_tag=test3_01416;product=hypothetical protein
CP007533.1	CDS	1448693	1449259	+	ID=test3_01417;gene=mntP;inference=ab initio prediction:Prodigal:2.6,similar to AA sequence:UniProtKB:P76264;locus_tag=test3_01417;product=putative manganese efflux pump MntP
CP007533.1	CDS	1449256	1450065	-	ID=test3_01418;eC_number=2.1.1.187;gene=rlmA;inference=ab initio prediction:Prodigal:2.6,similar to AA sequence:UniProtKB:P36999;locus_tag=test3_01418;product=23S rRNA (guanine(745)-N(1))-methyltransferase
CP007533.1	CDS	1450131	1451876	-	ID=test3_01419;eC_number=2.4.1.129;gene=ftsI_1;inference=ab initio prediction:Prodigal:2.6,similar to AA sequence:UniProtKB:P0AD68;locus_tag=test3_01419;product=Peptidoglycan synthase FtsI precursor
CP007533.1	CDS	1452096	1452305	-	ID=test3_01420;gene=cspC;inference=ab initio prediction:Prodigal:2.6,similar to AA sequence:UniProtKB:E0J500;locus_tag=test3_01420;product=Cold shock-like protein CspC
CP007533.1	CDS	1453110	1453397	-	ID=test3_01421;inference=ab initio prediction:Prodigal:2.6;locus_tag=test3_01421;product=hypothetical protein
CP007533.1	CDS	1453468	1453611	-	ID=test3_01422;gene=mgrB;inference=ab initio prediction:Prodigal:2.6,similar to AA sequence:UniProtKB:P64512;locus_tag=test3_01422;product=PhoP/PhoQ regulator MgrB
CP007533.1	CDS	1453769	1454008	+	ID=test3_01423;inference=ab initio prediction:Prodigal:2.6;locus_tag=test3_01423;product=hypothetical protein
CP007533.1	CDS	1454220	1455011	-	ID=test3_01424;gene=kdgR;inference=ab initio prediction:Prodigal:2.6,similar to AA sequence:UniProtKB:P76268;locus_tag=test3_01424;product=Transcriptional regulator KdgR
CP007533.1	CDS	1455015	1455122	-	ID=test3_01425;inference=ab initio prediction:Prodigal:2.6;locus_tag=test3_01425;product=hypothetical protein
CP007533.1	CDS	1455187	1456560	+	ID=test3_01426;gene=stp;inference=ab initio prediction:Prodigal:2.6,similar to AA sequence:UniProtKB:P71879;locus_tag=test3_01426;product=Multidrug resistance protein stp
CP007533.1	CDS	1456608	1457489	-	ID=test3_01427;eC_number=3.4.24.-;gene=htpX;inference=ab initio prediction:Prodigal:2.6,similar to AA sequence:UniProtKB:P65813;locus_tag=test3_01427;product=Protease HtpX
CP007533.1	CDS	1457682	1459730	-	ID=test3_01428;eC_number=3.4.21.102;gene=prc;inference=ab initio prediction:Prodigal:2.6,similar to AA sequence:UniProtKB:P23865;locus_tag=test3_01428;product=Tail-specific protease precursor
CP007533.1	CDS	1459750	1460436	-	ID=test3_01429;gene=proQ;inference=ab initio prediction:Prodigal:2.6,similar to AA sequence:UniProtKB:P45577;locus_tag=test3_01429;product=ProP effector
CP007533.1	CDS	1460534	1461103	-	ID=test3_01430;eC_number=1.8.4.14;gene=msrC;inference=ab initio prediction:Prodigal:2.6,similar to AA sequence:UniProtKB:P76270;locus_tag=test3_01430;product=Free methionine-R-sulfoxide reductase
CP007533.1	CDS	1461160	1462443	+	ID=test3_01431;gene=yebS;inference=ab initio prediction:Prodigal:2.6,similar to AA sequence:UniProtKB:P0AD03;locus_tag=test3_01431;product=Inner membrane protein YebS
CP007533.1	CDS	1462412	1465045	+	ID=test3_01432;gene=pqiB_2;inference=ab initio prediction:Prodigal:2.6,similar to AA sequence:UniProtKB:P43671;locus_tag=test3_01432;product=Paraquat-inducible protein B
CP007533.1	CDS	1465021	1466562	+	ID=test3_01433;eC_number=2.1.1.178;gene=rsmF;inference=ab initio prediction:Prodigal:2.6,similar to AA sequence:UniProtKB:P76273;locus_tag=test3_01433;product=Ribosomal RNA small subunit methyltransferase F
CP007533.1	CDS	1466677	1466916	+	ID=test3_01434;inference=ab initio prediction:Prodigal:2.6;locus_tag=test3_01434;product=hypothetical protein
CP007533.1	CDS	1467027	1467218	+	ID=test3_01435;inference=ab initio prediction:Prodigal:2.6;locus_tag=test3_01435;product=hypothetical protein
CP007533.1	CDS	1467237	1467887	-	ID=test3_01436;eC_number=3.1.3.16;gene=pphA;inference=ab initio prediction:Prodigal:2.6,similar to AA sequence:UniProtKB:Q8ZNY9;locus_tag=test3_01436;product=Serine/threonine-protein phosphatase 1
CP007533.1	CDS	1467905	1468138	-	ID=test3_01437;inference=ab initio prediction:Prodigal:2.6;locus_tag=test3_01437;product=hypothetical protein
CP007533.1	CDS	1468111	1468275	-	ID=test3_01438;inference=ab initio prediction:Prodigal:2.6;locus_tag=test3_01438;product=hypothetical protein
CP007533.1	CDS	1468560	1469282	-	ID=test3_01439;gene=sopE2;inference=ab initio prediction:Prodigal:2.6,similar to AA sequence:UniProtKB:Q7CQD4;locus_tag=test3_01439;product=Guanine nucleotide exchange factor sopE2
CP007533.1	CDS	1469966	1470361	+	ID=test3_01440;inference=ab initio prediction:Prodigal:2.6;locus_tag=test3_01440;product=hypothetical protein
CP007533.1	CDS	1470690	1471166	+	ID=test3_01441;inference=ab initio prediction:Prodigal:2.6;locus_tag=test3_01441;product=hypothetical protein
CP007533.1	CDS	1471554	1471973	-	ID=test3_01442;inference=ab initio prediction:Prodigal:2.6,protein motif:Pfam:PF00583.18;locus_tag=test3_01442;product=Acetyltransferase (GNAT) family protein
CP007533.1	CDS	1472102	1472302	-	ID=test3_01443;inference=ab initio prediction:Prodigal:2.6;locus_tag=test3_01443;product=hypothetical protein
CP007533.1	CDS	1473113	1473394	-	ID=test3_01444;inference=ab initio prediction:Prodigal:2.6,protein motif:Pfam:PF00872.12;locus_tag=test3_01444;product=Transposase%2C Mutator family
CP007533.1	CDS	1474921	1475835	+	ID=test3_01445;gene=yedA_1;inference=ab initio prediction:Prodigal:2.6,similar to AA sequence:UniProtKB:P0AA70;locus_tag=test3_01445;product=putative inner membrane transporter YedA
CP007533.1	CDS	1475968	1476126	+	ID=test3_01446;inference=ab initio prediction:Prodigal:2.6;locus_tag=test3_01446;product=hypothetical protein
CP007533.1	CDS	1476136	1476750	+	ID=test3_01447;inference=ab initio prediction:Prodigal:2.6,protein motif:CLUSTERS:PRK02110;locus_tag=test3_01447;product=disulfide bond formation protein B
CP007533.1	CDS	1477199	1477321	-	ID=test3_01448;inference=ab initio prediction:Prodigal:2.6;locus_tag=test3_01448;product=hypothetical protein
CP007533.1	CDS	1478890	1479474	-	ID=test3_01449;inference=ab initio prediction:Prodigal:2.6,protein motif:Pfam:PF02413.11;locus_tag=test3_01449;product=Caudovirales tail fibre assembly protein
CP007533.1	CDS	1479756	1481093	-	ID=test3_01450;inference=ab initio prediction:Prodigal:2.6,protein motif:Pfam:PF07484.6;locus_tag=test3_01450;product=Phage Tail Collar Domain protein
CP007533.1	CDS	1481086	1481460	-	ID=test3_01451;inference=ab initio prediction:Prodigal:2.6,protein motif:Pfam:PF05876.6;locus_tag=test3_01451;product=Phage terminase large subunit (GpA)
CP007533.1	CDS	1481480	1482136	-	ID=test3_01452;inference=ab initio prediction:Prodigal:2.6;locus_tag=test3_01452;product=hypothetical protein
CP007533.1	CDS	1482439	1482588	+	ID=test3_01453;inference=ab initio prediction:Prodigal:2.6;locus_tag=test3_01453;product=hypothetical protein
CP007533.1	CDS	1482863	1483396	-	ID=test3_01454;inference=ab initio prediction:Prodigal:2.6;locus_tag=test3_01454;product=hypothetical protein
CP007533.1	CDS	1483393	1483680	-	ID=test3_01455;inference=ab initio prediction:Prodigal:2.6;locus_tag=test3_01455;product=hypothetical protein
CP007533.1	CDS	1483711	1484817	+	ID=test3_01456;eC_number=3.1.11.-;gene=recE_2;inference=ab initio prediction:Prodigal:2.6,similar to AA sequence:UniProtKB:P15032;locus_tag=test3_01456;product=Exodeoxyribonuclease 8
CP007533.1	CDS	1484814	1485893	+	ID=test3_01457;inference=ab initio prediction:Prodigal:2.6,protein motif:Pfam:PF09003.4;locus_tag=test3_01457;note=Bacteriophage lambda integrase%2C N-terminal domain;product=hypothetical protein
CP007533.1	CDS	1486276	1486629	-	ID=test3_01458;inference=ab initio prediction:Prodigal:2.6;locus_tag=test3_01458;product=hypothetical protein
CP007533.1	CDS	1486646	1487521	-	ID=test3_01459;gene=yebZ;inference=ab initio prediction:Prodigal:2.6,similar to AA sequence:UniProtKB:P76278;locus_tag=test3_01459;product=Inner membrane protein YebZ
CP007533.1	CDS	1487522	1487896	-	ID=test3_01460;gene=pcoC;inference=ab initio prediction:Prodigal:2.6,similar to AA sequence:UniProtKB:Q47454;locus_tag=test3_01460;product=Copper resistance protein C precursor
CP007533.1	CDS	1488034	1488264	+	ID=test3_01461;eC_number=2.7.7.7;gene=holE;inference=ab initio prediction:Prodigal:2.6,similar to AA sequence:UniProtKB:P0ABS8;locus_tag=test3_01461;product=DNA polymerase III subunit theta
CP007533.1	CDS	1488371	1489027	+	ID=test3_01462;inference=ab initio prediction:Prodigal:2.6,protein motif:Pfam:PF00795.1;locus_tag=test3_01462;product=Carbon-nitrogen hydrolase
CP007533.1	CDS	1489051	1489749	+	ID=test3_01463;eC_number=3.1.11.-;gene=exoX;inference=ab initio prediction:Prodigal:2.6,similar to AA sequence:UniProtKB:P0AEK0;locus_tag=test3_01463;product=Exodeoxyribonuclease 10
CP007533.1	CDS	1489786	1491837	-	ID=test3_01464;eC_number=3.4.21.83;gene=ptrB;inference=ab initio prediction:Prodigal:2.6,similar to AA sequence:UniProtKB:P24555;locus_tag=test3_01464;product=Protease 2
CP007533.1	CDS	1492050	1492709	-	ID=test3_01465;gene=yebE;inference=ab initio prediction:Prodigal:2.6,similar to AA sequence:UniProtKB:P33218;locus_tag=test3_01465;product=Inner membrane protein YebE
CP007533.1	CDS	1492803	1493156	-	ID=test3_01466;gene=yebF;inference=ab initio prediction:Prodigal:2.6,protein motif:HAMAP:MF_01435;locus_tag=test3_01466;product=Protein YebF
CP007533.1	CDS	1493224	1493514	-	ID=test3_01467;inference=ab initio prediction:Prodigal:2.6,protein motif:CLUSTERS:PRK10061;locus_tag=test3_01467;product=DNA damage-inducible protein YebG
CP007533.1	CDS	1493645	1494823	+	ID=test3_01468;eC_number=2.1.2.-;gene=purT;inference=ab initio prediction:Prodigal:2.6,similar to AA sequence:UniProtKB:P33221;locus_tag=test3_01468;product=Phosphoribosylglycinamide formyltransferase 2
CP007533.1	CDS	1494923	1495564	-	ID=test3_01469;gene=eda;inference=ab initio prediction:Prodigal:2.6,similar to AA sequence:UniProtKB:P0A955;locus_tag=test3_01469;product=KHG/KDPG aldolase
CP007533.1	CDS	1495602	1497413	-	ID=test3_01470;eC_number=4.2.1.12;gene=edd;inference=ab initio prediction:Prodigal:2.6,similar to AA sequence:UniProtKB:P0ADF6;locus_tag=test3_01470;product=Phosphogluconate dehydratase
CP007533.1	CDS	1497648	1499123	-	ID=test3_01471;eC_number=1.1.1.49;gene=zwf;inference=ab initio prediction:Prodigal:2.6,similar to AA sequence:UniProtKB:P0AC53;locus_tag=test3_01471;product=Glucose-6-phosphate 1-dehydrogenase
CP007533.1	CDS	1499465	1500334	+	ID=test3_01472;gene=ybbH_2;inference=ab initio prediction:Prodigal:2.6,similar to AA sequence:UniProtKB:Q45581;locus_tag=test3_01472;product=putative HTH-type transcriptional regulator YbbH
CP007533.1	CDS	1500458	1501900	+	ID=test3_01473;eC_number=2.7.1.40;gene=pykA;inference=ab initio prediction:Prodigal:2.6,similar to AA sequence:UniProtKB:P21599;locus_tag=test3_01473;product=Pyruvate kinase II
CP007533.1	CDS	1501973	1502944	-	ID=test3_01474;eC_number=2.3.1.-;gene=msbB;inference=ab initio prediction:Prodigal:2.6,similar to AA sequence:UniProtKB:P24205;locus_tag=test3_01474;product=Lipid A biosynthesis (KDO)2-(lauroyl)-lipid IVA acyltransferase
CP007533.1	CDS	1503061	1504380	-	ID=test3_01475;eC_number=3.4.24.-;gene=mepM;inference=ab initio prediction:Prodigal:2.6,similar to AA sequence:UniProtKB:P0AFS9;locus_tag=test3_01475;product=Murein DD-endopeptidase MepM
CP007533.1	CDS	1504396	1505397	-	ID=test3_01476;gene=znuA;inference=ab initio prediction:Prodigal:2.6,similar to AA sequence:UniProtKB:P39172;locus_tag=test3_01476;product=High-affinity zinc uptake system protein ZnuA precursor
CP007533.1	CDS	1505419	1506174	+	ID=test3_01477;eC_number=3.6.3.-;gene=znuC_1;inference=ab initio prediction:Prodigal:2.6,similar to AA sequence:UniProtKB:Q8ZNV7;locus_tag=test3_01477;product=Zinc import ATP-binding protein ZnuC
CP007533.1	CDS	1506171	1506956	+	ID=test3_01478;gene=znuB;inference=ab initio prediction:Prodigal:2.6,similar to AA sequence:UniProtKB:P39832;locus_tag=test3_01478;product=High-affinity zinc uptake system membrane protein ZnuB
CP007533.1	CDS	1507035	1508045	-	ID=test3_01479;eC_number=3.6.4.12;gene=ruvB;inference=ab initio prediction:Prodigal:2.6,similar to AA sequence:UniProtKB:P0A812;locus_tag=test3_01479;product=Holliday junction ATP-dependent DNA helicase RuvB
CP007533.1	CDS	1508054	1508665	-	ID=test3_01480;eC_number=3.6.4.12;gene=ruvA;inference=ab initio prediction:Prodigal:2.6,similar to AA sequence:UniProtKB:P0A809;locus_tag=test3_01480;product=Holliday junction ATP-dependent DNA helicase RuvA
CP007533.1	CDS	1509024	1509716	-	ID=test3_01481;inference=ab initio prediction:Prodigal:2.6;locus_tag=test3_01481;product=hypothetical protein
CP007533.1	CDS	1509925	1510524	+	ID=test3_01482;inference=ab initio prediction:Prodigal:2.6,protein motif:CLUSTERS:PRK11470;locus_tag=test3_01482;product=hypothetical protein
CP007533.1	CDS	1510526	1511047	-	ID=test3_01483;eC_number=3.1.22.4;gene=ruvC;inference=ab initio prediction:Prodigal:2.6,similar to AA sequence:UniProtKB:P0A814;locus_tag=test3_01483;product=Crossover junction endodeoxyribonuclease RuvC
CP007533.1	CDS	1511084	1511824	-	ID=test3_01484;gene=yebC;inference=ab initio prediction:Prodigal:2.6,similar to AA sequence:UniProtKB:P0A8A0;locus_tag=test3_01484;product=putative transcriptional regulatory protein YebC
CP007533.1	CDS	1511854	1512306	-	ID=test3_01485;eC_number=3.6.1.-;gene=nudB;inference=ab initio prediction:Prodigal:2.6,similar to AA sequence:UniProtKB:P0AFC0;locus_tag=test3_01485;product=Dihydroneopterin triphosphate pyrophosphatase
CP007533.1	CDS	1512409	1514181	-	ID=test3_01486;eC_number=6.1.1.12;gene=aspS;inference=ab initio prediction:Prodigal:2.6,similar to AA sequence:UniProtKB:P21889;locus_tag=test3_01486;product=Aspartate--tRNA ligase
CP007533.1	CDS	1514506	1515072	+	ID=test3_01487;eC_number=3.-.-.-;gene=yecD;inference=ab initio prediction:Prodigal:2.6,similar to AA sequence:UniProtKB:P0ADI7;locus_tag=test3_01487;product=Isochorismatase family protein YecD
CP007533.1	CDS	1515069	1515887	+	ID=test3_01488;inference=ab initio prediction:Prodigal:2.6,protein motif:CLUSTERS:PRK10302;locus_tag=test3_01488;product=hypothetical protein
CP007533.1	CDS	1515940	1516335	+	ID=test3_01489;gene=yecN;inference=ab initio prediction:Prodigal:2.6,similar to AA sequence:UniProtKB:P64515;locus_tag=test3_01489;product=Inner membrane protein YecN
CP007533.1	CDS	1516376	1517119	+	ID=test3_01490;eC_number=2.1.1.-;gene=cmoA;inference=ab initio prediction:Prodigal:2.6,similar to AA sequence:UniProtKB:Q7CQC4;locus_tag=test3_01490;product=tRNA (cmo5U34)-methyltransferase
CP007533.1	CDS	1517116	1518087	+	ID=test3_01491;eC_number=2.1.1.-;gene=cmoB;inference=ab initio prediction:Prodigal:2.6,similar to AA sequence:UniProtKB:Q8ZNV1;locus_tag=test3_01491;product=tRNA (mo5U34)-methyltransferase
CP007533.1	CDS	1518323	1519069	-	ID=test3_01492;gene=cutC;inference=ab initio prediction:Prodigal:2.6,similar to AA sequence:UniProtKB:P67825;locus_tag=test3_01492;product=Copper homeostasis protein CutC
CP007533.1	CDS	1519089	1519658	-	ID=test3_01493;inference=ab initio prediction:Prodigal:2.6,protein motif:CLUSTERS:PRK11700;locus_tag=test3_01493;product=hypothetical protein
CP007533.1	CDS	1519895	1521628	+	ID=test3_01494;eC_number=6.1.1.19;gene=argS;inference=ab initio prediction:Prodigal:2.6,similar to AA sequence:UniProtKB:P11875;locus_tag=test3_01494;product=Arginine--tRNA ligase
CP007533.1	CDS	1521817	1523688	+	ID=test3_01495;gene=pbp;inference=ab initio prediction:Prodigal:2.6,similar to AA sequence:UniProtKB:P07944;locus_tag=test3_01495;product=Beta-lactam-inducible penicillin-binding protein
CP007533.1	CDS	1523742	1524881	-	ID=test3_01496;eC_number=3.2.1.172;gene=yesR;inference=ab initio prediction:Prodigal:2.6,similar to AA sequence:UniProtKB:O31521;locus_tag=test3_01496;product=Unsaturated rhamnogalacturonyl hydrolase YesR
CP007533.1	CDS	1525118	1525510	-	ID=test3_01497;gene=flhE;inference=ab initio prediction:Prodigal:2.6,similar to AA sequence:UniProtKB:P0A1N4;locus_tag=test3_01497;product=Flagellar protein FlhE precursor
CP007533.1	CDS	1525510	1527588	-	ID=test3_01498;gene=flhA;inference=ab initio prediction:Prodigal:2.6,similar to AA sequence:UniProtKB:P40729;locus_tag=test3_01498;product=Flagellar biosynthesis protein FlhA
CP007533.1	CDS	1527581	1528732	-	ID=test3_01499;gene=flhB;inference=ab initio prediction:Prodigal:2.6,similar to AA sequence:UniProtKB:P40727;locus_tag=test3_01499;product=Flagellar biosynthetic protein FlhB
CP007533.1	CDS	1528824	1529018	+	ID=test3_01500;inference=ab initio prediction:Prodigal:2.6;locus_tag=test3_01500;product=hypothetical protein
CP007533.1	CDS	1528926	1529573	-	ID=test3_01501;inference=ab initio prediction:Prodigal:2.6,protein motif:CLUSTERS:PRK11166;locus_tag=test3_01501;product=chemotaxis regulator CheZ
CP007533.1	CDS	1529581	1529970	-	ID=test3_01502;gene=cheY;inference=ab initio prediction:Prodigal:2.6,similar to AA sequence:UniProtKB:P0A2D5;locus_tag=test3_01502;product=Chemotaxis protein CheY
CP007533.1	CDS	1529988	1531037	-	ID=test3_01503;eC_number=3.1.1.61;gene=cheB;inference=ab initio prediction:Prodigal:2.6,similar to AA sequence:UniProtKB:P04042;locus_tag=test3_01503;product=Chemotaxis response regulator protein-glutamate methylesterase
CP007533.1	CDS	1531034	1531900	-	ID=test3_01504;eC_number=2.1.1.80;gene=cheR;inference=ab initio prediction:Prodigal:2.6,similar to AA sequence:UniProtKB:P07801;locus_tag=test3_01504;product=Chemotaxis protein methyltransferase
CP007533.1	CDS	1532061	1533722	-	ID=test3_01505;gene=tar;inference=ab initio prediction:Prodigal:2.6,similar to AA sequence:UniProtKB:P02941;locus_tag=test3_01505;product=Methyl-accepting chemotaxis protein II
CP007533.1	CDS	1533959	1534462	-	ID=test3_01506;gene=cheW;inference=ab initio prediction:Prodigal:2.6,similar to AA sequence:UniProtKB:P0A964;locus_tag=test3_01506;product=Chemotaxis protein CheW
CP007533.1	CDS	1534483	1536498	-	ID=test3_01507;eC_number=2.7.13.3;gene=cheA;inference=ab initio prediction:Prodigal:2.6,similar to AA sequence:UniProtKB:P09384;locus_tag=test3_01507;product=Chemotaxis protein CheA
CP007533.1	CDS	1536503	1537432	-	ID=test3_01508;gene=motB;inference=ab initio prediction:Prodigal:2.6,similar to AA sequence:UniProtKB:P55892;locus_tag=test3_01508;product=Motility protein B
CP007533.1	CDS	1537429	1538316	-	ID=test3_01509;gene=motA;inference=ab initio prediction:Prodigal:2.6,similar to AA sequence:UniProtKB:P09348;locus_tag=test3_01509;product=Motility protein A
CP007533.1	CDS	1538442	1539020	-	ID=test3_01510;gene=flhC;inference=ab initio prediction:Prodigal:2.6,similar to AA sequence:UniProtKB:O52222;locus_tag=test3_01510;product=Flagellar transcriptional regulator FlhC
CP007533.1	CDS	1539023	1539364	-	ID=test3_01511;gene=flhD;inference=ab initio prediction:Prodigal:2.6,similar to AA sequence:UniProtKB:P0A2R2;locus_tag=test3_01511;product=Flagellar transcriptional regulator FlhD
CP007533.1	CDS	1540160	1540588	+	ID=test3_01512;gene=uspC;inference=ab initio prediction:Prodigal:2.6,similar to AA sequence:UniProtKB:P46888;locus_tag=test3_01512;product=Universal stress protein C
CP007533.1	CDS	1540606	1542027	-	ID=test3_01513;eC_number=2.4.1.15;gene=otsA;inference=ab initio prediction:Prodigal:2.6,similar to AA sequence:UniProtKB:P31677;locus_tag=test3_01513;product=Alpha%2Calpha-trehalose-phosphate synthase [UDP-forming]
CP007533.1	CDS	1542002	1542904	-	ID=test3_01514;eC_number=3.1.3.12;gene=otsB;inference=ab initio prediction:Prodigal:2.6,similar to AA sequence:UniProtKB:P31678;locus_tag=test3_01514;product=Trehalose-6-phosphate phosphatase
CP007533.1	CDS	1543440	1543997	-	ID=test3_01515;gene=yajL_2;inference=ab initio prediction:Prodigal:2.6,similar to AA sequence:UniProtKB:Q46948;locus_tag=test3_01515;product=Chaperone protein YajL
CP007533.1	CDS	1544548	1545051	+	ID=test3_01516;eC_number=1.16.3.1;gene=ftnA_1;inference=ab initio prediction:Prodigal:2.6,similar to AA sequence:UniProtKB:P0A998;locus_tag=test3_01516;product=Ferritin-1
CP007533.1	CDS	1545230	1545868	-	ID=test3_01517;inference=ab initio prediction:Prodigal:2.6,protein motif:CLUSTERS:PRK09273;locus_tag=test3_01517;product=hypothetical protein
CP007533.1	CDS	1546124	1546459	+	ID=test3_01518;inference=ab initio prediction:Prodigal:2.6;locus_tag=test3_01518;product=hypothetical protein
CP007533.1	CDS	1546699	1547196	+	ID=test3_01519;eC_number=1.16.3.1;gene=ftnA_2;inference=ab initio prediction:Prodigal:2.6,similar to AA sequence:UniProtKB:P0A998;locus_tag=test3_01519;product=Ferritin-1
CP007533.1	CDS	1547242	1547481	-	ID=test3_01520;inference=ab initio prediction:Prodigal:2.6;locus_tag=test3_01520;product=hypothetical protein
CP007533.1	CDS	1547651	1548925	+	ID=test3_01521;gene=tyrP;inference=ab initio prediction:Prodigal:2.6,similar to AA sequence:UniProtKB:P0AAD4;locus_tag=test3_01521;product=Tyrosine-specific transport protein
CP007533.1	CDS	1549000	1549665	-	ID=test3_01522;inference=ab initio prediction:Prodigal:2.6,protein motif:CLUSTERS:PRK10396;locus_tag=test3_01522;product=hypothetical protein
CP007533.1	CDS	1549904	1550230	-	ID=test3_01523;inference=ab initio prediction:Prodigal:2.6;locus_tag=test3_01523;product=hypothetical protein
CP007533.1	CDS	1550443	1551876	-	ID=test3_01524;inference=ab initio prediction:Prodigal:2.6,protein motif:Pfam:PF12913.1;locus_tag=test3_01524;product=SH3 domain of the SH3b1 type
CP007533.1	CDS	1552096	1552380	-	ID=test3_01525;inference=ab initio prediction:Prodigal:2.6;locus_tag=test3_01525;product=hypothetical protein
CP007533.1	tRNA	1552688	1552774	-	ID=test3_01526;inference=COORDINATES:profile:Aragorn:1.2;locus_tag=test3_01526;product=tRNA-Leu(taa)
CP007533.1	tRNA	1552786	1552859	-	ID=test3_01527;inference=COORDINATES:profile:Aragorn:1.2;locus_tag=test3_01527;product=tRNA-Cys(gca)
CP007533.1	tRNA	1552911	1552986	-	ID=test3_01528;inference=COORDINATES:profile:Aragorn:1.2;locus_tag=test3_01528;product=tRNA-Gly(gcc)
CP007533.1	CDS	1553138	1553686	-	ID=test3_01529;eC_number=2.7.8.5;gene=pgsA;inference=ab initio prediction:Prodigal:2.6,similar to AA sequence:UniProtKB:P0ABF8;locus_tag=test3_01529;product=CDP-diacylglycerol--glycerol-3-phosphate 3-phosphatidyltransferase
CP007533.1	CDS	1553743	1555575	-	ID=test3_01530;gene=uvrC;inference=ab initio prediction:Prodigal:2.6,similar to AA sequence:UniProtKB:P0A8G0;locus_tag=test3_01530;product=UvrABC system protein C
CP007533.1	CDS	1555572	1556228	-	ID=test3_01531;gene=uvrY;inference=ab initio prediction:Prodigal:2.6,similar to AA sequence:UniProtKB:P0AED5;locus_tag=test3_01531;product=Response regulator UvrY
CP007533.1	CDS	1556692	1556916	+	ID=test3_01532;inference=ab initio prediction:Prodigal:2.6,protein motif:CLUSTERS:PRK10613;locus_tag=test3_01532;product=hypothetical protein
CP007533.1	CDS	1556983	1557705	-	ID=test3_01533;gene=sdiA;inference=ab initio prediction:Prodigal:2.6,similar to AA sequence:UniProtKB:P07026;locus_tag=test3_01533;product=Regulatory protein SdiA
CP007533.1	CDS	1557938	1558690	-	ID=test3_01534;gene=artM_2;inference=ab initio prediction:Prodigal:2.6,similar to AA sequence:UniProtKB:P54537;locus_tag=test3_01534;product=Arginine transport ATP-binding protein ArtM
CP007533.1	CDS	1558687	1559355	-	ID=test3_01535;gene=yecS_3;inference=ab initio prediction:Prodigal:2.6,similar to AA sequence:UniProtKB:P0AFT2;locus_tag=test3_01535;product=Inner membrane amino-acid ABC transporter permease protein YecS
CP007533.1	CDS	1559376	1560362	-	ID=test3_01536;eC_number=4.4.1.15;gene=dcyD;inference=ab initio prediction:Prodigal:2.6,similar to AA sequence:UniProtKB:Q8ZNT7;locus_tag=test3_01536;product=D-cysteine desulfhydrase
CP007533.1	CDS	1560516	1561316	-	ID=test3_01537;gene=fliY_2;inference=ab initio prediction:Prodigal:2.6,similar to AA sequence:UniProtKB:P0AEM9;locus_tag=test3_01537;product=Cystine-binding periplasmic protein precursor
CP007533.1	CDS	1561463	1562014	-	ID=test3_01538;gene=fliZ;inference=ab initio prediction:Prodigal:2.6,similar to AA sequence:UniProtKB:P52627;locus_tag=test3_01538;product=Regulator of sigma S factor FliZ
CP007533.1	CDS	1562073	1562792	-	ID=test3_01539;gene=fliA;inference=ab initio prediction:Prodigal:2.6,similar to AA sequence:UniProtKB:P0A2E8;locus_tag=test3_01539;product=RNA polymerase sigma factor FliA
CP007533.1	CDS	1562989	1564194	-	ID=test3_01540;gene=fliV;inference=ab initio prediction:Prodigal:2.6,similar to AA sequence:UniProtKB:P37588;locus_tag=test3_01540;product=Flagellar biosynthetic protein FliV
CP007533.1	CDS	1564273	1565775	-	ID=test3_01541;gene=fliC_1;inference=ab initio prediction:Prodigal:2.6,similar to AA sequence:UniProtKB:P06179;locus_tag=test3_01541;product=Flagellin
CP007533.1	CDS	1566032	1567435	+	ID=test3_01542;gene=fliD;inference=ab initio prediction:Prodigal:2.6,similar to AA sequence:UniProtKB:P16328;locus_tag=test3_01542;product=Flagellar hook-associated protein 2
CP007533.1	CDS	1567450	1567857	+	ID=test3_01543;gene=fliS;inference=ab initio prediction:Prodigal:2.6,similar to AA sequence:UniProtKB:P26609;locus_tag=test3_01543;product=Flagellar protein FliS
CP007533.1	CDS	1567857	1568225	+	ID=test3_01544;gene=fliT;inference=ab initio prediction:Prodigal:2.6,similar to AA sequence:UniProtKB:P0A1N2;locus_tag=test3_01544;product=Flagellar protein FliT
CP007533.1	CDS	1568297	1569781	+	ID=test3_01545;eC_number=3.2.1.1;gene=amyS;inference=ab initio prediction:Prodigal:2.6,similar to AA sequence:UniProtKB:P06279;locus_tag=test3_01545;product=Alpha-amylase precursor
CP007533.1	CDS	1569821	1570222	-	ID=test3_01546;inference=ab initio prediction:Prodigal:2.6,protein motif:CLUSTERS:PRK10397;locus_tag=test3_01546;product=lipoprotein
CP007533.1	CDS	1570408	1571613	+	ID=test3_01547;inference=ab initio prediction:Prodigal:2.6,protein motif:CLUSTERS:PRK11099;locus_tag=test3_01547;product=putative inner membrane protein
CP007533.1	CDS	1571610	1571843	+	ID=test3_01548;eC_number=2.8.1.-;gene=tusA_1;inference=ab initio prediction:Prodigal:2.6,similar to AA sequence:UniProtKB:P0A890;locus_tag=test3_01548;product=Sulfurtransferase TusA
CP007533.1	CDS	1572141	1572494	+	ID=test3_01549;inference=ab initio prediction:Prodigal:2.6;locus_tag=test3_01549;product=hypothetical protein
CP007533.1	CDS	1572615	1572929	-	ID=test3_01550;gene=fliE;inference=ab initio prediction:Prodigal:2.6,similar to AA sequence:UniProtKB:P26462;locus_tag=test3_01550;product=Flagellar hook-basal body complex protein FliE
CP007533.1	CDS	1573146	1574828	+	ID=test3_01551;gene=fliF;inference=ab initio prediction:Prodigal:2.6,similar to AA sequence:UniProtKB:P15928;locus_tag=test3_01551;product=Flagellar M-ring protein
CP007533.1	CDS	1574821	1575816	+	ID=test3_01552;gene=fliG;inference=ab initio prediction:Prodigal:2.6,similar to AA sequence:UniProtKB:P0A1J9;locus_tag=test3_01552;product=Flagellar motor switch protein FliG
CP007533.1	CDS	1575809	1576516	+	ID=test3_01553;gene=fliH;inference=ab initio prediction:Prodigal:2.6,similar to AA sequence:UniProtKB:P15934;locus_tag=test3_01553;product=Flagellar assembly protein FliH
CP007533.1	CDS	1576516	1577886	+	ID=test3_01554;eC_number=3.6.3.14;gene=fliI;inference=ab initio prediction:Prodigal:2.6,similar to AA sequence:UniProtKB:P26465;locus_tag=test3_01554;product=Flagellum-specific ATP synthase
CP007533.1	CDS	1577908	1578351	+	ID=test3_01555;gene=fliJ;inference=ab initio prediction:Prodigal:2.6,similar to AA sequence:UniProtKB:P0A1K1;locus_tag=test3_01555;product=Flagellar FliJ protein
CP007533.1	CDS	1578348	1579571	+	ID=test3_01556;gene=fliK;inference=ab initio prediction:Prodigal:2.6,similar to AA sequence:UniProtKB:P26416;locus_tag=test3_01556;product=Flagellar hook-length control protein
CP007533.1	CDS	1579676	1580143	+	ID=test3_01557;inference=ab initio prediction:Prodigal:2.6,protein motif:CLUSTERS:PRK07021;locus_tag=test3_01557;product=flagellar basal body-associated protein FliL
CP007533.1	CDS	1580148	1581152	+	ID=test3_01558;gene=fliM;inference=ab initio prediction:Prodigal:2.6,similar to AA sequence:UniProtKB:P26418;locus_tag=test3_01558;product=Flagellar motor switch protein FliM
CP007533.1	CDS	1581149	1581562	+	ID=test3_01559;gene=fliN;inference=ab initio prediction:Prodigal:2.6,similar to AA sequence:UniProtKB:P15070;locus_tag=test3_01559;product=Flagellar motor switch protein FliN
CP007533.1	CDS	1581562	1581939	+	ID=test3_01560;gene=fliO;inference=ab initio prediction:Prodigal:2.6,similar to AA sequence:UniProtKB:P0A1L1;locus_tag=test3_01560;product=Flagellar protein FliO
CP007533.1	CDS	1581939	1582676	+	ID=test3_01561;gene=fliP_2;inference=ab initio prediction:Prodigal:2.6,similar to AA sequence:UniProtKB:P54700;locus_tag=test3_01561;product=Flagellar biosynthetic protein FliP precursor
CP007533.1	CDS	1582686	1582955	+	ID=test3_01562;gene=fliQ_2;inference=ab initio prediction:Prodigal:2.6,similar to AA sequence:UniProtKB:P74931;locus_tag=test3_01562;product=Flagellar biosynthetic protein FliQ
CP007533.1	CDS	1582964	1583758	+	ID=test3_01563;gene=fliR;inference=ab initio prediction:Prodigal:2.6,similar to AA sequence:UniProtKB:P74932;locus_tag=test3_01563;product=Flagellar biosynthetic protein FliR
CP007533.1	CDS	1584040	1584663	+	ID=test3_01564;gene=rcsA_1;inference=ab initio prediction:Prodigal:2.6,similar to AA sequence:UniProtKB:P0DMD0;locus_tag=test3_01564;product=Transcriptional regulatory protein RcsA
CP007533.1	CDS	1584702	1584896	-	ID=test3_01565;inference=ab initio prediction:Prodigal:2.6,protein motif:CLUSTERS:PRK10708;locus_tag=test3_01565;product=hypothetical protein
CP007533.1	CDS	1585025	1585252	+	ID=test3_01566;inference=ab initio prediction:Prodigal:2.6;locus_tag=test3_01566;product=hypothetical protein
CP007533.1	CDS	1585562	1586377	+	ID=test3_01567;eC_number=3.1.3.70;gene=yedP;inference=ab initio prediction:Prodigal:2.6,similar to AA sequence:UniProtKB:P76329;locus_tag=test3_01567;product=Putative mannosyl-3-phosphoglycerate phosphatase
CP007533.1	CDS	1586356	1588068	-	ID=test3_01568;eC_number=2.7.7.65;gene=yedQ;inference=ab initio prediction:Prodigal:2.6,similar to AA sequence:UniProtKB:P76330;locus_tag=test3_01568;product=putative diguanylate cyclase YedQ
CP007533.1	CDS	1588233	1588418	-	ID=test3_01569;inference=ab initio prediction:Prodigal:2.6;locus_tag=test3_01569;product=hypothetical protein
CP007533.1	CDS	1588495	1589406	-	ID=test3_01570;gene=yedI;inference=ab initio prediction:Prodigal:2.6,similar to AA sequence:UniProtKB:P46125;locus_tag=test3_01570;product=Inner membrane protein YedI
CP007533.1	CDS	1589582	1590502	+	ID=test3_01571;gene=yedA_2;inference=ab initio prediction:Prodigal:2.6,similar to AA sequence:UniProtKB:P0AA70;locus_tag=test3_01571;product=putative inner membrane transporter YedA
CP007533.1	CDS	1590491	1590961	-	ID=test3_01572;eC_number=3.1.-.-;gene=vsr;inference=ab initio prediction:Prodigal:2.6,similar to AA sequence:UniProtKB:P09184;locus_tag=test3_01572;product=Very short patch repair protein
CP007533.1	CDS	1590942	1592372	-	ID=test3_01573;eC_number=2.1.1.37;gene=dcm_1;inference=ab initio prediction:Prodigal:2.6,similar to AA sequence:UniProtKB:P0AED9;locus_tag=test3_01573;product=DNA-cytosine methyltransferase
CP007533.1	CDS	1592446	1593141	-	ID=test3_01574;inference=ab initio prediction:Prodigal:2.6,protein motif:CLUSTERS:PRK10119;locus_tag=test3_01574;product=putative hydrolase
CP007533.1	CDS	1593233	1593532	-	ID=test3_01575;gene=yedR;inference=ab initio prediction:Prodigal:2.6,similar to AA sequence:UniProtKB:P76334;locus_tag=test3_01575;product=Inner membrane protein YedR
CP007533.1	CDS	1594182	1595378	+	ID=test3_01576;gene=ompN_2;inference=ab initio prediction:Prodigal:2.6,similar to AA sequence:UniProtKB:P77747;locus_tag=test3_01576;product=Outer membrane protein N precursor
CP007533.1	CDS	1595838	1596050	-	ID=test3_01577;gene=cspJ;inference=ab initio prediction:Prodigal:2.6,similar to AA sequence:UniProtKB:E1WGN1;locus_tag=test3_01577;product=Cold shock-like protein CspJ
CP007533.1	CDS	1596505	1597773	-	ID=test3_01578;eC_number=2.7.7.7;gene=dinB_1;inference=ab initio prediction:Prodigal:2.6,similar to AA sequence:UniProtKB:Q47155;locus_tag=test3_01578;product=DNA polymerase IV
CP007533.1	CDS	1597776	1598195	-	ID=test3_01579;eC_number=3.4.21.88;gene=lexA_1;inference=ab initio prediction:Prodigal:2.6,similar to AA sequence:UniProtKB:Q50765;locus_tag=test3_01579;product=LexA repressor
CP007533.1	tRNA	1598787	1598876	-	ID=test3_01580;inference=COORDINATES:profile:Aragorn:1.2;locus_tag=test3_01580;product=tRNA-Ser(cga)
CP007533.1	CDS	1598965	1599762	+	ID=test3_01581;gene=mtfA;inference=ab initio prediction:Prodigal:2.6,protein motif:HAMAP:MF_01593;locus_tag=test3_01581;product=Protein MtfA
CP007533.1	tRNA	1599863	1599938	+	ID=test3_01582;inference=COORDINATES:profile:Aragorn:1.2;locus_tag=test3_01582;product=tRNA-Asn(gtt)
CP007533.1	tRNA	1600539	1600614	+	ID=test3_01583;inference=COORDINATES:profile:Aragorn:1.2;locus_tag=test3_01583;product=tRNA-Asn(gtt)
CP007533.1	CDS	1601117	1602571	-	ID=test3_01584;eC_number=3.2.2.4;gene=amn;inference=ab initio prediction:Prodigal:2.6,similar to AA sequence:UniProtKB:P0AE12;locus_tag=test3_01584;product=AMP nucleosidase
CP007533.1	CDS	1602767	1603093	-	ID=test3_01585;inference=ab initio prediction:Prodigal:2.6;locus_tag=test3_01585;product=hypothetical protein
CP007533.1	tRNA	1603974	1604049	-	ID=test3_01586;inference=COORDINATES:profile:Aragorn:1.2;locus_tag=test3_01586;product=tRNA-Asn(gtt)
CP007533.1	CDS	1604190	1605614	-	ID=test3_01587;gene=mdtK_2;inference=ab initio prediction:Prodigal:2.6,similar to AA sequence:UniProtKB:P37340;locus_tag=test3_01587;product=Multidrug resistance protein MdtK
CP007533.1	tRNA	1605807	1605882	+	ID=test3_01588;inference=COORDINATES:profile:Aragorn:1.2;locus_tag=test3_01588;product=tRNA-Asn(gtt)
CP007533.1	CDS	1606044	1606193	+	ID=test3_01589;inference=ab initio prediction:Prodigal:2.6;locus_tag=test3_01589;product=hypothetical protein
CP007533.1	CDS	1606403	1606777	+	ID=test3_01590;gene=intS;inference=ab initio prediction:Prodigal:2.6,similar to AA sequence:UniProtKB:P37326;locus_tag=test3_01590;product=Putative prophage CPS-53 integrase
CP007533.1	CDS	1606868	1607299	+	ID=test3_01591;gene=intA_1;inference=ab initio prediction:Prodigal:2.6,similar to AA sequence:UniProtKB:P32053;locus_tag=test3_01591;product=Prophage CP4-57 integrase
CP007533.1	CDS	1608000	1608878	+	ID=test3_01592;gene=cysL_2;inference=ab initio prediction:Prodigal:2.6,similar to AA sequence:UniProtKB:P39647;locus_tag=test3_01592;product=HTH-type transcriptional regulator CysL
CP007533.1	CDS	1609028	1610023	-	ID=test3_01593;eC_number=1.2.1.12;gene=gapA_2;inference=ab initio prediction:Prodigal:2.6,similar to AA sequence:UniProtKB:P0A9B2;locus_tag=test3_01593;product=Glyceraldehyde-3-phosphate dehydrogenase A
CP007533.1	CDS	1610111	1611073	-	ID=test3_01594;inference=ab initio prediction:Prodigal:2.6,protein motif:Pfam:PF00892.14;locus_tag=test3_01594;product=EamA-like transporter family protein
CP007533.1	CDS	1611196	1612692	-	ID=test3_01595;eC_number=6.2.1.3;inference=ab initio prediction:Prodigal:2.6,similar to AA sequence:UniProtKB:O53306;locus_tag=test3_01595;product=Long-chain-fatty-acid--CoA ligase FadD13
CP007533.1	CDS	1612727	1614109	-	ID=test3_01596;eC_number=4.1.1.19;gene=speA_1;inference=ab initio prediction:Prodigal:2.6,similar to AA sequence:UniProtKB:P21885;locus_tag=test3_01596;product=Arginine decarboxylase
CP007533.1	CDS	1614334	1614435	+	ID=test3_01597;inference=ab initio prediction:Prodigal:2.6;locus_tag=test3_01597;product=hypothetical protein
CP007533.1	CDS	1615265	1616194	-	ID=test3_01598;eC_number=2.-.-.-;gene=erfK;inference=ab initio prediction:Prodigal:2.6,similar to AA sequence:UniProtKB:P39176;locus_tag=test3_01598;product=putative L%2CD-transpeptidase ErfK/SrfK precursor
CP007533.1	CDS	1616272	1617342	-	ID=test3_01599;eC_number=2.4.2.21;gene=cobT;inference=ab initio prediction:Prodigal:2.6,similar to AA sequence:UniProtKB:Q05603;locus_tag=test3_01599;product=Nicotinate-nucleotide--dimethylbenzimidazole phosphoribosyltransferase
CP007533.1	CDS	1617369	1618112	-	ID=test3_01600;eC_number=2.-.-.-;gene=cobS;inference=ab initio prediction:Prodigal:2.6,similar to AA sequence:UniProtKB:P36561;locus_tag=test3_01600;product=Cobalamin synthase
CP007533.1	CDS	1618109	1618654	-	ID=test3_01601;eC_number=2.7.1.156;gene=cobU;inference=ab initio prediction:Prodigal:2.6,similar to AA sequence:UniProtKB:Q05599;locus_tag=test3_01601;product=Bifunctional adenosylcobalamin biosynthesis protein CobU
CP007533.1	CDS	1618651	1620171	-	ID=test3_01602;gene=cobQ;inference=ab initio prediction:Prodigal:2.6,similar to AA sequence:UniProtKB:P29932;locus_tag=test3_01602;product=Cobyric acid synthase
CP007533.1	CDS	1620168	1620983	-	ID=test3_01603;eC_number=3.6.3.-;gene=cbiO;inference=ab initio prediction:Prodigal:2.6,similar to AA sequence:UniProtKB:Q05596;locus_tag=test3_01603;product=Cobalt import ATP-binding protein CbiO
CP007533.1	CDS	1620992	1621669	-	ID=test3_01604;gene=cbiQ;inference=ab initio prediction:Prodigal:2.6,similar to AA sequence:UniProtKB:Q05598;locus_tag=test3_01604;product=Cobalt transport protein CbiQ
CP007533.1	CDS	1621656	1621937	-	ID=test3_01605;gene=cbiN;inference=ab initio prediction:Prodigal:2.6,similar to AA sequence:UniProtKB:Q05595;locus_tag=test3_01605;product=Cobalt transport protein CbiN
CP007533.1	CDS	1621939	1622676	-	ID=test3_01606;gene=cbiM;inference=ab initio prediction:Prodigal:2.6,similar to AA sequence:UniProtKB:Q05594;locus_tag=test3_01606;product=Cobalt transport protein CbiM precursor
CP007533.1	CDS	1622673	1623386	-	ID=test3_01607;eC_number=2.1.1.151;gene=cbiL;inference=ab initio prediction:Prodigal:2.6,similar to AA sequence:UniProtKB:Q05593;locus_tag=test3_01607;product=Cobalt-precorrin-2 C(20)-methyltransferase
CP007533.1	CDS	1623383	1624177	-	ID=test3_01608;eC_number=4.99.1.3;gene=cbiK;inference=ab initio prediction:Prodigal:2.6,similar to AA sequence:UniProtKB:Q05592;locus_tag=test3_01608;product=Sirohydrochlorin cobaltochelatase
CP007533.1	CDS	1624180	1624971	-	ID=test3_01609;eC_number=1.3.1.54;gene=cobK;inference=ab initio prediction:Prodigal:2.6,similar to AA sequence:UniProtKB:P21920;locus_tag=test3_01609;product=Precorrin-6A reductase
CP007533.1	CDS	1624968	1625693	-	ID=test3_01610;eC_number=2.1.1.-;gene=cbiH;inference=ab initio prediction:Prodigal:2.6,similar to AA sequence:UniProtKB:Q05590;locus_tag=test3_01610;product=Cobalt-precorrin-3B C(17)-methyltransferase
CP007533.1	CDS	1625693	1626748	-	ID=test3_01611;inference=ab initio prediction:Prodigal:2.6,protein motif:CLUSTERS:PRK05788;locus_tag=test3_01611;product=cobalamin biosynthesis protein CbiG
CP007533.1	CDS	1626729	1627502	-	ID=test3_01612;eC_number=2.1.1.271;gene=cbiF;inference=ab initio prediction:Prodigal:2.6,similar to AA sequence:UniProtKB:P0A2G9;locus_tag=test3_01612;product=Cobalt-precorrin-4 C(11)-methyltransferase
CP007533.1	CDS	1627486	1628064	-	ID=test3_01613;eC_number=2.1.1.-;gene=cbiT;inference=ab initio prediction:Prodigal:2.6,similar to AA sequence:UniProtKB:Q05632;locus_tag=test3_01613;product=putative cobalt-precorrin-6Y C(15)-methyltransferase [decarboxylating]
CP007533.1	CDS	1628054	1628659	-	ID=test3_01614;eC_number=2.1.1.-;gene=cbiE;inference=ab initio prediction:Prodigal:2.6,similar to AA sequence:UniProtKB:P0A2H1;locus_tag=test3_01614;product=putative cobalt-precorrin-6Y C(5)-methyltransferase
CP007533.1	CDS	1628653	1629792	-	ID=test3_01615;inference=ab initio prediction:Prodigal:2.6,protein motif:CLUSTERS:PRK00075;locus_tag=test3_01615;product=cobalt-precorrin-6A synthase
CP007533.1	CDS	1629792	1630424	-	ID=test3_01616;eC_number=5.4.1.-;gene=cbiC;inference=ab initio prediction:Prodigal:2.6,similar to AA sequence:UniProtKB:Q05601;locus_tag=test3_01616;product=Cobalt-precorrin-8X methylmutase
CP007533.1	CDS	1630435	1631394	-	ID=test3_01617;inference=ab initio prediction:Prodigal:2.6,protein motif:CLUSTERS:PRK01209;locus_tag=test3_01617;product=cobalamin biosynthesis protein
CP007533.1	CDS	1631391	1632770	-	ID=test3_01618;gene=cobB_2;inference=ab initio prediction:Prodigal:2.6,similar to AA sequence:UniProtKB:P21632;locus_tag=test3_01618;product=Cobyrinic acid A%2CC-diamide synthase
CP007533.1	CDS	1633368	1634279	-	ID=test3_01619;gene=araC_1;inference=ab initio prediction:Prodigal:2.6,similar to AA sequence:UniProtKB:P0A9E0;locus_tag=test3_01619;product=Arabinose operon regulatory protein
CP007533.1	CDS	1634496	1635290	-	ID=test3_01620;gene=pduF;inference=ab initio prediction:Prodigal:2.6,similar to AA sequence:UniProtKB:P37451;locus_tag=test3_01620;product=Propanediol diffusion facilitator
CP007533.1	CDS	1635815	1636099	+	ID=test3_01621;gene=pduA_1;inference=ab initio prediction:Prodigal:2.6,similar to AA sequence:UniProtKB:P0A1C7;locus_tag=test3_01621;product=Propanediol utilization protein PduA
CP007533.1	CDS	1636096	1636908	+	ID=test3_01622;gene=pduB;inference=ab initio prediction:Prodigal:2.6,similar to AA sequence:UniProtKB:P37449;locus_tag=test3_01622;product=Propanediol utilization protein PduB
CP007533.1	CDS	1636927	1638591	+	ID=test3_01623;eC_number=4.2.1.28;gene=pduC;inference=ab initio prediction:Prodigal:2.6,similar to AA sequence:UniProtKB:P37450;locus_tag=test3_01623;product=Propanediol dehydratase large subunit
CP007533.1	CDS	1638602	1639276	+	ID=test3_01624;eC_number=4.2.1.28;gene=pduD;inference=ab initio prediction:Prodigal:2.6,similar to AA sequence:UniProtKB:O31041;locus_tag=test3_01624;product=Propanediol dehydratase medium subunit
CP007533.1	CDS	1639291	1639812	+	ID=test3_01625;eC_number=4.2.1.28;gene=pduE;inference=ab initio prediction:Prodigal:2.6,similar to AA sequence:UniProtKB:O31042;locus_tag=test3_01625;product=Propanediol dehydratase small subunit
CP007533.1	CDS	1640019	1641851	+	ID=test3_01626;gene=ddrA;inference=ab initio prediction:Prodigal:2.6,similar to AA sequence:UniProtKB:O68195;locus_tag=test3_01626;product=Diol dehydratase-reactivating factor alpha subunit
CP007533.1	CDS	1641841	1642191	+	ID=test3_01627;inference=ab initio prediction:Prodigal:2.6;locus_tag=test3_01627;product=hypothetical protein
CP007533.1	CDS	1642211	1642486	+	ID=test3_01628;gene=pduA_2;inference=ab initio prediction:Prodigal:2.6,similar to AA sequence:UniProtKB:P0A1C7;locus_tag=test3_01628;product=Propanediol utilization protein PduA
CP007533.1	CDS	1642511	1642972	+	ID=test3_01629;inference=ab initio prediction:Prodigal:2.6,similar to AA sequence:UniProtKB:P72760;locus_tag=test3_01629;note=Carbon dioxide-concentrating mechanism protein CcmK homolog 1;product=hypothetical protein
CP007533.1	CDS	1642972	1643604	+	ID=test3_01630;eC_number=2.3.1.222;gene=pduL;inference=ab initio prediction:Prodigal:2.6,similar to AA sequence:UniProtKB:Q9XDN5;locus_tag=test3_01630;product=Phosphate propanoyltransferase
CP007533.1	CDS	1643601	1644092	+	ID=test3_01631;inference=ab initio prediction:Prodigal:2.6;locus_tag=test3_01631;product=hypothetical protein
CP007533.1	CDS	1644096	1644371	+	ID=test3_01632;gene=ccmL;inference=ab initio prediction:Prodigal:2.6,similar to AA sequence:UniProtKB:P72759;locus_tag=test3_01632;product=Carbon dioxide concentrating mechanism protein CcmL
CP007533.1	CDS	1644381	1645391	+	ID=test3_01633;eC_number=2.5.1.17;gene=yvqK;inference=ab initio prediction:Prodigal:2.6,similar to AA sequence:UniProtKB:O34899;locus_tag=test3_01633;product=Cob(I)yrinic acid a%2Cc-diamide adenosyltransferase
CP007533.1	CDS	1645388	1646782	+	ID=test3_01634;gene=adhE_2;inference=ab initio prediction:Prodigal:2.6,similar to AA sequence:UniProtKB:P33744;locus_tag=test3_01634;product=Aldehyde-alcohol dehydrogenase
CP007533.1	CDS	1646794	1647906	+	ID=test3_01635;gene=adhE_3;inference=ab initio prediction:Prodigal:2.6,similar to AA sequence:UniProtKB:P0A9Q7;locus_tag=test3_01635;product=Aldehyde-alcohol dehydrogenase
CP007533.1	CDS	1647903	1649258	+	ID=test3_01636;gene=rnfC_2;inference=ab initio prediction:Prodigal:2.6,similar to AA sequence:UniProtKB:Q52716;locus_tag=test3_01636;product=Electron transport complex protein RnfC
CP007533.1	CDS	1649261	1649815	+	ID=test3_01637;inference=ab initio prediction:Prodigal:2.6,similar to AA sequence:UniProtKB:P72761;locus_tag=test3_01637;note=Carbon dioxide-concentrating mechanism protein CcmK homolog 2;product=hypothetical protein
CP007533.1	CDS	1649815	1650165	+	ID=test3_01638;gene=pduU;inference=ab initio prediction:Prodigal:2.6,similar to AA sequence:UniProtKB:P0A1D1;locus_tag=test3_01638;product=Propanediol utilization protein PduU
CP007533.1	CDS	1650170	1650622	+	ID=test3_01639;gene=pduV_1;inference=ab initio prediction:Prodigal:2.6,similar to AA sequence:UniProtKB:Q9XDM6;locus_tag=test3_01639;product=Propanediol utilization protein PduV
CP007533.1	CDS	1650607	1651821	+	ID=test3_01640;eC_number=2.7.2.15;gene=pduW;inference=ab initio prediction:Prodigal:2.6,similar to AA sequence:UniProtKB:P74879;locus_tag=test3_01640;product=putative propionate kinase
CP007533.1	CDS	1651879	1652781	+	ID=test3_01641;eC_number=2.7.1.177;gene=pduX;inference=ab initio prediction:Prodigal:2.6,similar to AA sequence:UniProtKB:Q9XDM4;locus_tag=test3_01641;product=L-threonine kinase
CP007533.1	CDS	1652815	1653150	-	ID=test3_01642;inference=ab initio prediction:Prodigal:2.6,protein motif:CLUSTERS:PRK05423;locus_tag=test3_01642;product=hypothetical protein
CP007533.1	CDS	1653395	1654453	-	ID=test3_01643;gene=yeeA;inference=ab initio prediction:Prodigal:2.6,similar to AA sequence:UniProtKB:P33011;locus_tag=test3_01643;product=Inner membrane protein YeeA
CP007533.1	CDS	1654572	1655039	-	ID=test3_01644;gene=sbmC;inference=ab initio prediction:Prodigal:2.6,similar to AA sequence:UniProtKB:P33012;locus_tag=test3_01644;product=DNA gyrase inhibitor
CP007533.1	CDS	1655190	1656356	-	ID=test3_01645;eC_number=3.4.16.4;gene=dacD;inference=ab initio prediction:Prodigal:2.6,similar to AA sequence:UniProtKB:P33013;locus_tag=test3_01645;product=D-alanyl-D-alanine carboxypeptidase DacD precursor
CP007533.1	CDS	1656486	1657250	-	ID=test3_01646;inference=ab initio prediction:Prodigal:2.6,protein motif:Pfam:PF01292.14;locus_tag=test3_01646;product=Prokaryotic cytochrome b561
CP007533.1	CDS	1657247	1657825	-	ID=test3_01647;gene=ydhX_1;inference=ab initio prediction:Prodigal:2.6,similar to AA sequence:UniProtKB:P77375;locus_tag=test3_01647;product=putative ferredoxin-like protein YdhX precursor
CP007533.1	CDS	1657840	1660116	-	ID=test3_01648;gene=psrA;inference=ab initio prediction:Prodigal:2.6,similar to AA sequence:UniProtKB:P31075;locus_tag=test3_01648;product=Polysulfide reductase chain A precursor
CP007533.1	CDS	1660737	1663085	+	ID=test3_01649;eC_number=6.3.2.-;gene=sopA;inference=ab initio prediction:Prodigal:2.6,similar to AA sequence:UniProtKB:Q8ZNR3;locus_tag=test3_01649;product=E3 ubiquitin-protein ligase SopA
CP007533.1	CDS	1663428	1664858	+	ID=test3_01650;eC_number=3.1.11.1;gene=sbcB;inference=ab initio prediction:Prodigal:2.6,similar to AA sequence:UniProtKB:P04995;locus_tag=test3_01650;product=Exodeoxyribonuclease I
CP007533.1	CDS	1664994	1666352	-	ID=test3_01651;gene=plaP;inference=ab initio prediction:Prodigal:2.6,similar to AA sequence:UniProtKB:P0AA47;locus_tag=test3_01651;product=Low-affinity putrescine importer PlaP
CP007533.1	CDS	1666638	1667552	-	ID=test3_01652;gene=allS_2;inference=ab initio prediction:Prodigal:2.6,similar to AA sequence:UniProtKB:P0ACR0;locus_tag=test3_01652;product=HTH-type transcriptional activator AllS
CP007533.1	CDS	1667598	1668422	-	ID=test3_01653;inference=ab initio prediction:Prodigal:2.6,protein motif:Pfam:PF01370.15;locus_tag=test3_01653;product=NAD dependent epimerase/dehydratase family protein
CP007533.1	CDS	1668781	1669680	+	ID=test3_01654;eC_number=2.4.2.17;gene=hisG;inference=ab initio prediction:Prodigal:2.6,similar to AA sequence:UniProtKB:P00499;locus_tag=test3_01654;product=ATP phosphoribosyltransferase
CP007533.1	CDS	1669783	1671087	+	ID=test3_01655;eC_number=1.1.1.23;gene=hisD;inference=ab initio prediction:Prodigal:2.6,similar to AA sequence:UniProtKB:P10370;locus_tag=test3_01655;product=Histidinol dehydrogenase
CP007533.1	CDS	1671084	1672163	+	ID=test3_01656;eC_number=2.6.1.9;gene=hisC;inference=ab initio prediction:Prodigal:2.6,similar to AA sequence:UniProtKB:P06986;locus_tag=test3_01656;product=Histidinol-phosphate aminotransferase
CP007533.1	CDS	1672160	1673227	+	ID=test3_01657;gene=hisB;inference=ab initio prediction:Prodigal:2.6,similar to AA sequence:UniProtKB:P06987;locus_tag=test3_01657;product=Histidine biosynthesis bifunctional protein HisB
CP007533.1	CDS	1673227	1673817	+	ID=test3_01658;eC_number=2.4.2.-;gene=hisH;inference=ab initio prediction:Prodigal:2.6,similar to AA sequence:UniProtKB:P60595;locus_tag=test3_01658;product=Imidazole glycerol phosphate synthase subunit HisH
CP007533.1	CDS	1673817	1674554	+	ID=test3_01659;eC_number=5.3.1.16;gene=hisA;inference=ab initio prediction:Prodigal:2.6,similar to AA sequence:UniProtKB:P10371;locus_tag=test3_01659;product=1-(5-phosphoribosyl)-5-[(5-phosphoribosylamino)methylideneamino] imidazole-4-carboxamide isomerase
CP007533.1	CDS	1674536	1675312	+	ID=test3_01660;eC_number=4.1.3.-;gene=hisF;inference=ab initio prediction:Prodigal:2.6,similar to AA sequence:UniProtKB:P60664;locus_tag=test3_01660;product=Imidazole glycerol phosphate synthase subunit HisF
CP007533.1	CDS	1675306	1675917	+	ID=test3_01661;eC_number=3.6.1.31;gene=hisE;inference=ab initio prediction:Prodigal:2.6,similar to AA sequence:UniProtKB:Q81G00;locus_tag=test3_01661;product=Phosphoribosyl-ATP pyrophosphatase
CP007533.1	CDS	1676012	1676995	-	ID=test3_01662;gene=wzzB;inference=ab initio prediction:Prodigal:2.6,similar to AA sequence:UniProtKB:Q04866;locus_tag=test3_01662;product=Chain length determinant protein
CP007533.1	CDS	1677138	1678304	-	ID=test3_01663;eC_number=1.1.1.22;gene=ugd;inference=ab initio prediction:Prodigal:2.6,similar to AA sequence:UniProtKB:P76373;locus_tag=test3_01663;product=UDP-glucose 6-dehydrogenase
CP007533.1	CDS	1678541	1679947	-	ID=test3_01664;eC_number=1.1.1.44;gene=gnd;inference=ab initio prediction:Prodigal:2.6,similar to AA sequence:UniProtKB:P00350;locus_tag=test3_01664;product=6-phosphogluconate dehydrogenase%2C decarboxylating
CP007533.1	CDS	1680111	1681541	-	ID=test3_01665;eC_number=2.-.-.-;gene=epsL;inference=ab initio prediction:Prodigal:2.6,similar to AA sequence:UniProtKB:P71062;locus_tag=test3_01665;product=putative sugar transferase EpsL
CP007533.1	CDS	1681613	1683046	-	ID=test3_01666;eC_number=5.4.2.10;gene=glmM_1;inference=ab initio prediction:Prodigal:2.6,similar to AA sequence:UniProtKB:O34824;locus_tag=test3_01666;product=Phosphoglucosamine mutase
CP007533.1	CDS	1683033	1684472	-	ID=test3_01667;eC_number=2.7.7.13;gene=rfbM;inference=ab initio prediction:Prodigal:2.6,similar to AA sequence:UniProtKB:P26404;locus_tag=test3_01667;product=Mannose-1-phosphate guanylyltransferase RfbM
CP007533.1	CDS	1684473	1685417	-	ID=test3_01668;inference=ab initio prediction:Prodigal:2.6,protein motif:CLUSTERS:PRK11204;locus_tag=test3_01668;product=N-glycosyltransferase
CP007533.1	CDS	1685418	1686479	-	ID=test3_01669;eC_number=2.4.1.252;gene=aceC;inference=ab initio prediction:Prodigal:2.6,similar to AA sequence:UniProtKB:Q44571;locus_tag=test3_01669;product=GDP-mannose:cellobiosyl-diphosphopolyprenol alpha-mannosyltransferase
CP007533.1	CDS	1686476	1687651	-	ID=test3_01670;inference=ab initio prediction:Prodigal:2.6;locus_tag=test3_01670;product=hypothetical protein
CP007533.1	CDS	1688027	1688218	-	ID=test3_01671;inference=ab initio prediction:Prodigal:2.6,protein motif:Pfam:PF00665.20;locus_tag=test3_01671;product=Integrase core domain protein
CP007533.1	CDS	1688850	1688972	-	ID=test3_01672;inference=ab initio prediction:Prodigal:2.6,protein motif:Pfam:PF01527.14;locus_tag=test3_01672;product=Transposase
CP007533.1	CDS	1689063	1690064	-	ID=test3_01673;eC_number=2.4.1.60;gene=rfbV;inference=ab initio prediction:Prodigal:2.6,similar to AA sequence:UniProtKB:P26401;locus_tag=test3_01673;product=Abequosyltransferase RfbV
CP007533.1	CDS	1690069	1690974	-	ID=test3_01674;inference=ab initio prediction:Prodigal:2.6;locus_tag=test3_01674;product=hypothetical protein
CP007533.1	CDS	1691443	1692342	-	ID=test3_01675;eC_number=1.1.1.281;gene=rmd;inference=ab initio prediction:Prodigal:2.6,similar to AA sequence:UniProtKB:Q6T1X6;locus_tag=test3_01675;product=GDP-6-deoxy-D-mannose reductase
CP007533.1	CDS	1692370	1693683	-	ID=test3_01676;eC_number=2.6.1.100;gene=btrR;inference=ab initio prediction:Prodigal:2.6,similar to AA sequence:UniProtKB:Q8G8Y2;locus_tag=test3_01676;product=L-glutamine:2-deoxy-scyllo-inosose aminotransferase
CP007533.1	CDS	1693710	1694789	-	ID=test3_01677;eC_number=4.2.1.45;gene=rfbG;inference=ab initio prediction:Prodigal:2.6,similar to AA sequence:UniProtKB:P26397;locus_tag=test3_01677;product=CDP-glucose 4%2C6-dehydratase
CP007533.1	CDS	1694794	1695567	-	ID=test3_01678;eC_number=2.7.7.33;gene=rfbF;inference=ab initio prediction:Prodigal:2.6,similar to AA sequence:UniProtKB:Q8Z5I4;locus_tag=test3_01678;product=Glucose-1-phosphate cytidylyltransferase
CP007533.1	CDS	1695583	1696557	-	ID=test3_01679;eC_number=1.17.1.-;gene=ascD_1;inference=ab initio prediction:Prodigal:2.6,similar to AA sequence:UniProtKB:Q66DP5;locus_tag=test3_01679;product=CDP-6-deoxy-L-threo-D-glycero-4-hexulose-3-dehydrase reductase
CP007533.1	CDS	1696563	1697111	-	ID=test3_01680;eC_number=5.1.3.13;gene=rfbC;inference=ab initio prediction:Prodigal:2.6,similar to AA sequence:UniProtKB:P26394;locus_tag=test3_01680;product=dTDP-4-dehydrorhamnose 3%2C5-epimerase
CP007533.1	CDS	1697115	1697993	-	ID=test3_01681;eC_number=2.7.7.24;gene=rmlA;inference=ab initio prediction:Prodigal:2.6,similar to AA sequence:UniProtKB:P26393;locus_tag=test3_01681;product=Glucose-1-phosphate thymidylyltransferase
CP007533.1	CDS	1698041	1698940	-	ID=test3_01682;eC_number=1.1.1.133;gene=rfbD_2;inference=ab initio prediction:Prodigal:2.6,similar to AA sequence:UniProtKB:P26392;locus_tag=test3_01682;product=dTDP-4-dehydrorhamnose reductase
CP007533.1	CDS	1698940	1700025	-	ID=test3_01683;eC_number=4.2.1.46;gene=rfbB;inference=ab initio prediction:Prodigal:2.6,similar to AA sequence:UniProtKB:P26391;locus_tag=test3_01683;product=dTDP-glucose 4%2C6-dehydratase
CP007533.1	CDS	1700402	1701295	-	ID=test3_01684;eC_number=2.7.7.9;gene=galF;inference=ab initio prediction:Prodigal:2.6,similar to AA sequence:UniProtKB:P0AAB6;locus_tag=test3_01684;product=UTP--glucose-1-phosphate uridylyltransferase
CP007533.1	CDS	1701473	1702876	-	ID=test3_01685;inference=ab initio prediction:Prodigal:2.6,protein motif:CLUSTERS:PRK10123;locus_tag=test3_01685;product=putative colanic acid biosynthesis protein
CP007533.1	CDS	1702887	1704107	-	ID=test3_01686;eC_number=2.4.1.57;gene=pimB;inference=ab initio prediction:Prodigal:2.6,similar to AA sequence:UniProtKB:O53522;locus_tag=test3_01686;product=GDP-mannose-dependent alpha-(1-6)-phosphatidylinositol monomannoside mannosyltransferase
CP007533.1	CDS	1704104	1705384	-	ID=test3_01687;inference=ab initio prediction:Prodigal:2.6,protein motif:CLUSTERS:PRK10017;locus_tag=test3_01687;product=colanic acid biosynthesis protein
CP007533.1	CDS	1705406	1706884	-	ID=test3_01688;gene=wzxC;inference=ab initio prediction:Prodigal:2.6,similar to AA sequence:UniProtKB:P77377;locus_tag=test3_01688;product=Lipopolysaccharide biosynthesis protein WzxC
CP007533.1	CDS	1707017	1708411	-	ID=test3_01689;eC_number=2.7.8.31;gene=wcaJ;inference=ab initio prediction:Prodigal:2.6,similar to AA sequence:UniProtKB:P71241;locus_tag=test3_01689;product=UDP-glucose:undecaprenyl-phosphate glucose-1-phosphate transferase
CP007533.1	CDS	1708465	1709835	-	ID=test3_01690;eC_number=5.4.2.2;gene=algC;inference=ab initio prediction:Prodigal:2.6,similar to AA sequence:UniProtKB:P26276;locus_tag=test3_01690;product=Phosphomannomutase/phosphoglucomutase
CP007533.1	CDS	1709946	1711382	-	ID=test3_01691;eC_number=2.7.7.13;gene=manC1;inference=ab initio prediction:Prodigal:2.6,similar to AA sequence:UniProtKB:Q8X7P1;locus_tag=test3_01691;product=Mannose-1-phosphate guanylyltransferase 1
CP007533.1	CDS	1711385	1712608	-	ID=test3_01692;eC_number=2.4.1.283;gene=neoD;inference=ab initio prediction:Prodigal:2.6,similar to AA sequence:UniProtKB:Q53U18;locus_tag=test3_01692;product=2-deoxystreptamine N-acetyl-D-glucosaminyltransferase
CP007533.1	CDS	1712605	1713078	-	ID=test3_01693;eC_number=3.6.1.-;gene=gmm;inference=ab initio prediction:Prodigal:2.6,similar to AA sequence:UniProtKB:P32056;locus_tag=test3_01693;product=GDP-mannose mannosyl hydrolase
CP007533.1	CDS	1713081	1714046	-	ID=test3_01694;eC_number=1.1.1.271;gene=fcl;inference=ab initio prediction:Prodigal:2.6,similar to AA sequence:UniProtKB:P32055;locus_tag=test3_01694;product=GDP-L-fucose synthase
CP007533.1	CDS	1714049	1715170	-	ID=test3_01695;eC_number=4.2.1.47;gene=gmd;inference=ab initio prediction:Prodigal:2.6,similar to AA sequence:UniProtKB:P0AC88;locus_tag=test3_01695;product=GDP-mannose 4%2C6-dehydratase
CP007533.1	CDS	1715194	1715748	-	ID=test3_01696;eC_number=2.3.1.-;inference=ab initio prediction:Prodigal:2.6,similar to AA sequence:UniProtKB:Q5HCZ5;locus_tag=test3_01696;product=Putative acetyltransferase
CP007533.1	CDS	1715764	1716510	-	ID=test3_01697;eC_number=2.4.1.-;inference=ab initio prediction:Prodigal:2.6,similar to AA sequence:UniProtKB:P0A599;locus_tag=test3_01697;product=PGL/p-HBAD biosynthesis glycosyltransferase/MT3031
CP007533.1	CDS	1716523	1717737	-	ID=test3_01698;inference=ab initio prediction:Prodigal:2.6,protein motif:CLUSTERS:PRK09953;locus_tag=test3_01698;product=putative colanic acid biosynthesis protein
CP007533.1	CDS	1717712	1718929	-	ID=test3_01699;inference=ab initio prediction:Prodigal:2.6,protein motif:CLUSTERS:PRK10125;locus_tag=test3_01699;product=putative glycosyl transferase
CP007533.1	CDS	1718926	1719414	-	ID=test3_01700;eC_number=2.3.1.30;gene=cysE_1;inference=ab initio prediction:Prodigal:2.6,similar to AA sequence:UniProtKB:Q06750;locus_tag=test3_01700;product=Serine acetyltransferase
CP007533.1	CDS	1719417	1720328	-	ID=test3_01701;eC_number=2.4.1.305;gene=wfgD;inference=ab initio prediction:Prodigal:2.6,similar to AA sequence:UniProtKB:B5L3F2;locus_tag=test3_01701;product=UDP-Glc:alpha-D-GlcNAc-diphosphoundecaprenol beta-1%2C3-glucosyltransferase WfgD
CP007533.1	CDS	1720346	1722505	-	ID=test3_01702;eC_number=2.7.10.-;gene=wzc;inference=ab initio prediction:Prodigal:2.6,similar to AA sequence:UniProtKB:P76387;locus_tag=test3_01702;product=Tyrosine-protein kinase wzc
CP007533.1	CDS	1722502	1722951	-	ID=test3_01703;eC_number=3.1.3.48;gene=wzb;inference=ab initio prediction:Prodigal:2.6,similar to AA sequence:UniProtKB:P0AAB2;locus_tag=test3_01703;product=Low molecular weight protein-tyrosine-phosphatase wzb
CP007533.1	CDS	1722957	1724096	-	ID=test3_01704;inference=ab initio prediction:Prodigal:2.6,protein motif:Pfam:PF02563.10;locus_tag=test3_01704;product=Polysaccharide biosynthesis/export protein
CP007533.1	CDS	1724771	1726351	+	ID=test3_01705;gene=corC_3;inference=ab initio prediction:Prodigal:2.6,similar to AA sequence:UniProtKB:P0AE78;locus_tag=test3_01705;product=Magnesium and cobalt efflux protein CorC
CP007533.1	CDS	1726437	1728293	-	ID=test3_01706;inference=ab initio prediction:Prodigal:2.6,protein motif:CLUSTERS:PRK10833;locus_tag=test3_01706;product=putative assembly protein
CP007533.1	CDS	1728332	1728913	-	ID=test3_01707;eC_number=3.5.4.13;gene=dcd;inference=ab initio prediction:Prodigal:2.6,similar to AA sequence:UniProtKB:P28248;locus_tag=test3_01707;product=Deoxycytidine triphosphate deaminase
CP007533.1	CDS	1729004	1729645	-	ID=test3_01708;eC_number=2.7.1.48;gene=udk;inference=ab initio prediction:Prodigal:2.6,similar to AA sequence:UniProtKB:Q5SKR5;locus_tag=test3_01708;product=Uridine kinase
CP007533.1	CDS	1729976	1732966	+	ID=test3_01709;eC_number=2.7.7.65;gene=yegE;inference=ab initio prediction:Prodigal:2.6,similar to AA sequence:UniProtKB:P38097;locus_tag=test3_01709;product=putative diguanylate cyclase YegE
CP007533.1	CDS	1732934	1733803	-	ID=test3_01710;eC_number=3.2.2.21;gene=alkA;inference=ab initio prediction:Prodigal:2.6,similar to AA sequence:UniProtKB:P04395;locus_tag=test3_01710;product=DNA-3-methyladenine glycosylase 2
CP007533.1	CDS	1733937	1735289	+	ID=test3_01711;gene=dnaK_1;inference=ab initio prediction:Prodigal:2.6,similar to AA sequence:UniProtKB:Q05981;locus_tag=test3_01711;product=Chaperone protein DnaK
CP007533.1	CDS	1735730	1736971	+	ID=test3_01712;gene=mdtA;inference=ab initio prediction:Prodigal:2.6,similar to AA sequence:UniProtKB:P76397;locus_tag=test3_01712;product=Multidrug resistance protein MdtA precursor
CP007533.1	CDS	1736971	1740093	+	ID=test3_01713;gene=mdtB;inference=ab initio prediction:Prodigal:2.6,similar to AA sequence:UniProtKB:A7ZNP8;locus_tag=test3_01713;product=Multidrug resistance protein MdtB
CP007533.1	CDS	1740094	1743174	+	ID=test3_01714;gene=mdtC;inference=ab initio prediction:Prodigal:2.6,similar to AA sequence:UniProtKB:B7L9U9;locus_tag=test3_01714;product=Multidrug resistance protein MdtC
CP007533.1	CDS	1743171	1744583	+	ID=test3_01715;gene=mdtD;inference=ab initio prediction:Prodigal:2.6,similar to AA sequence:UniProtKB:P36554;locus_tag=test3_01715;product=Putative multidrug resistance protein MdtD
CP007533.1	CDS	1744583	1745986	+	ID=test3_01716;eC_number=2.7.13.3;gene=baeS;inference=ab initio prediction:Prodigal:2.6,similar to AA sequence:UniProtKB:P30847;locus_tag=test3_01716;product=Signal transduction histidine-protein kinase BaeS
CP007533.1	CDS	1745983	1746705	+	ID=test3_01717;gene=baeR;inference=ab initio prediction:Prodigal:2.6,similar to AA sequence:UniProtKB:P69228;locus_tag=test3_01717;product=Transcriptional regulatory protein BaeR
CP007533.1	CDS	1746974	1748176	+	ID=test3_01718;inference=ab initio prediction:Prodigal:2.6;locus_tag=test3_01718;product=hypothetical protein
CP007533.1	CDS	1748176	1748892	+	ID=test3_01719;inference=ab initio prediction:Prodigal:2.6;locus_tag=test3_01719;product=hypothetical protein
CP007533.1	CDS	1748903	1751014	+	ID=test3_01720;inference=ab initio prediction:Prodigal:2.6;locus_tag=test3_01720;product=hypothetical protein
CP007533.1	CDS	1751130	1752491	+	ID=test3_01721;eC_number=3.4.-.-;gene=yhbU_2;inference=ab initio prediction:Prodigal:2.6,similar to AA sequence:UniProtKB:P45527;locus_tag=test3_01721;product=putative protease YhbU precursor
CP007533.1	CDS	1753132	1753548	-	ID=test3_01722;gene=cesT;inference=ab initio prediction:Prodigal:2.6,similar to AA sequence:UniProtKB:P58233;locus_tag=test3_01722;product=Tir chaperone
CP007533.1	CDS	1753670	1754005	-	ID=test3_01723;inference=ab initio prediction:Prodigal:2.6;locus_tag=test3_01723;product=hypothetical protein
CP007533.1	CDS	1754564	1755463	+	ID=test3_01724;eC_number=2.7.1.-;gene=yegS;inference=ab initio prediction:Prodigal:2.6,similar to AA sequence:UniProtKB:Q8ZNP1;locus_tag=test3_01724;product=putative lipid kinase YegS
CP007533.1	CDS	1755516	1756568	-	ID=test3_01725;eC_number=4.1.2.13;gene=fbaB;inference=ab initio prediction:Prodigal:2.6,similar to AA sequence:UniProtKB:P0A991;locus_tag=test3_01725;product=Fructose-bisphosphate aldolase class 1
CP007533.1	CDS	1756822	1758093	+	ID=test3_01726;gene=yegT;inference=ab initio prediction:Prodigal:2.6,similar to AA sequence:UniProtKB:P76417;locus_tag=test3_01726;product=Putative nucleoside transporter YegT
CP007533.1	CDS	1758090	1759094	+	ID=test3_01727;eC_number=3.2.2.24;gene=draG;inference=ab initio prediction:Prodigal:2.6,similar to AA sequence:UniProtKB:P14300;locus_tag=test3_01727;product=ADP-ribosyl-[dinitrogen reductase] glycohydrolase
CP007533.1	CDS	1759091	1760056	+	ID=test3_01728;eC_number=2.7.1.92;gene=iolC_1;inference=ab initio prediction:Prodigal:2.6,similar to AA sequence:UniProtKB:P42414;locus_tag=test3_01728;product=5-dehydro-2-deoxygluconokinase
CP007533.1	CDS	1760030	1760776	-	ID=test3_01729;gene=yegW;inference=ab initio prediction:Prodigal:2.6,similar to AA sequence:UniProtKB:P0ACM5;locus_tag=test3_01729;product=putative HTH-type transcriptional regulator YegW
CP007533.1	CDS	1760812	1761612	-	ID=test3_01730;eC_number=2.7.1.49;gene=thiD;inference=ab initio prediction:Prodigal:2.6,similar to AA sequence:UniProtKB:P55882;locus_tag=test3_01730;product=Hydroxymethylpyrimidine/phosphomethylpyrimidine kinase
CP007533.1	CDS	1761599	1762396	-	ID=test3_01731;eC_number=2.7.1.50;gene=thiM;inference=ab initio prediction:Prodigal:2.6,similar to AA sequence:UniProtKB:P66923;locus_tag=test3_01731;product=Hydroxyethylthiazole kinase
CP007533.1	CDS	1762806	1763120	+	ID=test3_01732;gene=rcnB;inference=ab initio prediction:Prodigal:2.6,similar to AA sequence:UniProtKB:P64534;locus_tag=test3_01732;product=Nickel/cobalt homeostasis protein RcnB precursor
CP007533.1	CDS	1763164	1764186	-	ID=test3_01733;inference=ab initio prediction:Prodigal:2.6;locus_tag=test3_01733;product=hypothetical protein
CP007533.1	CDS	1764202	1766688	-	ID=test3_01734;gene=htrE_1;inference=ab initio prediction:Prodigal:2.6,similar to AA sequence:UniProtKB:P33129;locus_tag=test3_01734;product=Outer membrane usher protein HtrE precursor
CP007533.1	CDS	1766717	1767397	-	ID=test3_01735;gene=ecpD_1;inference=ab initio prediction:Prodigal:2.6,similar to AA sequence:UniProtKB:P33128;locus_tag=test3_01735;product=Chaperone protein EcpD precursor
CP007533.1	CDS	1767459	1767992	-	ID=test3_01736;inference=ab initio prediction:Prodigal:2.6,protein motif:Pfam:PF00419.14;locus_tag=test3_01736;product=Fimbrial protein
CP007533.1	CDS	1768273	1768554	-	ID=test3_01737;inference=ab initio prediction:Prodigal:2.6;locus_tag=test3_01737;product=hypothetical protein
CP007533.1	CDS	1768832	1769941	-	ID=test3_01738;gene=minD_2;inference=ab initio prediction:Prodigal:2.6,similar to AA sequence:UniProtKB:Q01464;locus_tag=test3_01738;product=Septum site-determining protein MinD
CP007533.1	CDS	1770106	1772139	+	ID=test3_01739;eC_number=6.1.1.10;gene=metG;inference=ab initio prediction:Prodigal:2.6,similar to AA sequence:UniProtKB:P00959;locus_tag=test3_01739;product=Methionine--tRNA ligase
CP007533.1	CDS	1772381	1772839	+	ID=test3_01740;gene=yehR_1;inference=ab initio prediction:Prodigal:2.6,similar to AA sequence:UniProtKB:P33354;locus_tag=test3_01740;product=putative lipoprotein YehR precursor
CP007533.1	CDS	1773011	1773541	+	ID=test3_01741;gene=yehR_2;inference=ab initio prediction:Prodigal:2.6,similar to AA sequence:UniProtKB:P33354;locus_tag=test3_01741;product=putative lipoprotein YehR precursor
CP007533.1	CDS	1773598	1774065	-	ID=test3_01742;inference=ab initio prediction:Prodigal:2.6;locus_tag=test3_01742;product=hypothetical protein
CP007533.1	CDS	1774112	1774831	-	ID=test3_01743;gene=yehT;inference=ab initio prediction:Prodigal:2.6,similar to AA sequence:UniProtKB:P0AFT5;locus_tag=test3_01743;product=Transcriptional regulatory protein YehT
CP007533.1	CDS	1774828	1776513	-	ID=test3_01744;eC_number=2.7.13.3;gene=yehU;inference=ab initio prediction:Prodigal:2.6,similar to AA sequence:UniProtKB:P0AD14;locus_tag=test3_01744;product=Sensor histidine kinase YehU
CP007533.1	CDS	1776736	1777467	+	ID=test3_01745;gene=ycgE_3;inference=ab initio prediction:Prodigal:2.6,similar to AA sequence:UniProtKB:P75989;locus_tag=test3_01745;product=HTH-type transcriptional repressor YcgE
CP007533.1	CDS	1777527	1777634	+	ID=test3_01746;inference=ab initio prediction:Prodigal:2.6;locus_tag=test3_01746;product=hypothetical protein
CP007533.1	CDS	1777615	1778346	-	ID=test3_01747;gene=yehW;inference=ab initio prediction:Prodigal:2.6,similar to AA sequence:UniProtKB:P33359;locus_tag=test3_01747;product=Putative osmoprotectant uptake system permease protein YehW
CP007533.1	CDS	1778330	1779277	-	ID=test3_01748;eC_number=3.6.3.-;gene=yehX;inference=ab initio prediction:Prodigal:2.6,similar to AA sequence:UniProtKB:P33360;locus_tag=test3_01748;product=Putative osmoprotectant uptake system ATP-binding protein YehX
CP007533.1	CDS	1779270	1780439	-	ID=test3_01749;gene=yehY;inference=ab initio prediction:Prodigal:2.6,similar to AA sequence:UniProtKB:P33361;locus_tag=test3_01749;product=Putative osmoprotectant uptake system permease protein YehY
CP007533.1	CDS	1780443	1781360	-	ID=test3_01750;gene=osmF;inference=ab initio prediction:Prodigal:2.6,similar to AA sequence:UniProtKB:P33362;locus_tag=test3_01750;product=Putative osmoprotectant uptake system substrate-binding protein OsmF precursor
CP007533.1	CDS	1781541	1783838	-	ID=test3_01751;eC_number=3.2.1.21;gene=bglX;inference=ab initio prediction:Prodigal:2.6,similar to AA sequence:UniProtKB:P33363;locus_tag=test3_01751;product=Periplasmic beta-glucosidase precursor
CP007533.1	CDS	1784105	1785835	+	ID=test3_01752;eC_number=1.1.1.28;gene=dld;inference=ab initio prediction:Prodigal:2.6,similar to AA sequence:UniProtKB:P06149;locus_tag=test3_01752;product=D-lactate dehydrogenase
CP007533.1	CDS	1785894	1786802	-	ID=test3_01753;eC_number=3.4.21.-;gene=pbpG_1;inference=ab initio prediction:Prodigal:2.6,similar to AA sequence:UniProtKB:P0AFI5;locus_tag=test3_01753;product=D-alanyl-D-alanine endopeptidase precursor
CP007533.1	CDS	1787007	1787594	-	ID=test3_01754;gene=yohC;inference=ab initio prediction:Prodigal:2.6,similar to AA sequence:UniProtKB:P0AD17;locus_tag=test3_01754;product=Inner membrane protein YohC
CP007533.1	CDS	1787753	1788322	+	ID=test3_01755;gene=yohD;inference=ab initio prediction:Prodigal:2.6,similar to AA sequence:UniProtKB:P33366;locus_tag=test3_01755;product=Inner membrane protein YohD
CP007533.1	CDS	1788370	1789131	-	ID=test3_01756;eC_number=1.1.1.100;gene=fabG_2;inference=ab initio prediction:Prodigal:2.6,similar to AA sequence:UniProtKB:O67610;locus_tag=test3_01756;product=3-oxoacyl-[acyl-carrier-protein] reductase FabG
CP007533.1	CDS	1789197	1790633	-	ID=test3_01757;gene=mdtP;inference=ab initio prediction:Prodigal:2.6,similar to AA sequence:UniProtKB:P32714;locus_tag=test3_01757;product=Multidrug resistance outer membrane protein MdtP precursor
CP007533.1	CDS	1791092	1792030	-	ID=test3_01758;eC_number=1.-.-.-;gene=dusC_1;inference=ab initio prediction:Prodigal:2.6,similar to AA sequence:UniProtKB:P33371;locus_tag=test3_01758;product=tRNA-dihydrouridine synthase C
CP007533.1	CDS	1792139	1793332	-	ID=test3_01759;eC_number=1.14.13.24;gene=mhbM;inference=ab initio prediction:Prodigal:2.6,similar to AA sequence:UniProtKB:Q5EXK1;locus_tag=test3_01759;product=3-hydroxybenzoate 6-hydroxylase
CP007533.1	CDS	1793347	1793991	-	ID=test3_01760;eC_number=5.2.1.4;gene=nagL;inference=ab initio prediction:Prodigal:2.6,similar to AA sequence:UniProtKB:O86043;locus_tag=test3_01760;product=Maleylpyruvate isomerase
CP007533.1	CDS	1794000	1794701	-	ID=test3_01761;eC_number=3.7.1.20;gene=nagK_2;inference=ab initio prediction:Prodigal:2.6,similar to AA sequence:UniProtKB:O86042;locus_tag=test3_01761;product=Fumarylpyruvate hydrolase
CP007533.1	CDS	1794717	1795754	-	ID=test3_01762;eC_number=1.13.11.4;gene=nagI;inference=ab initio prediction:Prodigal:2.6,similar to AA sequence:UniProtKB:O86041;locus_tag=test3_01762;product=Gentisate 1%2C2-dioxygenase
CP007533.1	CDS	1795766	1797124	-	ID=test3_01763;gene=pcaK;inference=ab initio prediction:Prodigal:2.6,similar to AA sequence:UniProtKB:Q51955;locus_tag=test3_01763;product=4-hydroxybenzoate transporter PcaK
CP007533.1	CDS	1797250	1798158	+	ID=test3_01764;gene=gbpR_2;inference=ab initio prediction:Prodigal:2.6,similar to AA sequence:UniProtKB:P52661;locus_tag=test3_01764;product=HTH-type transcriptional regulator GbpR
CP007533.1	CDS	1798290	1798688	+	ID=test3_01765;inference=ab initio prediction:Prodigal:2.6,protein motif:CLUSTERS:PRK01821;locus_tag=test3_01765;product=hypothetical protein
CP007533.1	CDS	1798685	1799380	+	ID=test3_01766;gene=yohK_1;inference=ab initio prediction:Prodigal:2.6,similar to AA sequence:UniProtKB:P0AD19;locus_tag=test3_01766;product=Inner membrane protein YohK
CP007533.1	CDS	1799534	1800418	+	ID=test3_01767;eC_number=3.5.4.5;gene=cdd;inference=ab initio prediction:Prodigal:2.6,similar to AA sequence:UniProtKB:P0ABF6;locus_tag=test3_01767;product=Cytidine deaminase
CP007533.1	CDS	1800595	1801314	+	ID=test3_01768;inference=ab initio prediction:Prodigal:2.6,protein motif:CLUSTERS:PRK10834;locus_tag=test3_01768;product=vancomycin high temperature exclusion protein
CP007533.1	CDS	1801317	1801556	+	ID=test3_01769;inference=ab initio prediction:Prodigal:2.6;locus_tag=test3_01769;product=hypothetical protein
CP007533.1	CDS	1801761	1803002	+	ID=test3_01770;eC_number=1.3.1.1;gene=preT;inference=ab initio prediction:Prodigal:2.6,similar to AA sequence:UniProtKB:P76440;locus_tag=test3_01770;product=NAD-dependent dihydropyrimidine dehydrogenase subunit PreT
CP007533.1	CDS	1802996	1804231	+	ID=test3_01771;eC_number=1.3.1.1;gene=preA;inference=ab initio prediction:Prodigal:2.6,similar to AA sequence:UniProtKB:P25889;locus_tag=test3_01771;product=NAD-dependent dihydropyrimidine dehydrogenase subunit PreA
CP007533.1	CDS	1804306	1805316	-	ID=test3_01772;gene=mglC;inference=ab initio prediction:Prodigal:2.6,similar to AA sequence:UniProtKB:P23200;locus_tag=test3_01772;product=Galactoside transport system permease protein MglC
CP007533.1	CDS	1805332	1806852	-	ID=test3_01773;eC_number=3.6.3.17;gene=mglA;inference=ab initio prediction:Prodigal:2.6,similar to AA sequence:UniProtKB:P23924;locus_tag=test3_01773;product=Galactose/methyl galactoside import ATP-binding protein MglA
CP007533.1	CDS	1806986	1807984	-	ID=test3_01774;gene=mglB;inference=ab initio prediction:Prodigal:2.6,similar to AA sequence:UniProtKB:P23905;locus_tag=test3_01774;product=D-galactose-binding periplasmic protein precursor
CP007533.1	CDS	1808483	1809505	-	ID=test3_01775;gene=galS_2;inference=ab initio prediction:Prodigal:2.6,similar to AA sequence:UniProtKB:P25748;locus_tag=test3_01775;product=HTH-type transcriptional regulator GalS
CP007533.1	CDS	1809655	1810815	-	ID=test3_01776;inference=ab initio prediction:Prodigal:2.6,protein motif:CLUSTERS:PRK10835;locus_tag=test3_01776;product=hypothetical protein
CP007533.1	CDS	1810812	1811480	-	ID=test3_01777;eC_number=3.5.4.16;gene=folE;inference=ab initio prediction:Prodigal:2.6,similar to AA sequence:UniProtKB:P0A6T5;locus_tag=test3_01777;product=GTP cyclohydrolase 1
CP007533.1	CDS	1811810	1812667	+	ID=test3_01778;eC_number=3.1.2.12;gene=yeiG;inference=ab initio prediction:Prodigal:2.6,similar to AA sequence:UniProtKB:P33018;locus_tag=test3_01778;product=S-formylglutathione hydrolase YeiG
CP007533.1	CDS	1812656	1813045	-	ID=test3_01779;inference=ab initio prediction:Prodigal:2.6,protein motif:Pfam:PF01381.16;locus_tag=test3_01779;product=Helix-turn-helix
CP007533.1	CDS	1813050	1814417	-	ID=test3_01780;eC_number=4.3.1.17;gene=sdaA_2;inference=ab initio prediction:Prodigal:2.6,similar to AA sequence:UniProtKB:P16095;locus_tag=test3_01780;product=L-serine dehydratase 1
CP007533.1	CDS	1814634	1815521	+	ID=test3_01781;eC_number=3.1.3.3;gene=serB_1;inference=ab initio prediction:Prodigal:2.6,similar to AA sequence:UniProtKB:P0AGB0;locus_tag=test3_01781;product=Phosphoserine phosphatase
CP007533.1	CDS	1815554	1816876	+	ID=test3_01782;gene=uhpC_1;inference=ab initio prediction:Prodigal:2.6,similar to AA sequence:UniProtKB:P09836;locus_tag=test3_01782;product=Regulatory protein UhpC
CP007533.1	CDS	1816920	1818911	-	ID=test3_01783;gene=cirA;inference=ab initio prediction:Prodigal:2.6,similar to AA sequence:UniProtKB:P17315;locus_tag=test3_01783;product=Colicin I receptor precursor
CP007533.1	CDS	1819256	1820725	-	ID=test3_01784;gene=lysP;inference=ab initio prediction:Prodigal:2.6,similar to AA sequence:UniProtKB:P25737;locus_tag=test3_01784;product=Lysine-specific permease
CP007533.1	CDS	1820915	1821778	-	ID=test3_01785;gene=cmpR;inference=ab initio prediction:Prodigal:2.6,similar to AA sequence:UniProtKB:Q9F1R2;locus_tag=test3_01785;product=HTH-type transcriptional activator CmpR
CP007533.1	CDS	1821899	1822948	+	ID=test3_01786;inference=ab initio prediction:Prodigal:2.6;locus_tag=test3_01786;product=hypothetical protein
CP007533.1	CDS	1823027	1823884	+	ID=test3_01787;eC_number=3.1.21.2;gene=nfo;inference=ab initio prediction:Prodigal:2.6,similar to AA sequence:UniProtKB:P0A6C1;locus_tag=test3_01787;product=Endonuclease 4
CP007533.1	CDS	1823949	1825637	-	ID=test3_01788;gene=fruA_1;inference=ab initio prediction:Prodigal:2.6,similar to AA sequence:UniProtKB:P23355;locus_tag=test3_01788;product=PTS system fructose-specific EIIBC component
CP007533.1	CDS	1825654	1826592	-	ID=test3_01789;eC_number=2.7.1.144;gene=lacC;inference=ab initio prediction:Prodigal:2.6,similar to AA sequence:UniProtKB:P23391;locus_tag=test3_01789;product=Tagatose-6-phosphate kinase
CP007533.1	CDS	1826592	1827722	-	ID=test3_01790;gene=fruB;inference=ab initio prediction:Prodigal:2.6,similar to AA sequence:UniProtKB:P17127;locus_tag=test3_01790;product=Multiphosphoryl transfer protein
CP007533.1	CDS	1828092	1829273	+	ID=test3_01791;gene=setB;inference=ab initio prediction:Prodigal:2.6,similar to AA sequence:UniProtKB:P33026;locus_tag=test3_01791;product=Sugar efflux transporter B
CP007533.1	CDS	1829338	1830003	-	ID=test3_01792;inference=ab initio prediction:Prodigal:2.6;locus_tag=test3_01792;product=hypothetical protein
CP007533.1	CDS	1830515	1830769	-	ID=test3_01793;inference=ab initio prediction:Prodigal:2.6;locus_tag=test3_01793;product=hypothetical protein
CP007533.1	CDS	1831093	1831665	+	ID=test3_01794;gene=yeiP;inference=ab initio prediction:Prodigal:2.6,similar to AA sequence:UniProtKB:P0A6N8;locus_tag=test3_01794;product=Elongation factor P-like protein
CP007533.1	CDS	1831877	1832863	+	ID=test3_01795;gene=yciC;inference=ab initio prediction:Prodigal:2.6,similar to AA sequence:UniProtKB:P94400;locus_tag=test3_01795;product=Putative metal chaperone YciC
CP007533.1	CDS	1832893	1833612	+	ID=test3_01796;gene=yeiU;inference=ab initio prediction:Prodigal:2.6,similar to AA sequence:UniProtKB:P76445;locus_tag=test3_01796;product=Inner membrane protein YeiU
CP007533.1	CDS	1834026	1834598	+	ID=test3_01797;eC_number=3.4.-.-;gene=mepS_2;inference=ab initio prediction:Prodigal:2.6,similar to AA sequence:UniProtKB:P0AFV4;locus_tag=test3_01797;product=Murein DD-endopeptidase MepS/Murein LD-carboxypeptidase precursor
CP007533.1	CDS	1834924	1836480	+	ID=test3_01798;eC_number=3.1.4.52;gene=adrB_2;inference=ab initio prediction:Prodigal:2.6,similar to AA sequence:UniProtKB:P76261;locus_tag=test3_01798;product=Putative cyclic-di-GMP phosphodiesterase AdrB
CP007533.1	CDS	1836587	1838392	+	ID=test3_01799;gene=appA_2;inference=ab initio prediction:Prodigal:2.6,similar to AA sequence:UniProtKB:P42061;locus_tag=test3_01799;product=Oligopeptide-binding protein AppA precursor
CP007533.1	CDS	1838402	1839496	+	ID=test3_01800;gene=yejB;inference=ab initio prediction:Prodigal:2.6,similar to AA sequence:UniProtKB:P0AFU0;locus_tag=test3_01800;product=Inner membrane ABC transporter permease protein YejB
CP007533.1	CDS	1839496	1840521	+	ID=test3_01801;gene=yejE;inference=ab initio prediction:Prodigal:2.6,similar to AA sequence:UniProtKB:P33915;locus_tag=test3_01801;product=Inner membrane ABC transporter permease protein YejE
CP007533.1	CDS	1840523	1842112	+	ID=test3_01802;eC_number=3.6.3.-;gene=gsiA_3;inference=ab initio prediction:Prodigal:2.6,similar to AA sequence:UniProtKB:P75796;locus_tag=test3_01802;product=Glutathione import ATP-binding protein GsiA
CP007533.1	CDS	1842116	1842460	-	ID=test3_01803;inference=ab initio prediction:Prodigal:2.6,protein motif:CLUSTERS:PRK11835;locus_tag=test3_01803;product=hypothetical protein
CP007533.1	CDS	1842851	1844041	-	ID=test3_01804;gene=bcr;inference=ab initio prediction:Prodigal:2.6,similar to AA sequence:UniProtKB:P28246;locus_tag=test3_01804;product=Bicyclomycin resistance protein
CP007533.1	CDS	1844069	1844764	-	ID=test3_01805;eC_number=5.4.99.19;gene=rsuA;inference=ab initio prediction:Prodigal:2.6,similar to AA sequence:UniProtKB:P0AA43;locus_tag=test3_01805;product=Ribosomal small subunit pseudouridine synthase A
CP007533.1	CDS	1844917	1846677	+	ID=test3_01806;inference=ab initio prediction:Prodigal:2.6,protein motif:CLUSTERS:PRK11448;locus_tag=test3_01806;product=type I restriction enzyme EcoKI subunit R
CP007533.1	CDS	1846802	1847086	+	ID=test3_01807;gene=rplY;inference=ab initio prediction:Prodigal:2.6,similar to AA sequence:UniProtKB:P68919;locus_tag=test3_01807;product=50S ribosomal protein L25
CP007533.1	CDS	1847207	1848214	-	ID=test3_01808;gene=yejK;inference=ab initio prediction:Prodigal:2.6,similar to AA sequence:UniProtKB:P33920;locus_tag=test3_01808;product=Nucleoid-associated protein YejK
CP007533.1	CDS	1848394	1848621	+	ID=test3_01809;inference=ab initio prediction:Prodigal:2.6;locus_tag=test3_01809;product=hypothetical protein
CP007533.1	CDS	1848653	1850413	+	ID=test3_01810;gene=yejM;inference=ab initio prediction:Prodigal:2.6,similar to AA sequence:UniProtKB:P0AD27;locus_tag=test3_01810;product=Inner membrane protein YejM
CP007533.1	tRNA	1850487	1850563	+	ID=test3_01811;inference=COORDINATES:profile:Aragorn:1.2;locus_tag=test3_01811;product=tRNA-Pro(ggg)
CP007533.1	CDS	1850605	1850808	+	ID=test3_01812;inference=ab initio prediction:Prodigal:2.6;locus_tag=test3_01812;product=hypothetical protein
CP007533.1	CDS	1851001	1851558	-	ID=test3_01813;inference=ab initio prediction:Prodigal:2.6,protein motif:Pfam:PF09411.4;locus_tag=test3_01813;product=Lipid A 3-O-deacylase (PagL)
CP007533.1	CDS	1852383	1853030	+	ID=test3_01814;gene=narL_2;inference=ab initio prediction:Prodigal:2.6,similar to AA sequence:UniProtKB:P0AF28;locus_tag=test3_01814;product=Nitrate/nitrite response regulator protein NarL
CP007533.1	CDS	1853074	1854117	-	ID=test3_01815;gene=ccmH_1;inference=ab initio prediction:Prodigal:2.6,similar to AA sequence:UniProtKB:P0ABM9;locus_tag=test3_01815;product=Cytochrome c-type biogenesis protein CcmH precursor
CP007533.1	CDS	1854114	1854671	-	ID=test3_01816;gene=dsbE_1;inference=ab initio prediction:Prodigal:2.6,similar to AA sequence:UniProtKB:P0AA86;locus_tag=test3_01816;product=Thiol:disulfide interchange protein DsbE
CP007533.1	CDS	1854668	1856599	-	ID=test3_01817;gene=ccmF_1;inference=ab initio prediction:Prodigal:2.6,similar to AA sequence:UniProtKB:P33927;locus_tag=test3_01817;product=Cytochrome c-type biogenesis protein CcmF
CP007533.1	CDS	1856596	1857075	-	ID=test3_01818;gene=ccmE_1;inference=ab initio prediction:Prodigal:2.6,similar to AA sequence:UniProtKB:P69490;locus_tag=test3_01818;product=Cytochrome c-type biogenesis protein CcmE
CP007533.1	CDS	1857072	1857245	-	ID=test3_01819;gene=ccmD_1;inference=ab initio prediction:Prodigal:2.6,similar to AA sequence:UniProtKB:P0ABM5;locus_tag=test3_01819;product=Heme exporter protein D
CP007533.1	CDS	1857281	1858027	-	ID=test3_01820;gene=ccmC_1;inference=ab initio prediction:Prodigal:2.6,similar to AA sequence:UniProtKB:P0ABM1;locus_tag=test3_01820;product=Heme exporter protein C
CP007533.1	CDS	1858070	1858726	-	ID=test3_01821;gene=ccmB_1;inference=ab initio prediction:Prodigal:2.6,similar to AA sequence:UniProtKB:P0ABL8;locus_tag=test3_01821;product=Heme exporter protein B
CP007533.1	CDS	1858726	1859343	-	ID=test3_01822;eC_number=3.6.3.41;gene=ccmA_1;inference=ab initio prediction:Prodigal:2.6,similar to AA sequence:UniProtKB:P33931;locus_tag=test3_01822;product=Cytochrome c biogenesis ATP-binding export protein CcmA
CP007533.1	CDS	1859364	1859966	-	ID=test3_01823;gene=napC;inference=ab initio prediction:Prodigal:2.6,similar to AA sequence:UniProtKB:P0ABL5;locus_tag=test3_01823;product=Cytochrome c-type protein NapC
CP007533.1	CDS	1859976	1860425	-	ID=test3_01824;gene=napB;inference=ab initio prediction:Prodigal:2.6,similar to AA sequence:UniProtKB:P0ABL3;locus_tag=test3_01824;product=Periplasmic nitrate reductase%2C electron transfer subunit precursor
CP007533.1	CDS	1860541	1861410	-	ID=test3_01825;gene=yccM;inference=ab initio prediction:Prodigal:2.6,similar to AA sequence:UniProtKB:P52636;locus_tag=test3_01825;product=Putative electron transport protein YccM
CP007533.1	CDS	1861397	1862092	-	ID=test3_01826;inference=ab initio prediction:Prodigal:2.6,protein motif:CLUSTERS:PRK09476;locus_tag=test3_01826;product=quinol dehydrogenase periplasmic component
CP007533.1	CDS	1862099	1864585	-	ID=test3_01827;eC_number=1.7.99.4;gene=napA;inference=ab initio prediction:Prodigal:2.6,similar to AA sequence:UniProtKB:P33937;locus_tag=test3_01827;product=Periplasmic nitrate reductase precursor
CP007533.1	CDS	1864582	1864845	-	ID=test3_01828;inference=ab initio prediction:Prodigal:2.6,protein motif:CLUSTERS:PRK10553;locus_tag=test3_01828;product=assembly protein for periplasmic nitrate reductase
CP007533.1	CDS	1864835	1865326	-	ID=test3_01829;inference=ab initio prediction:Prodigal:2.6,protein motif:CLUSTERS:PRK10194;locus_tag=test3_01829;product=ferredoxin-type protein
CP007533.1	CDS	1865438	1865569	+	ID=test3_01830;inference=ab initio prediction:Prodigal:2.6;locus_tag=test3_01830;product=hypothetical protein
CP007533.1	CDS	1865728	1866234	+	ID=test3_01831;gene=eco;inference=ab initio prediction:Prodigal:2.6,similar to AA sequence:UniProtKB:P23827;locus_tag=test3_01831;product=Ecotin precursor
CP007533.1	CDS	1866443	1868086	-	ID=test3_01832;gene=yojI;inference=ab initio prediction:Prodigal:2.6,similar to AA sequence:UniProtKB:P33941;locus_tag=test3_01832;product=ABC transporter ATP-binding protein YojI
CP007533.1	CDS	1868162	1868812	-	ID=test3_01833;eC_number=1.14.11.33;gene=alkB;inference=ab initio prediction:Prodigal:2.6,similar to AA sequence:UniProtKB:P05050;locus_tag=test3_01833;product=Alpha-ketoglutarate-dependent dioxygenase AlkB
CP007533.1	CDS	1868815	1869873	-	ID=test3_01834;gene=ada;inference=ab initio prediction:Prodigal:2.6,similar to AA sequence:UniProtKB:P06134;locus_tag=test3_01834;product=Bifunctional transcriptional activator/DNA repair enzyme Ada
CP007533.1	CDS	1869957	1871009	-	ID=test3_01835;gene=apbE;inference=ab initio prediction:Prodigal:2.6,similar to AA sequence:UniProtKB:P41780;locus_tag=test3_01835;product=Thiamine biosynthesis lipoprotein ApbE precursor
CP007533.1	CDS	1871124	1872260	-	ID=test3_01836;gene=ompC_2;inference=ab initio prediction:Prodigal:2.6,similar to AA sequence:UniProtKB:P0A264;locus_tag=test3_01836;product=Outer membrane protein C precursor
CP007533.1	CDS	1872988	1875657	+	ID=test3_01837;eC_number=2.7.2.-;gene=rcsD;inference=ab initio prediction:Prodigal:2.6,similar to AA sequence:UniProtKB:P39838;locus_tag=test3_01837;product=Phosphotransferase RcsD
CP007533.1	CDS	1875674	1876324	+	ID=test3_01838;gene=rcsB;inference=ab initio prediction:Prodigal:2.6,similar to AA sequence:UniProtKB:P0DMC8;locus_tag=test3_01838;product=Transcriptional regulatory protein RcsB
CP007533.1	CDS	1876428	1879274	-	ID=test3_01839;eC_number=2.7.13.3;gene=rcsC_2;inference=ab initio prediction:Prodigal:2.6,similar to AA sequence:UniProtKB:P0DMC5;locus_tag=test3_01839;product=Sensor histidine kinase RcsC
CP007533.1	CDS	1879392	1882028	-	ID=test3_01840;eC_number=5.99.1.3;gene=gyrA;inference=ab initio prediction:Prodigal:2.6,similar to AA sequence:UniProtKB:P0AES5;locus_tag=test3_01840;product=DNA gyrase subunit A
CP007533.1	CDS	1882438	1883640	-	ID=test3_01841;eC_number=4.2.1.6;gene=dgoD_1;inference=ab initio prediction:Prodigal:2.6,similar to AA sequence:UniProtKB:B2UCA8;locus_tag=test3_01841;product=D-galactonate dehydratase
CP007533.1	CDS	1883655	1884980	-	ID=test3_01842;gene=ttuB_2;inference=ab initio prediction:Prodigal:2.6,similar to AA sequence:UniProtKB:Q44470;locus_tag=test3_01842;product=Putative tartrate transporter
CP007533.1	CDS	1885030	1885914	+	ID=test3_01843;gene=ydfH_2;inference=ab initio prediction:Prodigal:2.6,similar to AA sequence:UniProtKB:P0ACM2;locus_tag=test3_01843;product=putative HTH-type transcriptional regulator YdfH
CP007533.1	CDS	1885997	1886725	+	ID=test3_01844;eC_number=2.1.1.222;gene=ubiG_2;inference=ab initio prediction:Prodigal:2.6,similar to AA sequence:UniProtKB:P17993;locus_tag=test3_01844;product=Ubiquinone biosynthesis O-methyltransferase
CP007533.1	CDS	1887081	1889366	+	ID=test3_01845;eC_number=1.17.4.1;gene=nrdA;inference=ab initio prediction:Prodigal:2.6,similar to AA sequence:UniProtKB:P00452;locus_tag=test3_01845;product=Ribonucleoside-diphosphate reductase 1 subunit alpha
CP007533.1	CDS	1889479	1890609	+	ID=test3_01846;eC_number=1.17.4.1;gene=nrdB;inference=ab initio prediction:Prodigal:2.6,similar to AA sequence:UniProtKB:P69924;locus_tag=test3_01846;product=Ribonucleoside-diphosphate reductase 1 subunit beta
CP007533.1	CDS	1890609	1890863	+	ID=test3_01847;eC_number=1.17.1.-;gene=ascD_2;inference=ab initio prediction:Prodigal:2.6,similar to AA sequence:UniProtKB:Q66DP5;locus_tag=test3_01847;product=CDP-6-deoxy-L-threo-D-glycero-4-hexulose-3-dehydrase reductase
CP007533.1	CDS	1890865	1892082	-	ID=test3_01848;inference=ab initio prediction:Prodigal:2.6,protein motif:CLUSTERS:PRK05122;locus_tag=test3_01848;product=major facilitator superfamily transporter
CP007533.1	CDS	1892216	1893094	+	ID=test3_01849;gene=gltC_1;inference=ab initio prediction:Prodigal:2.6,similar to AA sequence:UniProtKB:P20668;locus_tag=test3_01849;product=HTH-type transcriptional regulator GltC
CP007533.1	CDS	1893210	1894280	-	ID=test3_01850;eC_number=3.1.4.46;gene=glpQ;inference=ab initio prediction:Prodigal:2.6,similar to AA sequence:UniProtKB:P09394;locus_tag=test3_01850;product=Glycerophosphoryl diester phosphodiesterase precursor
CP007533.1	CDS	1894285	1895643	-	ID=test3_01851;gene=glpT;inference=ab initio prediction:Prodigal:2.6,similar to AA sequence:UniProtKB:P08194;locus_tag=test3_01851;product=Glycerol-3-phosphate transporter
CP007533.1	CDS	1895916	1897544	+	ID=test3_01852;eC_number=1.1.5.3;gene=glpA;inference=ab initio prediction:Prodigal:2.6,similar to AA sequence:UniProtKB:P0A9C0;locus_tag=test3_01852;product=Anaerobic glycerol-3-phosphate dehydrogenase subunit A
CP007533.1	CDS	1897534	1898793	+	ID=test3_01853;eC_number=1.1.5.3;gene=glpB;inference=ab initio prediction:Prodigal:2.6,similar to AA sequence:UniProtKB:P13033;locus_tag=test3_01853;product=Anaerobic glycerol-3-phosphate dehydrogenase subunit B
CP007533.1	CDS	1898790	1899980	+	ID=test3_01854;gene=glpC;inference=ab initio prediction:Prodigal:2.6,similar to AA sequence:UniProtKB:P0A996;locus_tag=test3_01854;product=Anaerobic glycerol-3-phosphate dehydrogenase subunit C
CP007533.1	CDS	1900406	1901428	+	ID=test3_01855;eC_number=3.4.22.-;gene=sseL;inference=ab initio prediction:Prodigal:2.6,similar to AA sequence:UniProtKB:Q8ZNG2;locus_tag=test3_01855;product=Deubiquitinase SseL
CP007533.1	CDS	1901662	1901838	-	ID=test3_01856;gene=yfaY_1;inference=ab initio prediction:Prodigal:2.6,similar to AA sequence:UniProtKB:P77808;locus_tag=test3_01856;product=NMN amidohydrolase-like protein YfaY
CP007533.1	CDS	1901844	1902647	-	ID=test3_01857;eC_number=4.1.2.53;gene=rhmA;inference=ab initio prediction:Prodigal:2.6,similar to AA sequence:UniProtKB:P76469;locus_tag=test3_01857;product=2-keto-3-deoxy-L-rhamnonate aldolase
CP007533.1	CDS	1902673	1903962	-	ID=test3_01858;gene=rhmT;inference=ab initio prediction:Prodigal:2.6,similar to AA sequence:UniProtKB:P76470;locus_tag=test3_01858;product=Inner membrane transport protein RhmT
CP007533.1	CDS	1904018	1905223	-	ID=test3_01859;eC_number=4.2.1.90;gene=rhmD;inference=ab initio prediction:Prodigal:2.6,similar to AA sequence:UniProtKB:Q8ZNF9;locus_tag=test3_01859;product=L-rhamnonate dehydratase
CP007533.1	CDS	1905237	1906019	-	ID=test3_01860;gene=rhmR;inference=ab initio prediction:Prodigal:2.6,similar to AA sequence:UniProtKB:P77732;locus_tag=test3_01860;product=putative HTH-type transcriptional regulator RhmR
CP007533.1	CDS	1906269	1907465	-	ID=test3_01861;gene=yfaY_2;inference=ab initio prediction:Prodigal:2.6,similar to AA sequence:UniProtKB:P77808;locus_tag=test3_01861;product=NMN amidohydrolase-like protein YfaY
CP007533.1	CDS	1907580	1908146	-	ID=test3_01862;inference=ab initio prediction:Prodigal:2.6,protein motif:Pfam:PF07437.5;locus_tag=test3_01862;product=YfaZ precursor
CP007533.1	CDS	1908401	1908826	+	ID=test3_01863;eC_number=3.6.1.-;gene=nudI;inference=ab initio prediction:Prodigal:2.6,similar to AA sequence:UniProtKB:Q8ZNF5;locus_tag=test3_01863;product=Nucleoside triphosphatase NudI
CP007533.1	CDS	1908872	1909477	-	ID=test3_01864;eC_number=3.1.3.-;gene=ais;inference=ab initio prediction:Prodigal:2.6,similar to AA sequence:UniProtKB:Q8ZNF4;locus_tag=test3_01864;product=Lipopolysaccharide core heptose(II)-phosphate phosphatase precursor
CP007533.1	CDS	1909776	1910915	+	ID=test3_01865;eC_number=2.6.1.87;gene=arnB;inference=ab initio prediction:Prodigal:2.6,similar to AA sequence:UniProtKB:Q8ZNF3;locus_tag=test3_01865;product=UDP-4-amino-4-deoxy-L-arabinose--oxoglutarate aminotransferase
CP007533.1	CDS	1910918	1911901	+	ID=test3_01866;eC_number=2.4.2.53;gene=arnC;inference=ab initio prediction:Prodigal:2.6,similar to AA sequence:UniProtKB:O52324;locus_tag=test3_01866;product=Undecaprenyl-phosphate 4-deoxy-4-formamido-L-arabinose transferase
CP007533.1	CDS	1911898	1913880	+	ID=test3_01867;gene=arnA;inference=ab initio prediction:Prodigal:2.6,similar to AA sequence:UniProtKB:O52325;locus_tag=test3_01867;product=Bifunctional polymyxin resistance protein ArnA
CP007533.1	CDS	1913877	1914776	+	ID=test3_01868;eC_number=3.5.1.-;gene=arnD;inference=ab initio prediction:Prodigal:2.6,similar to AA sequence:UniProtKB:O52326;locus_tag=test3_01868;product=putative 4-deoxy-4-formamido-L-arabinose-phosphoundecaprenol deformylase ArnD
CP007533.1	CDS	1914773	1916419	+	ID=test3_01869;eC_number=2.4.2.43;gene=arnT;inference=ab initio prediction:Prodigal:2.6,similar to AA sequence:UniProtKB:O52327;locus_tag=test3_01869;product=Undecaprenyl phosphate-alpha-4-amino-4-deoxy-L-arabinose arabinosyl transferase
CP007533.1	CDS	1916416	1916751	+	ID=test3_01870;gene=arnE;inference=ab initio prediction:Prodigal:2.6,similar to AA sequence:UniProtKB:Q47377;locus_tag=test3_01870;product=putative 4-amino-4-deoxy-L-arabinose-phosphoundecaprenol flippase subunit ArnE
CP007533.1	CDS	1916751	1917128	+	ID=test3_01871;gene=arnF;inference=ab initio prediction:Prodigal:2.6,similar to AA sequence:UniProtKB:P76474;locus_tag=test3_01871;product=putative 4-amino-4-deoxy-L-arabinose-phosphoundecaprenol flippase subunit ArnF
CP007533.1	CDS	1917123	1917380	-	ID=test3_01872;gene=pmrD;inference=ab initio prediction:Prodigal:2.6,similar to AA sequence:UniProtKB:P37589;locus_tag=test3_01872;product=Signal transduction protein PmrD
CP007533.1	CDS	1917478	1918845	-	ID=test3_01873;eC_number=6.2.1.26;gene=menE;inference=ab initio prediction:Prodigal:2.6,similar to AA sequence:UniProtKB:P37353;locus_tag=test3_01873;product=2-succinylbenzoate--CoA ligase
CP007533.1	CDS	1918842	1919804	-	ID=test3_01874;eC_number=4.2.1.113;gene=menC;inference=ab initio prediction:Prodigal:2.6,similar to AA sequence:UniProtKB:P58486;locus_tag=test3_01874;product=o-succinylbenzoate synthase
CP007533.1	CDS	1919804	1920661	-	ID=test3_01875;eC_number=4.1.3.36;gene=menB;inference=ab initio prediction:Prodigal:2.6,similar to AA sequence:UniProtKB:Q7CQ56;locus_tag=test3_01875;product=1%2C4-Dihydroxy-2-naphthoyl-CoA synthase
CP007533.1	CDS	1920676	1921434	-	ID=test3_01876;eC_number=4.2.99.20;gene=menH;inference=ab initio prediction:Prodigal:2.6,similar to AA sequence:UniProtKB:P37355;locus_tag=test3_01876;product=2-succinyl-6-hydroxy-2%2C4-cyclohexadiene-1-carboxylate synthase
CP007533.1	CDS	1921431	1923101	-	ID=test3_01877;eC_number=2.2.1.9;gene=menD;inference=ab initio prediction:Prodigal:2.6,similar to AA sequence:UniProtKB:P17109;locus_tag=test3_01877;product=2-succinyl-5-enolpyruvyl-6-hydroxy-3-cyclohexene-1-carboxylate synthase
CP007533.1	CDS	1923187	1924482	-	ID=test3_01878;eC_number=5.4.4.2;gene=menF;inference=ab initio prediction:Prodigal:2.6,similar to AA sequence:UniProtKB:P38051;locus_tag=test3_01878;product=Menaquinone-specific isochorismate synthase
CP007533.1	CDS	1924583	1924888	-	ID=test3_01879;inference=ab initio prediction:Prodigal:2.6,protein motif:CLUSTERS:PRK10404;locus_tag=test3_01879;product=hypothetical protein
CP007533.1	CDS	1924943	1925404	-	ID=test3_01880;inference=ab initio prediction:Prodigal:2.6,protein motif:CLUSTERS:PRK10314;locus_tag=test3_01880;product=putative acyltransferase
CP007533.1	CDS	1925465	1926382	+	ID=test3_01881;eC_number=3.1.-.-;gene=rbn;inference=ab initio prediction:Prodigal:2.6,similar to AA sequence:UniProtKB:P0A8V0;locus_tag=test3_01881;product=Ribonuclease BN
CP007533.1	CDS	1926448	1927452	+	ID=test3_01882;gene=cheV;inference=ab initio prediction:Prodigal:2.6,similar to AA sequence:UniProtKB:P37599;locus_tag=test3_01882;product=Chemotaxis protein CheV
CP007533.1	CDS	1927593	1929050	-	ID=test3_01883;eC_number=1.6.99.5;gene=nuoN;inference=ab initio prediction:Prodigal:2.6,similar to AA sequence:UniProtKB:P0AFF0;locus_tag=test3_01883;product=NADH-quinone oxidoreductase subunit N
CP007533.1	CDS	1929057	1930586	-	ID=test3_01884;eC_number=1.6.99.5;gene=nuoM;inference=ab initio prediction:Prodigal:2.6,similar to AA sequence:UniProtKB:P0AFE8;locus_tag=test3_01884;product=NADH-quinone oxidoreductase subunit M
CP007533.1	CDS	1930663	1932504	-	ID=test3_01885;eC_number=1.6.99.5;gene=nuoL;inference=ab initio prediction:Prodigal:2.6,similar to AA sequence:UniProtKB:P33607;locus_tag=test3_01885;product=NADH-quinone oxidoreductase subunit L
CP007533.1	CDS	1932501	1932803	-	ID=test3_01886;eC_number=1.6.99.5;gene=nuoK;inference=ab initio prediction:Prodigal:2.6,similar to AA sequence:UniProtKB:P0AFE4;locus_tag=test3_01886;product=NADH-quinone oxidoreductase subunit K
CP007533.1	CDS	1932800	1933354	-	ID=test3_01887;eC_number=1.6.99.5;gene=nuoJ;inference=ab initio prediction:Prodigal:2.6,similar to AA sequence:UniProtKB:P0AFE0;locus_tag=test3_01887;product=NADH-quinone oxidoreductase subunit J
CP007533.1	CDS	1933365	1933907	-	ID=test3_01888;eC_number=1.6.99.5;gene=nuoI_1;inference=ab initio prediction:Prodigal:2.6,similar to AA sequence:UniProtKB:P0AFD6;locus_tag=test3_01888;product=NADH-quinone oxidoreductase subunit I
CP007533.1	CDS	1933922	1934899	-	ID=test3_01889;eC_number=1.6.99.5;gene=nuoH;inference=ab initio prediction:Prodigal:2.6,similar to AA sequence:UniProtKB:P0AFD4;locus_tag=test3_01889;product=NADH-quinone oxidoreductase subunit H
CP007533.1	CDS	1934896	1937622	-	ID=test3_01890;eC_number=1.6.99.5;gene=nuoG;inference=ab initio prediction:Prodigal:2.6,similar to AA sequence:UniProtKB:P33602;locus_tag=test3_01890;product=NADH-quinone oxidoreductase subunit G
CP007533.1	CDS	1937653	1938990	-	ID=test3_01891;eC_number=1.6.99.5;gene=nuoF;inference=ab initio prediction:Prodigal:2.6,similar to AA sequence:UniProtKB:P31979;locus_tag=test3_01891;product=NADH-quinone oxidoreductase subunit F
CP007533.1	CDS	1938987	1939487	-	ID=test3_01892;eC_number=1.6.99.5;gene=nuoE;inference=ab initio prediction:Prodigal:2.6,similar to AA sequence:UniProtKB:P0AFD1;locus_tag=test3_01892;product=NADH-quinone oxidoreductase subunit E
CP007533.1	CDS	1939490	1941292	-	ID=test3_01893;eC_number=1.6.99.5;gene=nuoC;inference=ab initio prediction:Prodigal:2.6,similar to AA sequence:UniProtKB:P33599;locus_tag=test3_01893;product=NADH-quinone oxidoreductase subunit C/D
CP007533.1	CDS	1941379	1942041	-	ID=test3_01894;eC_number=1.6.99.5;gene=nuoB;inference=ab initio prediction:Prodigal:2.6,similar to AA sequence:UniProtKB:P0AFC7;locus_tag=test3_01894;product=NADH-quinone oxidoreductase subunit B
CP007533.1	CDS	1942057	1942500	-	ID=test3_01895;eC_number=1.6.5.-;gene=ndhC;inference=ab initio prediction:Prodigal:2.6,similar to AA sequence:UniProtKB:P19045;locus_tag=test3_01895;product=NAD(P)H-quinone oxidoreductase subunit 3
CP007533.1	CDS	1943127	1944065	-	ID=test3_01896;gene=gltC_2;inference=ab initio prediction:Prodigal:2.6,similar to AA sequence:UniProtKB:P20668;locus_tag=test3_01896;product=HTH-type transcriptional regulator GltC
CP007533.1	CDS	1944997	1946211	+	ID=test3_01897;eC_number=2.6.1.2;gene=alaA;inference=ab initio prediction:Prodigal:2.6,similar to AA sequence:UniProtKB:P0A959;locus_tag=test3_01897;product=Glutamate-pyruvate aminotransferase AlaA
CP007533.1	CDS	1946305	1946904	+	ID=test3_01898;eC_number=3.1.3.89;gene=yfbR;inference=ab initio prediction:Prodigal:2.6,similar to AA sequence:UniProtKB:P76491;locus_tag=test3_01898;product=5'-deoxynucleotidase YfbR
CP007533.1	CDS	1946996	1948822	-	ID=test3_01899;gene=sdcS_1;inference=ab initio prediction:Prodigal:2.6,similar to AA sequence:UniProtKB:Q7A4P8;locus_tag=test3_01899;product=Sodium-dependent dicarboxylate transporter SdcS
CP007533.1	CDS	1948899	1949558	-	ID=test3_01900;eC_number=3.1.3.23;gene=yfbT;inference=ab initio prediction:Prodigal:2.6,similar to AA sequence:UniProtKB:P77625;locus_tag=test3_01900;product=Sugar phosphatase YfbT
CP007533.1	CDS	1949569	1950063	-	ID=test3_01901;inference=ab initio prediction:Prodigal:2.6,protein motif:CLUSTERS:PRK05445;locus_tag=test3_01901;product=hypothetical protein
CP007533.1	CDS	1950146	1950601	-	ID=test3_01902;inference=ab initio prediction:Prodigal:2.6,protein motif:CLUSTERS:PRK01816;locus_tag=test3_01902;product=hypothetical protein
CP007533.1	CDS	1950941	1952143	+	ID=test3_01903;eC_number=2.7.2.1;gene=ackA;inference=ab initio prediction:Prodigal:2.6,similar to AA sequence:UniProtKB:P63411;locus_tag=test3_01903;product=Acetate kinase
CP007533.1	CDS	1952220	1954364	+	ID=test3_01904;eC_number=2.3.1.8;gene=pta;inference=ab initio prediction:Prodigal:2.6,similar to AA sequence:UniProtKB:Q8ZND6;locus_tag=test3_01904;product=Phosphate acetyltransferase
CP007533.1	CDS	1954582	1956102	+	ID=test3_01905;inference=ab initio prediction:Prodigal:2.6,protein motif:CLUSTERS:PRK11588;locus_tag=test3_01905;product=hypothetical protein
CP007533.1	CDS	1956151	1957104	-	ID=test3_01906;eC_number=2.2.1.7;gene=dxs_2;inference=ab initio prediction:Prodigal:2.6,similar to AA sequence:UniProtKB:P77488;locus_tag=test3_01906;product=1-deoxy-D-xylulose-5-phosphate synthase
CP007533.1	CDS	1957097	1957927	-	ID=test3_01907;eC_number=2.2.1.1;gene=tktA_1;inference=ab initio prediction:Prodigal:2.6,similar to AA sequence:UniProtKB:P27302;locus_tag=test3_01907;product=Transketolase 1
CP007533.1	CDS	1957924	1959315	-	ID=test3_01908;gene=ulaA_2;inference=ab initio prediction:Prodigal:2.6,similar to AA sequence:UniProtKB:P39301;locus_tag=test3_01908;product=Ascorbate-specific permease IIC component UlaA
CP007533.1	CDS	1959336	1959608	-	ID=test3_01909;inference=ab initio prediction:Prodigal:2.6,protein motif:CLUSTERS:PRK09548;locus_tag=test3_01909;product=PTS system ascorbate-specific transporter subunits IICB
CP007533.1	CDS	1959689	1960132	-	ID=test3_01910;eC_number=2.7.1.-;gene=ulaC_2;inference=ab initio prediction:Prodigal:2.6,similar to AA sequence:UniProtKB:P69820;locus_tag=test3_01910;product=Ascorbate-specific phosphotransferase enzyme IIA component
CP007533.1	CDS	1960385	1961404	+	ID=test3_01911;gene=gntR_1;inference=ab initio prediction:Prodigal:2.6,similar to AA sequence:UniProtKB:P0ACP5;locus_tag=test3_01911;product=HTH-type transcriptional regulator GntR
CP007533.1	CDS	1961410	1961964	-	ID=test3_01912;eC_number=3.6.-.-;gene=yfcD;inference=ab initio prediction:Prodigal:2.6,similar to AA sequence:UniProtKB:P65556;locus_tag=test3_01912;product=putative Nudix hydrolase YfcD
CP007533.1	CDS	1962021	1962572	-	ID=test3_01913;eC_number=3.1.4.-;gene=yfcE;inference=ab initio prediction:Prodigal:2.6,similar to AA sequence:UniProtKB:P67095;locus_tag=test3_01913;product=Phosphodiesterase YfcE
CP007533.1	CDS	1962628	1963272	-	ID=test3_01914;eC_number=2.5.1.18;gene=yfcF;inference=ab initio prediction:Prodigal:2.6,similar to AA sequence:UniProtKB:P77544;locus_tag=test3_01914;product=Glutathione S-transferase YfcF
CP007533.1	CDS	1963415	1964062	+	ID=test3_01915;eC_number=1.8.4.-;gene=yfcG_1;inference=ab initio prediction:Prodigal:2.6,similar to AA sequence:UniProtKB:P77526;locus_tag=test3_01915;product=Disulfide-bond oxidoreductase YfcG
CP007533.1	CDS	1964188	1965081	+	ID=test3_01916;inference=ab initio prediction:Prodigal:2.6,similar to AA sequence:UniProtKB:Q7A6Q5;locus_tag=test3_01916;product=Epimerase family protein
CP007533.1	CDS	1965133	1965906	-	ID=test3_01917;gene=hisP;inference=ab initio prediction:Prodigal:2.6,similar to AA sequence:UniProtKB:P02915;locus_tag=test3_01917;product=Histidine transport ATP-binding protein HisP
CP007533.1	CDS	1965920	1966627	-	ID=test3_01918;gene=hisM;inference=ab initio prediction:Prodigal:2.6,similar to AA sequence:UniProtKB:P0A2I7;locus_tag=test3_01918;product=Histidine transport system permease protein HisM
CP007533.1	CDS	1966624	1967310	-	ID=test3_01919;gene=hisQ;inference=ab initio prediction:Prodigal:2.6,similar to AA sequence:UniProtKB:P0A2I9;locus_tag=test3_01919;product=Histidine transport system permease protein HisQ
CP007533.1	CDS	1967493	1968275	-	ID=test3_01920;gene=hisJ;inference=ab initio prediction:Prodigal:2.6,similar to AA sequence:UniProtKB:P02910;locus_tag=test3_01920;product=Histidine-binding periplasmic protein precursor
CP007533.1	CDS	1968513	1969295	-	ID=test3_01921;gene=argT;inference=ab initio prediction:Prodigal:2.6,similar to AA sequence:UniProtKB:P02911;locus_tag=test3_01921;product=Lysine-arginine-ornithine-binding periplasmic protein precursor
CP007533.1	CDS	1969584	1970153	-	ID=test3_01922;eC_number=4.1.1.-;gene=ubiX;inference=ab initio prediction:Prodigal:2.6,similar to AA sequence:UniProtKB:P0AG03;locus_tag=test3_01922;product=3-octaprenyl-4-hydroxybenzoate carboxy-lyase partner protein
CP007533.1	CDS	1970180	1971586	-	ID=test3_01923;gene=rocC;inference=ab initio prediction:Prodigal:2.6,similar to AA sequence:UniProtKB:P39636;locus_tag=test3_01923;product=Amino-acid permease RocC
CP007533.1	CDS	1971650	1972753	-	ID=test3_01924;inference=ab initio prediction:Prodigal:2.6,protein motif:Pfam:PF01168.14;locus_tag=test3_01924;note=Alanine racemase%2C N-terminal domain;product=hypothetical protein
CP007533.1	CDS	1972755	1974176	-	ID=test3_01925;gene=gadC;inference=ab initio prediction:Prodigal:2.6,similar to AA sequence:UniProtKB:O30417;locus_tag=test3_01925;product=Glutamate/gamma-aminobutyrate antiporter
CP007533.1	CDS	1974267	1975664	-	ID=test3_01926;eC_number=4.1.1.20;gene=lysA_1;inference=ab initio prediction:Prodigal:2.6,similar to AA sequence:UniProtKB:O67262;locus_tag=test3_01926;product=Diaminopimelate decarboxylase
CP007533.1	CDS	1975876	1977303	+	ID=test3_01927;gene=rocR;inference=ab initio prediction:Prodigal:2.6,similar to AA sequence:UniProtKB:P38022;locus_tag=test3_01927;product=Arginine utilization regulatory protein RocR
CP007533.1	CDS	1977339	1978856	-	ID=test3_01928;eC_number=2.4.2.14;gene=purF;inference=ab initio prediction:Prodigal:2.6,similar to AA sequence:UniProtKB:P0AG16;locus_tag=test3_01928;product=Amidophosphoribosyltransferase
CP007533.1	CDS	1978894	1979382	-	ID=test3_01929;gene=cvpA;inference=ab initio prediction:Prodigal:2.6,similar to AA sequence:UniProtKB:P08550;locus_tag=test3_01929;product=Colicin V production protein
CP007533.1	CDS	1979693	1980367	-	ID=test3_01930;inference=ab initio prediction:Prodigal:2.6,protein motif:CLUSTERS:PRK11633;locus_tag=test3_01930;product=cell division protein DedD
CP007533.1	CDS	1980357	1981625	-	ID=test3_01931;gene=folC;inference=ab initio prediction:Prodigal:2.6,similar to AA sequence:UniProtKB:P08192;locus_tag=test3_01931;product=Bifunctional protein FolC
CP007533.1	CDS	1981693	1982607	-	ID=test3_01932;eC_number=6.4.1.2;gene=accD;inference=ab initio prediction:Prodigal:2.6,similar to AA sequence:UniProtKB:P0A9Q5;locus_tag=test3_01932;product=Acetyl-coenzyme A carboxylase carboxyl transferase subunit beta
CP007533.1	CDS	1982757	1983416	-	ID=test3_01933;gene=yqjA_1;inference=ab initio prediction:Prodigal:2.6,similar to AA sequence:UniProtKB:P0AA63;locus_tag=test3_01933;product=Inner membrane protein YqjA
CP007533.1	CDS	1983465	1984277	-	ID=test3_01934;eC_number=5.4.99.12;gene=truA;inference=ab initio prediction:Prodigal:2.6,similar to AA sequence:UniProtKB:P07649;locus_tag=test3_01934;product=tRNA pseudouridine synthase A
CP007533.1	CDS	1984277	1985290	-	ID=test3_01935;gene=usg;inference=ab initio prediction:Prodigal:2.6,similar to AA sequence:UniProtKB:P08390;locus_tag=test3_01935;product=USG-1 protein
CP007533.1	CDS	1985358	1986494	-	ID=test3_01936;eC_number=1.1.1.290;gene=pdxB;inference=ab initio prediction:Prodigal:2.6,similar to AA sequence:UniProtKB:P60802;locus_tag=test3_01936;product=Erythronate-4-phosphate dehydrogenase
CP007533.1	CDS	1986598	1987599	+	ID=test3_01937;gene=flk;inference=ab initio prediction:Prodigal:2.6,similar to AA sequence:UniProtKB:Q7CQ37;locus_tag=test3_01937;product=Flagellar regulator flk
CP007533.1	CDS	1987596	1988774	-	ID=test3_01938;inference=ab initio prediction:Prodigal:2.6,protein motif:CLUSTERS:PRK12382;locus_tag=test3_01938;product=putative transporter
CP007533.1	CDS	1988954	1989328	-	ID=test3_01939;inference=ab initio prediction:Prodigal:2.6;locus_tag=test3_01939;product=hypothetical protein
CP007533.1	CDS	1989501	1989749	+	ID=test3_01940;inference=ab initio prediction:Prodigal:2.6,protein motif:CLUSTERS:PRK10344;locus_tag=test3_01940;product=DNA-binding transcriptional regulator Nlp
CP007533.1	CDS	1989918	1990286	+	ID=test3_01941;inference=ab initio prediction:Prodigal:2.6;locus_tag=test3_01941;product=hypothetical protein
CP007533.1	CDS	1990286	1990804	+	ID=test3_01942;inference=ab initio prediction:Prodigal:2.6;locus_tag=test3_01942;product=hypothetical protein
CP007533.1	CDS	1990871	1991527	-	ID=test3_01943;inference=ab initio prediction:Prodigal:2.6,protein motif:Pfam:PF02517.10;locus_tag=test3_01943;product=CAAX amino terminal protease self- immunity
CP007533.1	CDS	1991625	1992839	-	ID=test3_01944;eC_number=2.3.1.41;gene=fabB;inference=ab initio prediction:Prodigal:2.6,similar to AA sequence:UniProtKB:P0A953;locus_tag=test3_01944;product=3-oxoacyl-[acyl-carrier-protein] synthase 1
CP007533.1	CDS	1992999	1994999	+	ID=test3_01945;gene=mnmC;inference=ab initio prediction:Prodigal:2.6,similar to AA sequence:UniProtKB:P77182;locus_tag=test3_01945;product=tRNA 5-methylaminomethyl-2-thiouridine biosynthesis bifunctional protein MnmC
CP007533.1	CDS	1995051	1995326	-	ID=test3_01946;inference=ab initio prediction:Prodigal:2.6,protein motif:Pfam:PF08891.5;locus_tag=test3_01946;product=YfcL protein
CP007533.1	CDS	1995359	1995925	-	ID=test3_01947;eC_number=1.14.-.-;gene=epmC;inference=ab initio prediction:Prodigal:2.6,similar to AA sequence:UniProtKB:P76938;locus_tag=test3_01947;product=Elongation factor P hydroxylase
CP007533.1	CDS	1995907	1996716	-	ID=test3_01948;inference=ab initio prediction:Prodigal:2.6,protein motif:CLUSTERS:PRK10621;locus_tag=test3_01948;product=hypothetical protein
CP007533.1	CDS	1996716	1997540	-	ID=test3_01949;eC_number=3.4.24.-;gene=mepA;inference=ab initio prediction:Prodigal:2.6,similar to AA sequence:UniProtKB:P0C0T5;locus_tag=test3_01949;product=Penicillin-insensitive murein endopeptidase precursor
CP007533.1	CDS	1997544	1998629	-	ID=test3_01950;eC_number=4.2.3.5;gene=aroC;inference=ab initio prediction:Prodigal:2.6,similar to AA sequence:UniProtKB:P12008;locus_tag=test3_01950;product=Chorismate synthase
CP007533.1	CDS	1998665	1999597	-	ID=test3_01951;eC_number=2.1.1.-;gene=prmB;inference=ab initio prediction:Prodigal:2.6,similar to AA sequence:UniProtKB:P39199;locus_tag=test3_01951;product=50S ribosomal protein L3 glutamine methyltransferase
CP007533.1	CDS	1999763	2000314	+	ID=test3_01952;inference=ab initio prediction:Prodigal:2.6,protein motif:CLUSTERS:PRK04946;locus_tag=test3_01952;product=hypothetical protein
CP007533.1	CDS	2000414	2000899	-	ID=test3_01953;eC_number=3.1.3.-;gene=sixA;inference=ab initio prediction:Prodigal:2.6,similar to AA sequence:UniProtKB:P76502;locus_tag=test3_01953;product=Phosphohistidine phosphatase SixA
CP007533.1	CDS	2001108	2003255	-	ID=test3_01954;gene=fadJ;inference=ab initio prediction:Prodigal:2.6,similar to AA sequence:UniProtKB:P77399;locus_tag=test3_01954;product=Fatty acid oxidation complex subunit alpha
[truncated: 2,394 more rows]

## Sheet: B3_S51
table 7. B3_S51 annotation
[truncated: 4,515 more rows]

## Sheet: C2_S52
Supplementary Table 8. C2_S52 annotation
[truncated: 4,961 more rows]
